# Supplementary material for: Innate protection against intrarectal SIV acquisition by a live SHIV vaccine
Source: JCI Insight. 2024 May 21;9(12):e175800. doi: 10.1172/jci.insight.175800 (PMC11383375; doi:10.1172/jci.insight.175800)
Supplement: Supplemental table 2 [file jciinsight-9-175800-s022.xlsx]

## Sheet: Sheet1
Supplementary Table 2. Pathway analysis of the DEGs from the three types of samples
M-Down regulated	pathway_name	category	number_hits	percent_gene_hits_per_pathway	enrichment_score	pval	fdr	genesinpathway	org_genes
1	mitochondrion distribution	GO	7	70	60.119	8.63224e-06	0.00652801	KAT2A MEF2A MTM1 OPA1 CLUH ATCAY LRRK2	RAB5C MEF2A MTM1 OPA1 CLUH ATCAY LRRK2
2	OAS antiviral response	REACTOME	5	55.556	45.654	0.000861693	0.251771	OAS1 OAS2 OAS3 OASL DDX58	OAS1 OAS2 OAS3 OASL DDX58
3	Toll Like Receptor 4 (TLR4) Cascade	REACTOME	6	50	40.106	0.000519384	0.180465	DNM1 CD180 PLCG2 TLR4 LY96 TMED7-TICAM2	DNM1 CD180 PLCG2 TLR4 LY96 TICAM2
4	negative regulation of growth of symbiont in host	GO	5	50	40.097	0.00158269	0.344866	IRF8 IFNG IL12B LTA MYD88	IRF8 IFNG IL12B LTA MYD88
5	type I interferon signaling pathway	GO	18	46.154	36.36	6.35836e-09	2.20033e-05	ADAR HLA-F IRF8 IFIT2 IFIT3 IRF1 IRF6 IRF7 ISG20 MX2 MYD88 OAS1 OAS2 OAS3 STAT1 OASL SAMHD1 RSAD2	ADAR MAMU-F IRF8 IFIT2 IFIT3 IRF1 IRF6 IRF7 ISG20 MX2 MYD88 OAS1 OAS2 OAS3 STAT1 OASL SAMHD1 RSAD2
6	positive regulation of nitric-oxide synthase biosynthetic process	GO	5	45.455	35.551	0.00266536	0.439306	JAK2 CCL20 TLR2 TLR4 NAMPT	JAK2 CCL20 TLR2 TLR4 NAMPT
7	regulation of interleukin-17 production	GO	7	43.75	33.862	0.000480622	0.176539	IFNG IL12B MYD88 TLR2 TLR4 TNFSF4 IL23R	IFNG IL12B MYD88 TLR2 TLR4 TNFSF4 IL23R
8	response to type I interferon	GO	18	42.857	33.06	2.69855e-08	5.7821e-05	ADAR HLA-F IRF8 IFIT2 IFIT3 IRF1 IRF6 IRF7 ISG20 MX2 MYD88 OAS1 OAS2 OAS3 STAT1 OASL SAMHD1 RSAD2	ADAR MAMU-F IRF8 IFIT2 IFIT3 IRF1 IRF6 IRF7 ISG20 MX2 MYD88 OAS1 OAS2 OAS3 STAT1 OASL SAMHD1 RSAD2
9	regulation of growth of symbiont in host	GO	6	42.857	32.961	0.00141729	0.319661	IRF8 IFNG IL12B LTA MYD88 TLR2	IRF8 IFNG IL12B LTA MYD88 TLR2
10	response to interferon-alpha	GO	6	42.857	32.961	0.00141729	0.319661	ADAR AXL IFIT2 IFIT3 MX2 OAS1	ADAR AXL IFIT2 IFIT3 MX2 OAS1
11	cytokine biosynthetic process	GO	5	41.667	31.762	0.0041982	0.487331	IL12B IRF7 MYD88 NOD1 IL17F	IL12B IRF7 MYD88 NOD1 IL17F
12	MyD88 deficiency (TLR2/4)	REACTOME	5	41.667	31.762	0.0041982	0.487331	MYD88 TLR1 TLR2 TLR4 LY96	MYD88 TLR1 TLR2 TLR4 LY96
13	interferon-gamma-mediated signaling pathway	GO	17	40.476	30.668	1.81503e-07	0.000291676	HCK HLA-F ICAM1 IRF8 IFNG IRF1 IRF6 IRF7 JAK2 CIITA OAS1 OAS2 OAS3 PML TRIM21 STAT1 OASL	HCK MAMU-F ICAM1 IRF8 IFNG IRF1 IRF6 IRF7 JAK2 CIITA OAS1 OAS2 OAS3 PML TRIM21 STAT1 OASL
14	protein disulfide isomerase activity	GO	6	40	30.103	0.00216509	0.392033	ERP44 ERO1A TXNDC11 TMX3 ERO1B TXNDC5	ERP44 ERO1A TXNDC11 TMX3 ERO1B EEF1E1
15	intramolecular oxidoreductase activity, transposing S-S bonds	GO	6	40	30.103	0.00216509	0.392033	ERP44 ERO1A TXNDC11 TMX3 ERO1B TXNDC5	ERP44 ERO1A TXNDC11 TMX3 ERO1B EEF1E1
16	positive regulation of interferon-alpha production	GO	6	40	30.103	0.00216509	0.392033	IRF7 MMP12 TLR4 DDX58 TLR8 MAVS	IRF7 MMP12 TLR4 DDX58 TLR8 MAVS
17	Interferon alpha/beta signaling	REACTOME	17	38.636	28.826	4.0351e-07	0.000471593	ADAR HLA-F IRF8 IFIT2 IFIT3 IRF1 IRF6 IRF7 ISG20 MX2 OAS1 OAS2 OAS3 STAT1 OASL SAMHD1 RSAD2	ADAR MAMU-F IRF8 IFIT2 IFIT3 IRF1 IRF6 IRF7 ISG20 MX2 OAS1 OAS2 OAS3 STAT1 OASL SAMHD1 RSAD2
18	positive regulation of actin cytoskeleton reorganization	GO	5	38.462	28.556	0.00626973	0.55208	CDK5 HCK TEK RAPGEF3 BAIAP2L2	CDK5 HCK TEK RAPGEF3 BAIAP2L2
19	IRAK4 deficiency (TLR2/4)	REACTOME	5	38.462	28.556	0.00626973	0.55208	MYD88 TLR1 TLR2 TLR4 LY96	MYD88 TLR1 TLR2 TLR4 LY96
20	cellular response to interferon-gamma	GO	23	38.333	28.571	4.34649e-09	2.20033e-05	HCK HLA-F ICAM1 IRF8 IFNG IL12B IRF1 IRF6 IRF7 JAK2 CIITA MRC1 OAS1 OAS2 OAS3 PML CCL20 TRIM21 STAT1 OASL SYNCRIP ADAMTS13 ACOD1	HCK MAMU-F ICAM1 IRF8 IFNG IL12B IRF1 IRF6 IRF7 JAK2 CIITA MRC1 OAS1 OAS2 OAS3 PML CCL20 TRIM21 STAT1 OASL SYNCRIP ADAMTS13 ACOD1
21	Alanine, aspartate and glutamate metabolism	KEGG	6	37.5	27.602	0.00317577	0.463951	GLS GLUL PPAT ALDH5A1 GFPT2 IL4I1	GLS GLUL PPAT ALDH5A1 GFPT2 IL4I1
22	glutamine metabolic process	GO	6	37.5	27.602	0.00317577	0.463951	GLS GLUL PFAS PPAT ALDH5A1 GFPT2	GLS GLUL PFAS PPAT ALDH5A1 GFPT2
23	positive regulation of interleukin-1 production	GO	10	37.037	27.17	0.000156836	0.084012	CASP5 IFI16 IFNG JAK2 P2RX7 CCL20 TLR4 NOD1 NLRP1 TLR8	CASP5 MNDA IFNG JAK2 P2RX7 CCL20 TLR4 NOD1 NLRP1 TLR8
24	positive regulation of interleukin-12 production	GO	9	36	26.124	0.000429492	0.169325	IRF8 IFNG IL12B IRF1 TLR2 TLR4 TNFSF4 TNFSF9 IL23R	IRF8 IFNG IL12B IRF1 TLR2 TLR4 TNFSF4 TNFSF9 IL23R
25	cytokine metabolic process	GO	5	35.714	25.807	0.00896553	0.597206	IL12B IRF7 MYD88 NOD1 IL17F	IL12B IRF7 MYD88 NOD1 IL17F
26	regulation of nitric-oxide synthase biosynthetic process	GO	5	35.714	25.807	0.00896553	0.597206	JAK2 CCL20 TLR2 TLR4 NAMPT	JAK2 CCL20 TLR2 TLR4 NAMPT
27	detection of external biotic stimulus	GO	5	35.714	25.807	0.00896553	0.597206	TLR1 TLR2 TLR4 NOD1 LY96	TLR1 TLR2 TLR4 NOD1 LY96
28	mitochondrial fission	GO	6	35.294	25.395	0.00450033	0.487393	DNM1 MX2 OPA1 GDAP1 MIEF1 SLC25A46	DNM1 MX2 OPA1 GDAP1 MIEF1 SLC25A46
29	excretion	GO	6	35.294	25.395	0.00450033	0.487393	AQP3 AQP9 CHRNB2 SLC22A18 KCNK5 NEDD4L	AQP3 AQP9 CHRNB2 SLC22A18 KCNK5 NEDD4L
30	attachment of spindle microtubules to kinetochore	GO	6	35.294	25.395	0.00450033	0.487393	BRCA2 CENPE RB1 MAD1L1 ABRAXAS2 CDT1	BRCA2 CENPE RB1 MAD1L1 ABRAXAS2 CDT1
31	positive regulation of interleukin-1 beta production	GO	8	34.783	24.898	0.00116639	0.288368	CASP5 IFI16 IFNG JAK2 P2RX7 NOD1 NLRP1 TLR8	CASP5 MNDA IFNG JAK2 P2RX7 NOD1 NLRP1 TLR8
32	response to interferon-gamma	GO	25	33.333	23.577	2.57688e-08	5.7821e-05	GCH1 HCK HLA-F ICAM1 IRF8 IFNG IL12B IRF1 IRF6 IRF7 JAK2 CIITA MRC1 OAS1 OAS2 OAS3 PML CCL20 TRIM21 STAT1 OASL SYNCRIP ADAMTS13 IL23R ACOD1	GCH1 HCK MAMU-F ICAM1 IRF8 IFNG IL12B IRF1 IRF6 IRF7 JAK2 CIITA MRC1 OAS1 OAS2 OAS3 PML CCL20 TRIM21 STAT1 OASL SYNCRIP ADAMTS13 IL23R ACOD1
33	membrane depolarization	GO	7	33.333	23.44	0.00313373	0.463951	ABL1 CACNA1B CHRNB2 KCNJ2 P2RX7 SCN3A SLC8A1	ABL1 CACNA1B CHRNB2 KCNJ2 P2RX7 SCN3A SLC8A1
34	regulation of dendritic spine morphogenesis	GO	7	33.333	23.44	0.00313373	0.463951	CDK5 CAPRIN1 OPA1 PAK3 ACTR2 SIPA1L1 LRRK2	CDK5 CAPRIN1 OPA1 PAK3 ACTR2 SIPA1L1 LRRK2
35	NAD biosynthetic process	GO	5	33.333	23.425	0.0123657	0.703754	KMO NAMPT NMRK1 NAXD PARP9	KMO NAMPT NMRK1 NAXD PARP9
36	detection of biotic stimulus	GO	5	33.333	23.425	0.0123657	0.703754	TLR1 TLR2 TLR4 NOD1 LY96	TLR1 TLR2 TLR4 NOD1 LY96
37	Interferon gamma signaling	REACTOME	16	32.653	22.827	1.14124e-05	0.00815098	HLA-F ICAM1 IRF8 IFNG IRF1 IRF6 IRF7 JAK2 CIITA OAS1 OAS2 OAS3 PML TRIM21 STAT1 OASL	MAMU-F ICAM1 IRF8 IFNG IRF1 IRF6 IRF7 JAK2 CIITA OAS1 OAS2 OAS3 PML TRIM21 STAT1 OASL
38	negative regulation of viral genome replication	GO	9	32.143	22.264	0.00110434	0.283948	ADAR IFI16 ISG20 OAS1 OAS3 OASL MAVS FAM111A RSAD2	ADAR MNDA ISG20 OAS1 OAS3 OASL MAVS FAM111A RSAD2
39	regulation of interleukin-1 secretion	GO	7	31.818	21.924	0.00420767	0.487331	CASP5 IFNG P2RX7 PML IL1R2 NLRP1 TLR8	CASP5 IFNG P2RX7 PML IL1R2 NLRP1 TLR8
40	maturation of 5.8S rRNA from tricistronic rRNA transcript (SSU-rRNA, 5.8S rRNA, LSU-rRNA)	GO	6	31.579	21.677	0.00830026	0.574941	NOP14 EXOSC7 BOP1 UTP20 ABT1 ERI1	NOP14 EXOSC7 BOP1 UTP20 ABT1 ERI1
41	regulation of interleukin-1 beta secretion	GO	6	31.579	21.677	0.00830026	0.574941	CASP5 IFNG P2RX7 PML NLRP1 TLR8	CASP5 IFNG P2RX7 PML NLRP1 TLR8
42	regulation of type I interferon-mediated signaling pathway	GO	6	31.579	21.677	0.00830026	0.574941	ADAR IRF7 MMP12 STAT1 MAVS NLRC5	ADAR IRF7 MMP12 STAT1 MAVS NLRC5
43	cellular response to virus	GO	6	31.579	21.677	0.00830026	0.574941	ADAR IRF7 MMP12 PSMB9 DDX58 MAVS	ADAR IRF7 MMP12 PSMB9 DDX58 MAVS
44	ephrin receptor binding	GO	5	31.25	21.341	0.016543	0.793571	ABL1 CDK5 EFNB1 GRB2 SIPA1L1	ABL1 CDK5 EFNB1 GRB2 SIPA1L1
45	positive regulation of interleukin-1 secretion	GO	5	31.25	21.341	0.016543	0.793571	CASP5 IFNG P2RX7 NLRP1 TLR8	CASP5 IFNG P2RX7 NLRP1 TLR8
46	positive regulation of interleukin-1 beta secretion	GO	5	31.25	21.341	0.016543	0.793571	CASP5 IFNG P2RX7 NLRP1 TLR8	CASP5 IFNG P2RX7 NLRP1 TLR8
47	positive regulation of B cell proliferation	GO	8	30.769	20.882	0.00283814	0.45609	CD38 CHRNB2 IL7 MEF2C TLR4 TNFSF13B CD320 ATAD5	CD38 CHRNB2 IL7 MEF2C TLR4 TNFSF13B CD320 ATAD5
48	amide transmembrane transporter activity	GO	7	30.435	20.54	0.00553823	0.523525	AQP3 AQP9 TAP1 TAPBP SLC15A3 TOMM22 BLOC1S3	AQP3 AQP9 PSMB8 TAPBP SLC15A3 TOMM22 BLOC1S3
49	regulation of interferon-alpha production	GO	6	30	20.097	0.0108793	0.672746	IRF7 MMP12 TLR4 DDX58 TLR8 MAVS	IRF7 MMP12 TLR4 DDX58 TLR8 MAVS
50	response to vitamin D	GO	6	30	20.097	0.0108793	0.672746	ALPL AQP3 CDKN2D CXCL10 PLA2G4A GDAP1	ALPL AQP3 CDKN2D CXCL10 PLA2G4A GDAP1
51	B cell proliferation	GO	6	30	20.097	0.0108793	0.672746	ABL1 CD79A CD180 MEF2C TLR4 GAPT	ABL1 CD79A CD180 MEF2C TLR4 GAPT
52	adenylyltransferase activity	GO	6	30	20.097	0.0108793	0.672746	ABL1 OAS1 OAS2 OAS3 OASL PAPSS2	ABL1 OAS1 OAS2 OAS3 OASL MINPP1
53	maturation of 5.8S rRNA	GO	8	29.63	19.741	0.00368752	0.469374	NOP14 EXOSC7 BOP1 MTREX UTP20 ABT1 MAK16 ERI1	NOP14 EXOSC7 BOP1 MTREX UTP20 ABT1 MAK16 ERI1
54	regulation of interleukin-1 production	GO	13	29.545	19.692	0.000236581	0.112647	CASP5 S1PR3 IFI16 IFNG JAK2 P2RX7 PML CCL20 TLR4 IL1R2 NOD1 NLRP1 TLR8	CASP5 S1PR3 MNDA IFNG JAK2 P2RX7 PML CCL20 TLR4 IL1R2 NOD1 NLRP1 TLR8
55	Nicotinate and nicotinamide metabolism	KEGG	5	29.412	19.502	0.0215608	0.808937	CD38 NAMPT NNT NT5C3A NMRK1	CD38 NAMPT NNT NT5C3A NMRK1
56	preribosome, large subunit precursor	GO	5	29.412	19.502	0.0215608	0.808937	RRP1 BOP1 NOC2L CCDC86 MAK16	RRP1 BOP1 NOC2L CCDC86 MAK16
57	negative regulation of epithelial cell differentiation	GO	5	29.412	19.502	0.0215608	0.808937	CCND1 S1PR3 EZH2 IFNG STAT1	CCND1 S1PR3 EZH2 IFNG STAT1
58	positive regulation of natural killer cell activation	GO	5	29.412	19.502	0.0215608	0.808937	AXL IL12B LAMP1 IL23R BLOC1S3	AXL IL12B LAMP1 IL23R BLOC1S3
59	cellular response to antibiotic	GO	5	29.412	19.502	0.0215608	0.808937	EZH2 MEF2C PLA2G4A SCN3A ACTR2	EZH2 MEF2C PLA2G4A SCN3A ACTR2
60	positive regulation of interleukin-6 production	GO	14	28.571	18.724	0.000203645	0.100694	IFNG MYD88 P2RX7 TLR1 TLR2 TLR4 TNFSF4 HYAL2 TNFSF9 NOD1 DDX58 TLR8 IL17F TMED7-TICAM2	IFNG MYD88 P2RX7 TLR1 TLR2 TLR4 TNFSF4 HYAL2 TNFSF9 NOD1 DDX58 TLR8 IL17F TICAM2
61	regulation of interleukin-1 beta production	GO	10	28.571	18.696	0.00163362	0.35003	CASP5 S1PR3 IFI16 IFNG JAK2 P2RX7 PML NOD1 NLRP1 TLR8	CASP5 S1PR3 MNDA IFNG JAK2 P2RX7 PML NOD1 NLRP1 TLR8
62	positive regulation of interferon-beta production	GO	8	28.571	18.682	0.0047208	0.487393	IRF1 IRF7 TLR2 TLR4 POLR3A DDX58 TLR8 MAVS	IRF1 IRF7 TLR2 TLR4 POLR3A DDX58 TLR8 MAVS
63	cleavage involved in rRNA processing	GO	6	28.571	18.668	0.0139776	0.751864	NOP14 EXOSC7 BOP1 UTP20 ABT1 ERI1	NOP14 EXOSC7 BOP1 UTP20 ABT1 ERI1
64	regulation of interleukin-12 production	GO	11	28.205	18.336	0.00108805	0.283948	CMKLR1 IRF8 IFNG IL12B IRF1 TLR2 TLR4 TNFSF4 TNFSF9 TLR8 IL23R	CMKLR1 IRF8 IFNG IL12B IRF1 TLR2 TLR4 TNFSF4 TNFSF9 TLR8 IL23R
65	B cell activation involved in immune response	GO	9	28.125	18.242	0.00311848	0.463951	ABL1 CCR6 LIG4 CD180 PLCG2 TLR4 TNFSF4 SWAP70 GAPT	ABL1 CCR6 LIG4 CD180 PLCG2 TLR4 TNFSF4 SWAP70 GAPT
66	MyD88-dependent toll-like receptor signaling pathway	GO	7	28	18.103	0.00910896	0.600538	MYD88 TLR1 TLR2 TLR4 LY96 TLR8 TLR10	MYD88 TLR1 TLR2 TLR4 LY96 TLR8 TLR10
67	90S preribosome	GO	7	28	18.103	0.00910896	0.600538	NOP14 WDR46 BOP1 NOC2L UTP20 HEATR1 NOL6	NOP14 WDR46 BOP1 NOC2L UTP20 HEATR1 NOL6
68	regulation of response to interferon-gamma	GO	5	27.778	17.867	0.0274722	0.808937	IFNG JAK2 STAT1 PARP9 NLRC5	IFNG JAK2 STAT1 PARP9 NLRC5
69	peptide transmembrane transporter activity	GO	5	27.778	17.867	0.0274722	0.808937	TAP1 TAPBP SLC15A3 TOMM22 BLOC1S3	PSMB8 TAPBP SLC15A3 TOMM22 BLOC1S3
70	defense response to virus	GO	29	27.619	17.874	2.17454e-07	0.000310621	ADAR IFI16 IFIT2 IFIT3 IFNG IL12B CXCL10 IRF1 IRF7 ISG20 ITGAX MX2 OAS1 OAS2 OAS3 PML STAT1 OASL HYAL2 POLR3A DDX58 SAMHD1 TLR8 MAVS FAM111A UNC93B1 NLRC5 RSAD2 IFNLR1	ADAR MNDA IFIT2 IFIT3 IFNG IL12B CXCL10 IRF1 IRF7 ISG20 ITGAD MX2 OAS1 OAS2 OAS3 PML STAT1 OASL HYAL2 POLR3A DDX58 SAMHD1 TLR8 MAVS FAM111A UNC93B1 NLRC5 RSAD2 IFNLR1
71	regulation of postsynaptic membrane potential	GO	8	27.586	17.696	0.00596224	0.541892	CDK5 CHRNB2 MEF2C P2RX7 PPP3CA SCN3A SLC8A1 LRRK2	CDK5 CHRNB2 MEF2C P2RX7 PPP3CA SCN3A SLC8A1 LRRK2
72	Antigen activates B Cell Receptor (BCR) leading to generation of second messengers	REACTOME	8	27.586	17.696	0.00596224	0.541892	CD19 CD22 CD79A GRB2 PLCG2 DAPP1 ORAI2 PIK3AP1	CD19 CD22 CD79A GRB2 PLCG2 DAPP1 ORAI2 PIK3AP1
73	regulation of toll-like receptor signaling pathway	GO	9	27.273	17.389	0.00391678	0.475039	IRF1 IRF7 TLR2 TLR4 LY96 RSAD2 PIK3AP1 ACOD1 TMED7-TICAM2	IRF1 IRF7 TLR2 TLR4 LY96 RSAD2 PIK3AP1 ACOD1 TICAM2
74	pyridine-containing compound biosynthetic process	GO	6	27.273	17.368	0.0176413	0.808937	KMO PDXK NAMPT NMRK1 NAXD PARP9	KMO PDXK NAMPT NMRK1 NAXD PARP9
75	negative regulation of cytokine secretion	GO	8	26.667	16.775	0.00743684	0.574941	ANXA4 LRRC32 PML TNFSF4 IL1R2 TNFRSF21 TLR8 BANK1	ANXA4 LRRC32 PML TNFSF4 IL1R2 TNFRSF21 TLR8 BANK1
76	mitochondrion localization	GO	8	26.667	16.775	0.00743684	0.574941	KAT2A MEF2A MTM1 OPA1 TRAK1 CLUH ATCAY LRRK2	RAB5C MEF2A MTM1 OPA1 TRAK1 CLUH ATCAY LRRK2
77	negative regulation of viral life cycle	GO	13	26.531	16.672	0.000748449	0.229097	ADAR IFI16 ISG20 OAS1 OAS3 PML TRIM21 OASL SNX3 TRIM13 MAVS FAM111A RSAD2	ADAR MNDA ISG20 OAS1 OAS3 PML TRIM21 OASL SNX3 TRIM13 MAVS FAM111A RSAD2
78	immunoglobulin production involved in immunoglobulin mediated immune response	GO	5	26.316	16.404	0.0343194	0.919187	CCR6 LIG4 TNFSF4 SWAP70 GAPT	CCR6 LIG4 TNFSF4 SWAP70 GAPT
79	nucleotide receptor activity	GO	5	26.316	16.404	0.0343194	0.919187	GPR15 GPR34 P2RX7 P2RY6 SUCNR1	GPR15 GPR34 P2RX7 P2RY6 SUCNR1
80	nicotinamide nucleotide biosynthetic process	GO	5	26.316	16.404	0.0343194	0.919187	KMO NAMPT NMRK1 NAXD PARP9	KMO NAMPT NMRK1 NAXD PARP9
81	regulation of synaptic transmission, glutamatergic	GO	5	26.316	16.404	0.0343194	0.919187	GLUL MEF2C DISC1 ATAD1 LRRK2	GLUL MEF2C DISC1 ATAD1 LRRK2
82	alditol phosphate metabolic process	GO	5	26.316	16.404	0.0343194	0.919187	GPD2 PLA2G4A GPD1L PLA2G2D MBOAT1	GPD2 PLA2G4A GPD1L PLA2G2D MBOAT1
83	promoter-specific chromatin binding	GO	5	26.316	16.404	0.0343194	0.919187	DNMT1 EZH2 RBL1 RBL2 SUZ12	DNMT1 EZH2 RBL1 RBL2 SUZ12
84	regulation of dendritic spine development	GO	11	26.19	16.318	0.00210617	0.392033	ARF6 CDK5 CAPRIN1 MEF2C OPA1 PAK3 ACTR2 SIPA1L1 DISC1 ASAP1 LRRK2	ARF6 CDK5 CAPRIN1 MEF2C OPA1 PAK3 ACTR2 SIPA1L1 DISC1 ASAP1 LRRK2
85	maturation of SSU-rRNA from tricistronic rRNA transcript (SSU-rRNA, 5.8S rRNA, LSU-rRNA)	GO	6	26.087	16.181	0.0219129	0.808937	BYSL NOP14 WDR46 UTP20 ABT1 HEATR1	BYSL NOP14 WDR46 UTP20 ABT1 HEATR1
86	somatic diversification of immunoglobulins	GO	6	26.087	16.181	0.0219129	0.808937	CCR6 LIG4 PMS2 TNFSF4 SWAP70 POLM	CCR6 LIG4 PMS2 TNFSF4 SWAP70 POLM
87	excitatory postsynaptic potential	GO	6	26.087	16.181	0.0219129	0.808937	CDK5 CHRNB2 MEF2C P2RX7 PPP3CA LRRK2	CDK5 CHRNB2 MEF2C P2RX7 PPP3CA LRRK2
88	phosphotyrosine binding	GO	7	25.926	16.027	0.0141254	0.756649	ABL1 FGR GRB2 HCK IRS1 PLCG2 SH3BP2	ABL1 FGR GRB2 HCK IRS1 PLCG2 SH3BP2
89	regulation of actin filament depolymerization	GO	9	25.714	15.828	0.00598542	0.541892	ACTN2 CAPZA2 PLEK RDX AVIL TWF2 SWAP70 TMOD2 MTPN	ACTN2 CAPZA2 PLEK RDX AVIL TLR9 SWAP70 TMOD2 MTPN
90	Cyclin D associated events in G1	REACTOME	9	25.714	15.828	0.00598542	0.541892	ABL1 CCND1 CCNE1 CDKN2C CDKN2D JAK2 RB1 RBL1 RBL2	ABL1 CCND1 CCNE1 CDKN2C CDKN2D JAK2 RB1 RBL1 RBL2
91	positive regulation of interferon-gamma production	GO	11	25	15.126	0.00313838	0.463951	ABL1 IRF8 IL12B LTA TLR4 TNFSF4 TNFSF9 TLR8 IL23R ZFPM1 TMED7-TICAM2	ABL1 IRF8 IL12B LTA TLR4 TNFSF4 TNFSF9 TLR8 IL23R ZFPM1 TICAM2
92	intramolecular oxidoreductase activity	GO	8	25	15.106	0.0111871	0.67522	IDI1 ERP44 ERO1A TXNDC11 TMX3 ERO1B PTGES2 TXNDC5	IDI1 ERP44 ERO1A TXNDC11 TMX3 ERO1B PTGES2 EEF1E1
93	positive regulation of T cell mediated immunity	GO	6	25	15.093	0.0268305	0.808937	IL12B P2RX7 TNFSF4 STX7 RSAD2 IL23R	IL12B P2RX7 TNFSF4 STX7 RSAD2 IL23R
94	voltage-gated potassium channel activity	GO	6	25	15.093	0.0268305	0.808937	KCNA3 KCNC3 KCNJ2 KCNJ15 KCNK5 KCNH7	KCNA3 KCNC3 KCNJ2 KCNJ15 KCNK5 IFIH1
95	regulation of activated T cell proliferation	GO	6	25	15.093	0.0268305	0.808937	LRRC32 IL12B TNFSF4 TNFSF9 CD274 IL23R	LRRC32 IL12B TNFSF4 TNFSF9 CD274 IL23R
96	G1 phase	GO	6	25	15.093	0.0268305	0.808937	CCND1 CDKN2C CDKN2D RB1 RBL1 RBL2	CCND1 CDKN2C CDKN2D RB1 RBL1 RBL2
97	regulation of actin cytoskeleton reorganization	GO	6	25	15.093	0.0268305	0.808937	ABL1 CDK5 HCK TEK RAPGEF3 BAIAP2L2	ABL1 CDK5 HCK TEK RAPGEF3 BAIAP2L2
98	liver regeneration	GO	6	25	15.093	0.0268305	0.808937	CCND1 EZH2 POU2F1 UCP2 RAPGEF3 PNPT1	CCND1 EZH2 POU2F1 UCP2 RAPGEF3 PNPT1
99	Activation of the pre-replicative complex	REACTOME	6	25	15.093	0.0268305	0.808937	MCM3 MCM4 MCM5 ORC4 DBF4 CDT1	MCM3 MCM4 MCM5 ORC4 DBF4 CDT1
100	positive regulation of leukocyte mediated cytotoxicity	GO	5	25	15.087	0.0421327	0.969023	IL12B LAMP1 P2RX7 STX7 IL23R	IL12B LAMP1 P2RX7 STX7 IL23R
M-Up regulated
1	alternative mRNA splicing, via spliceosome	GO	6	50	40.213	0.000489612	1	HNRNPM SRSF6 SFSWAP SLU7 ESRP2 RBM17	HNRNPM SRSF6 SFSWAP SLU7 ESRP2 RBM17
2	anion:cation symporter activity	GO	6	35.294	25.502	0.00426287	1	SLC1A4 SLC1A5 SLC20A1 SLC20A2 SLC10A3 SLC4A5	SLC1A4 SLC1A5 SLC20A1 SLC20A2 SLC10A3 SLC4A5
3	production of miRNAs involved in gene silencing by miRNA	GO	6	33.333	23.54	0.00586994	1	SMAD2 SMAD3 SRRT DGCR8 AGO3 AGO4	SMAD2 SMAD3 SRRT DGCR8 AGO3 AGO4
4	dsRNA fragmentation	GO	6	33.333	23.54	0.00586994	1	SMAD2 SMAD3 SRRT DGCR8 AGO3 AGO4	SMAD2 SMAD3 SRRT DGCR8 AGO3 AGO4
5	production of small RNA involved in gene silencing by RNA	GO	6	33.333	23.54	0.00586994	1	SMAD2 SMAD3 SRRT DGCR8 AGO3 AGO4	SMAD2 SMAD3 SRRT DGCR8 AGO3 AGO4
6	protein hydroxylation	GO	5	31.25	21.448	0.0158348	1	ASPH P4HB P4HA2 P3H1 P4HA3	ASPH P4HB P4HA2 P3H1 P4HA3
7	glutathione derivative metabolic process	GO	5	31.25	21.448	0.0158348	1	GCLM GSTA4 MGST2 CHAC1 GSTO2	GCLM GSTA4 MGST2 CHAC1 GSTO2
8	negative regulation of oxidoreductase activity	GO	5	29.412	19.609	0.0206564	1	ATP2B4 ENG GFI1 HDAC6 NOSIP	ATP2B4 ENG GFI1 HDAC6 NOSIP
9	Chemical carcinogenesis	KEGG	5	29.412	19.609	0.0206564	1	CYP1A1 GSTA4 MGST2 PTGS2 GSTO2	CYP1A1 GSTA4 MGST2 PTGS2 GSTO2
10	biomineral tissue development	GO	7	28	18.21	0.0085958	1	ROR2 PHEX PTGS2 NECTIN1 SPP1 STIM1 PHOSPHO1	ROR2 PHEX PTGS2 NECTIN1 SPP1 STIM1 PHOSPHO1
11	mRNA splice site selection	GO	5	27.778	17.974	0.0263435	1	SRSF6 SFSWAP SLU7 SF3A3 YTHDC1	SRSF6 SFSWAP SLU7 SF3A3 YTHDC1
12	serine-type endopeptidase inhibitor activity	GO	7	26.923	17.132	0.0107862	1	AMBP SERPINB2 SERPINB6 RECK SPINT2 PAPLN A2ML1	AMBP SERPINB2 SERPINB6 RECK SPINT2 PAPLN A2ML1
13	structural constituent of muscle	GO	5	26.316	16.511	0.0329386	1	ACTN3 ASPH MYH11 SMTN TPM2	ACTN3 ASPH MYH11 SMTN TPM2
14	ATP-dependent microtubule motor activity	GO	5	26.316	16.511	0.0329386	1	KIFC3 KIF3B KIF3A KIF27 KIF16B	KIFC3 KIF3B KIF3A KIF27 KIF16B
15	phosphatidylinositol-3-phosphate binding	GO	6	26.087	16.288	0.0208736	1	WDR45 WIPI2 KIF16B PARD3 PLEKHF1 ZFYVE19	WDR45 WIPI2 KIF16B PARD3 PLEKHF1 ZFYVE19
16	NR1H3 & NR1H2 regulate gene expression linked to cholesterol transport and efflux	REACTOME	8	25.806	16.021	0.00860528	1	APOD GPS2 NCOA1 HDAC3 ARL4C KDM3A AGO3 AGO4	APOD GPS2 NCOA1 HDAC3 ARL4C KDM3A AGO3 AGO4
17	fatty-acyl-CoA binding	GO	6	25	15.2	0.0255813	1	HADHA HMGCL IVD ALDH6A1 ACBD3 ACBD5	HADHA HMGCL IVD ALDH6A1 ACBD3 ACBD5
18	integrin complex	GO	6	25	15.2	0.0255813	1	ITGA2B ITGA5 ITGB4 ITGB5 ITGA10 TSPAN32	ITGA2B ITGA5 ITGB4 ITGB5 ITGA10 TSPAN32
19	Citrate cycle (TCA cycle)	KEGG	5	25	15.194	0.0404733	1	IDH1 IDH3A IDH3B PC PDHB	IDH1 IDH3A IDH3B PC PDHB
20	pre-autophagosomal structure	GO	5	25	15.194	0.0404733	1	SQSTM1 WDR45 ULK3 WIPI2 ATG16L1	SQSTM1 WDR45 ULK3 WIPI2 ATG16L1
21	tricarboxylic acid cycle	GO	5	25	15.194	0.0404733	1	IDH1 IDH3A IDH3B PDHB DHTKD1	IDH1 IDH3A IDH3B PDHB SEC61A2
22	photoreceptor connecting cilium	GO	6	24	14.199	0.0309451	1	NPHP1 KIF3A IFT122 SPATA7 RP1L1 TTC8	NPHP1 KIF3A IFT122 SPATA7 RP1L1 TTC8
23	Notch-HLH transcription pathway	REACTOME	6	24	14.199	0.0309451	1	HDAC3 KAT2B MAML1 HDAC6 HDAC5 SNW1	HDAC3 KAT2B MAML1 HDAC6 HDAC5 SNW1
24	Synthesis of PA	REACTOME	6	24	14.199	0.0309451	1	GPD1 PLD2 AGPAT1 PLA2G2F LIPH LPCAT4	GPD1 PLD2 AGPAT1 PLA2G2F TMEM41A LPCAT4
25	embryo implantation	GO	5	23.81	14.002	0.0489681	1	BSG PTGS2 SPP1 RECK UBE2Q1	BSG PTGS2 SPP1 RECK UBE2Q1
26	response to ATP	GO	5	23.81	14.002	0.0489681	1	ASPH DNTT PKLR PTGS2 CIB2	ASPH DNTT PKLR PTGS2 CIB2
27	Sphingolipid de novo biosynthesis	REACTOME	6	23.077	13.275	0.0369928	1	OSBP SGPL1 VAPA SPTLC2 CERS2 ORMDL3	OSBP SGPL1 VAPA SPTLC2 CERS2 ORMDL3
28	regulation of myotube differentiation	GO	6	22.222	12.419	0.0437465	1	ACTN3 MTOR HDAC3 MAML1 HDAC5 EHD1	ACTN3 MTOR HDAC3 MAML1 HDAC5 EHD1
29	protein complex involved in cell adhesion	GO	6	22.222	12.419	0.0437465	1	ITGA2B ITGA5 ITGB4 ITGB5 ITGA10 TSPAN32	ITGA2B ITGA5 ITGB4 ITGB5 ITGA10 TSPAN32
30	Ion homeostasis	REACTOME	6	22.222	12.419	0.0437465	1	ASPH ATP2B4 FKBP1B ITPR3 STIM1 ORAI1	ASPH ATP2B4 FKBP1B ITPR3 STIM1 ORAI1
31	sarcoplasmic reticulum	GO	7	21.875	12.078	0.0329379	1	ANK3 ASPH CALU FKBP1B S100A1 STIM1 HAX1	ANK3 ASPH CALU FKBP1B S100A1 STIM1 HAX1
32	calcium-dependent protein binding	GO	8	21.622	11.83	0.0249129	1	ANXA1 MYO1D HNRNPM RAC3 S100A1 S100A4 SELP SEC31A	ANXA1 MYO1D HNRNPM RAC3 S100A1 S100A4 SELP SEC31A
33	ciliary transition zone	GO	9	21.429	11.642	0.0189128	1	NPHP1 KIF3A TMEM216 IFT122 SPATA7 TMEM107 RP1L1 TTC8 CCSAP	NPHP1 KIF3A TMEM216 IFT122 SPATA7 TMEM107 RP1L1 TTC8 CCSAP
34	protein N-linked glycosylation	GO	10	21.277	11.496	0.0144013	1	TMEM258 LMAN1 MGAT5 PGM3 ST3GAL3 TUSC3 MGAT4B ALG5 MCFD2 OST4	TMEM258 LMAN1 MGAT5 PGM3 ST3GAL3 TUSC3 MGAT4B ALG5 MCFD2 OST4
35	axoneme	GO	8	21.053	11.26	0.0289286	1	CENPF KIF3A ATG16L1 SPATA7 RP1L1 CCSAP RSPH9 DNAJB13	CENPF KIF3A ATG16L1 SPATA7 RP1L1 CCSAP RSPH9 DNAJB13
36	ECM-receptor interaction	KEGG	9	20.93	11.143	0.0218991	1	COL6A2 ITGA2B ITGA5 ITGB4 ITGB5 LAMA3 SDC4 SPP1 ITGA10	COL6A2 ITGA2B ITGA5 ITGB4 ITGB5 LAMA3 SDC4 SPP1 ITGA10
37	ciliary plasm	GO	9	20.455	10.666	0.0252089	1	CENPF ODF2 KIF3A ATG16L1 SPATA7 RP1L1 CCSAP RSPH9 DNAJB13	CENPF ODF2 KIF3A ATG16L1 SPATA7 RP1L1 CCSAP RSPH9 DNAJB13
38	memory	GO	10	20.408	10.625	0.0191196	1	COMT CX3CR1 MTOR ITGA5 ITPR3 NQO2 PTGS2 B4GALT2 KAT2B PJA2	COMT CX3CR1 MTOR ITGA5 ITPR3 NQO2 PTGS2 B4GALT2 KAT2B PJA2
39	myofibril	GO	22	20.37	10.655	0.000705363	1	ACTN3 ANK3 ATP2B4 CALD1 FHL2 FKBP1B FLNB ILK LMAN1 RPL15 S100A1 SDC4 TMOD1 TPM2 FXR1 KAT2B DNAJB6 FERMT2 LDB3 HABP4 PALLD PARVB	ACTN3 ANK3 ATP2B4 CALD1 FHL2 FKBP1B FLNB ILK LMAN1 RPL15 S100A1 SDC4 TMOD1 TPM2 FXR1 KAT2B DNAJB6 FERMT2 LDB3 HABP4 PALLD PARVB
40	sarcomere	GO	19	20.213	10.479	0.00174861	1	ACTN3 ANK3 ATP2B4 FHL2 FKBP1B FLNB ILK LMAN1 RPL15 S100A1 TMOD1 TPM2 KAT2B DNAJB6 FERMT2 LDB3 HABP4 PALLD PARVB	ACTN3 ANK3 ATP2B4 FHL2 FKBP1B FLNB ILK LMAN1 RPL15 S100A1 TMOD1 TPM2 KAT2B DNAJB6 FERMT2 LDB3 HABP4 PALLD PARVB
41	ethanolamine-containing compound metabolic process	GO	9	20	10.21	0.0288583	1	GPLD1 SPTLC2 SMPD3 SMPD4 CHPT1 PLA2G2F PLBD1 PHOSPHO1 LPCAT4	GPLD1 SPTLC2 SMPD3 SMPD4 CHPT1 PLA2G2F PLBD1 PHOSPHO1 LPCAT4
42	cellular hormone metabolic process	GO	8	20	10.205	0.0382507	1	COMT CYP1A1 SPP1 SRD5A1 SGPL1 CACNA1H STARD3 TIPARP	COMT CYP1A1 SPP1 SRD5A1 SGPL1 CACNA1H STARD3 TIPARP
43	contractile fiber part	GO	22	19.82	10.101	0.00103621	1	ACTN3 ANK3 ATP2B4 FHL2 FKBP1B FLNB ILK LMAN1 MYH11 RPL15 S100A1 SDC4 TMOD1 TPM2 FXR1 KAT2B DNAJB6 FERMT2 LDB3 HABP4 PALLD PARVB	ACTN3 ANK3 ATP2B4 FHL2 FKBP1B FLNB ILK LMAN1 MYH11 RPL15 S100A1 SDC4 TMOD1 TPM2 FXR1 KAT2B DNAJB6 FERMT2 LDB3 HABP4 PALLD PARVB
44	response to activity	GO	9	19.565	9.775	0.0328622	1	ADSL AGER GCLM IL10 INSR SRD5A1 HDAC5 TNS2 PERM1	ADSL AGER GCLM IL10 INSR SRD5A1 HDAC5 TNS2 PERM1
45	sodium ion transmembrane transporter activity	GO	9	19.565	9.775	0.0328622	1	SLC1A4 SLC1A5 SLC3A2 SLC20A1 SLC20A2 SLC10A3 CACNA1H SLC24A3 SLC4A5	SLC1A4 SLC1A5 SLC3A2 SLC20A1 SLC20A2 SLC10A3 CACNA1H SLC24A3 SLC4A5
46	contractile fiber	GO	23	19.328	9.611	0.0011531	1	ACTN3 ANK3 ATP2B4 CALD1 FHL2 FKBP1B FLNB ILK LMAN1 MYH11 RPL15 S100A1 SDC4 TMOD1 TPM2 FXR1 KAT2B DNAJB6 FERMT2 LDB3 HABP4 PALLD PARVB	ACTN3 ANK3 ATP2B4 CALD1 FHL2 FKBP1B FLNB ILK LMAN1 MYH11 RPL15 S100A1 SDC4 TMOD1 TPM2 FXR1 KAT2B DNAJB6 FERMT2 LDB3 HABP4 PALLD PARVB
47	Integrin cell surface interactions	REACTOME	9	19.149	9.357	0.0372346	1	BSG COL6A2 ICAM4 ITGA2B ITGA5 ITGB5 SPP1 ICAM5 ITGA10	BSG COL6A2 ICAM4 ITGA2B ITGA5 ITGB5 SPP1 ICAM5 ITGA10
48	I band	GO	13	19.118	9.347	0.0140606	1	ACTN3 ANK3 ATP2B4 FHL2 FKBP1B FLNB S100A1 KAT2B DNAJB6 FERMT2 LDB3 PALLD PARVB	ACTN3 ANK3 ATP2B4 FHL2 FKBP1B FLNB S100A1 KAT2B DNAJB6 FERMT2 LDB3 PALLD PARVB
49	COPII-coated vesicle budding	GO	9	18.75	8.957	0.0419878	1	F5 GOLGA2 LMAN1 SEC13 STX5 VAPA SEC31A ANKRD28 MCFD2	F5 GOLGA2 LMAN1 SEC13 STX5 VAPA SEC31A ANKRD28 MCFD2
50	9+0 non-motile cilium	GO	9	18.75	8.957	0.0419878	1	NPHP1 RGS9 CIB2 GNB5 KIF3A IFT122 SPATA7 RP1L1 TTC8	NPHP1 RGS9 CIB2 GNB5 KIF3A IFT122 SPATA7 RP1L1 TTC8
51	9+2 non-motile cilium	GO	9	18.75	8.957	0.0419878	1	NPHP1 RGS9 CIB2 GNB5 KIF3A IFT122 SPATA7 RP1L1 TTC8	NPHP1 RGS9 CIB2 GNB5 KIF3A IFT122 SPATA7 RP1L1 TTC8
52	phosphoric diester hydrolase activity	GO	9	18.367	8.574	0.0471332	1	APEX1 GPLD1 PLD2 FAN1 SMPD3 SMPD4 GDPD3 PLCD4 GDPD1	APEX1 GPLD1 PLD2 FAN1 SMPD3 SMPD4 GDPD3 PLCD4 GDPD1
53	centrosome cycle	GO	11	18.333	8.549	0.0304045	1	CHD3 GADD45A GOLGA2 KIF3B TUBGCP3 CEP68 C2CD3 HAUS6 NDE1 CNTROB WDR62	CYB5D1 GADD45A GOLGA2 KIF3B TUBGCP3 CEP68 C2CD3 HAUS6 NDE1 CNTROB WDR62
54	organelle disassembly	GO	22	18.182	8.452	0.00326341	1	GABRA5 GOLGA2 MYH11 NTHL1 MAP2K1 SLC1A4 SPAST STX5 DYRK3 GBF1 SQSTM1 IST1 HDAC6 HSF2BP WDR45 ADAMTS7 CD93 WIPI2 ZCCHC17 TMEM39A GFM2 BOC	GABRA5 GOLGA2 MYH11 NTHL1 MAP2K1 SLC1A4 SPAST STX5 DYRK3 GBF1 SQSTM1 IST1 HDAC6 HSF2BP WDR45 ADAMTS7 CD93 WIPI2 ZCCHC17 TMEM39A GFM2 BOC
55	centrosome organization	GO	12	18.182	8.402	0.025904	1	CHD3 GADD45A GOLGA2 KIF3B TUBGCP3 KIF3A CEP68 C2CD3 HAUS6 NDE1 CNTROB WDR62	CYB5D1 GADD45A GOLGA2 KIF3B TUBGCP3 KIF3A CEP68 C2CD3 HAUS6 NDE1 CNTROB WDR62
56	PML body	GO	14	17.949	8.178	0.0188462	1	MTOR LRCH4 NFE2 MAPK7 TRIM27 RNF6 SP3 SQSTM1 KLHL20 HIPK2 PIAS4 CHFR EIF4ENIF1 TRIM8	MTOR LRCH4 NFE2 MAPK7 TRIM27 RNF6 SP3 SQSTM1 KLHL20 HIPK2 PIAS4 CHFR EIF4ENIF1 TRIM8
57	Z disc	GO	11	17.742	7.956	0.0377229	1	ACTN3 ANK3 ATP2B4 FHL2 FKBP1B FLNB S100A1 DNAJB6 LDB3 PALLD PARVB	ACTN3 ANK3 ATP2B4 FHL2 FKBP1B FLNB S100A1 DNAJB6 LDB3 PALLD PARVB
58	hormone metabolic process	GO	11	17.46	7.673	0.0418084	1	CMA1 COMT CYP1A1 ENPEP SPP1 SRD5A1 TG SGPL1 CACNA1H STARD3 TIPARP	CMA1 COMT CYP1A1 ENPEP SPP1 SRD5A1 TG SGPL1 CACNA1H STARD3 TIPARP
59	placenta development	GO	16	17.391	7.628	0.0167898	1	BSG CCNF CSF2 DCN GATA2 IL10 MAP2K1 PTGS2 SP3 SPP1 PHLDA2 FOSL1 NCOA1 DNAJB6 SPINT2 E2F7	BSG CCNF CSF2 DCN GATA2 IL10 MAP2K1 PTGS2 SP3 SPP1 PHLDA2 FOSL1 NCOA1 DNAJB6 SPINT2 E2F7
60	positive regulation of response to extracellular stimulus	GO	20	17.094	7.347	0.00980919	1	BNIP3L DCN GABRA5 MYH11 NTHL1 MAP2K1 SLC1A4 PIP4K2B SQSTM1 SPTLC2 IST1 HDAC6 HSF2BP ADAMTS7 CD93 SNW1 ZCCHC17 TMEM39A PIP4K2C BOC	BNIP3L DCN GABRA5 MYH11 NTHL1 MAP2K1 SLC1A4 PIP4K2B SQSTM1 SPTLC2 IST1 HDAC6 HSF2BP ADAMTS7 CD93 SNW1 ZCCHC17 TMEM39A PIP4K2C BOC
61	response to organophosphorus	GO	14	17.073	7.298	0.0281016	1	APEX1 ASPH BSG DNTT GPD1 ITPR3 PER1 PKLR PTGS2 SRD5A1 THBD FOSL1 AKAP1 CIB2	APEX1 ASPH BSG DNTT GPD1 ITPR3 VAMP2 PKLR PTGS2 SRD5A1 THBD FOSL1 AKAP1 CIB2
62	positive regulation of macromitophagy in response to mitochondrial depolarization	GO	14	17.073	7.298	0.0281016	1	GABRA5 MYH11 NTHL1 MAP2K1 SLC1A4 SQSTM1 IST1 HDAC6 HSF2BP ADAMTS7 CD93 ZCCHC17 TMEM39A BOC	GABRA5 MYH11 NTHL1 MAP2K1 SLC1A4 SQSTM1 IST1 HDAC6 HSF2BP ADAMTS7 CD93 ZCCHC17 TMEM39A BOC
63	meiotic nuclear division	GO	14	17.073	7.298	0.0281016	1	ERCC1 GOLGA2 PTTG1 ESPL1 STAG3 TDRKH SUN1 TEX14 DPEP3 MUS81 MASTL KLHDC3 EME1 AGO4	ERCC1 GOLGA2 PTTG1 ESPL1 STAG3 TDRKH SUN1 TEX14 DPEP3 MUS81 MASTL KLHDC3 EME1 AGO4
64	regulation of macromitophagy	GO	15	17.045	7.275	0.0238843	1	GABRA5 MYH11 NTHL1 MAP2K1 SLC1A4 SQSTM1 IST1 HDAC6 HSF2BP ADAMTS7 CD93 HTRA2 ZCCHC17 TMEM39A BOC	GABRA5 MYH11 NTHL1 MAP2K1 SLC1A4 SQSTM1 IST1 HDAC6 HSF2BP ADAMTS7 CD93 HTRA2 ZCCHC17 TMEM39A BOC
65	positive regulation of macromitophagy	GO	14	16.867	7.092	0.030863	1	GABRA5 MYH11 NTHL1 MAP2K1 SLC1A4 SQSTM1 IST1 HDAC6 HSF2BP ADAMTS7 CD93 ZCCHC17 TMEM39A BOC	GABRA5 MYH11 NTHL1 MAP2K1 SLC1A4 SQSTM1 IST1 HDAC6 HSF2BP ADAMTS7 CD93 ZCCHC17 TMEM39A BOC
66	cellular biogenic amine metabolic process	GO	12	16.667	6.881	0.0471645	1	GPLD1 OAZ2 SLC3A2 SPTLC2 SMOX SMPD3 SMPD4 CHPT1 PLA2G2F PLBD1 PHOSPHO1 LPCAT4	GPLD1 OAZ2 SLC3A2 SPTLC2 SMOX SMPD3 SMPD4 CHPT1 PLA2G2F PLBD1 PHOSPHO1 LPCAT4
67	organic anion transmembrane transporter activity	GO	14	16.471	6.693	0.0369705	1	BSG SLC1A4 SLC1A5 SLC3A2 SLC16A2 SLC10A3 ABCC5 SLC26A1 SLC17A5 SLC22A17 SLC4A5 SLC22A23 SLC26A11 SLCO4C1	BSG SLC1A4 SLC1A5 SLC3A2 SLC16A2 SLC10A3 ABCC5 SLC26A1 SLC17A5 SLC22A17 SLC4A5 SLC22A23 SLC26A11 SLCO4C1
68	response to mitochondrial depolarisation	GO	14	16.471	6.693	0.0369705	1	GABRA5 MYH11 NTHL1 MAP2K1 SLC1A4 SQSTM1 IST1 HDAC6 HSF2BP ADAMTS7 CD93 ZCCHC17 TMEM39A BOC	GABRA5 MYH11 NTHL1 MAP2K1 SLC1A4 SQSTM1 IST1 HDAC6 HSF2BP ADAMTS7 CD93 ZCCHC17 TMEM39A BOC
69	meiotic cell cycle process	GO	16	16.162	6.391	0.0316202	1	ERCC1 GOLGA2 MKI67 PTTG1 ESPL1 TUBGCP3 STAG3 TDRKH SUN1 TEX14 DPEP3 MUS81 MASTL KLHDC3 EME1 AGO4	ERCC1 GOLGA2 MKI67 PTTG1 ESPL1 TUBGCP3 STAG3 TDRKH SUN1 TEX14 DPEP3 MUS81 MASTL KLHDC3 EME1 AGO4
70	positive regulation of macroautophagy	GO	20	16.129	6.375	0.0180652	1	BNIP3L DCN GABRA5 MYH11 NTHL1 MAP2K1 SLC1A4 PIP4K2B SQSTM1 SPTLC2 IST1 HDAC6 HSF2BP ADAMTS7 CD93 ZCCHC17 TMEM39A PIP4K2C SESN2 BOC	BNIP3L DCN GABRA5 MYH11 NTHL1 MAP2K1 SLC1A4 PIP4K2B SQSTM1 SPTLC2 IST1 HDAC6 HSF2BP ADAMTS7 CD93 ZCCHC17 TMEM39A PIP4K2C SESN2 BOC
71	mitochondrion disassembly	GO	16	15.842	6.068	0.0372383	1	GABRA5 MYH11 NTHL1 MAP2K1 SLC1A4 SQSTM1 IST1 HDAC6 HSF2BP WDR45 ADAMTS7 CD93 WIPI2 ZCCHC17 TMEM39A BOC	GABRA5 MYH11 NTHL1 MAP2K1 SLC1A4 SQSTM1 IST1 HDAC6 HSF2BP WDR45 ADAMTS7 CD93 WIPI2 ZCCHC17 TMEM39A BOC
72	signal transducer activity, downstream of receptor	GO	16	15.686	5.912	0.0403037	1	ARAF ENG GNAZ INSR SMAD2 SMAD3 MAPK7 MAP2K1 MAP2K3 RGS12 PIP4K2B MAP3K6 TIAM2 MINK1 DOK4 ACVR1C	ARAF ENG GNAZ INSR SMAD2 SMAD3 MAPK7 MAP2K1 MAP2K3 RGS12 PIP4K2B MAP3K6 TIAM2 MINK1 DOK4 ACVR1C
73	positive regulation of autophagy	GO	25	15.625	5.887	0.0131651	1	AGER BNIP3L DCN GABRA5 MYH11 NTHL1 MAP2K1 SLC1A4 PIP4K2B SQSTM1 SPTLC2 IST1 HDAC6 NPRL2 HSF2BP ADAMTS7 CD93 SH3BP4 ZCCHC17 TMEM39A PLEKHF1 PIP4K2C TRIM8 SESN2 BOC	AGER BNIP3L DCN GABRA5 MYH11 NTHL1 MAP2K1 SLC1A4 PIP4K2B SQSTM1 SPTLC2 IST1 HDAC6 NPRL2 HSF2BP ADAMTS7 CD93 SH3BP4 ZCCHC17 TMEM39A PLEKHF1 PIP4K2C TRIM8 SESN2 BOC
74	coenzyme binding	GO	21	15.556	5.801	0.0228144	1	CRY2 GPD1 HADHA HMGCL IDH1 IDH3A IDH3B INSR IVD ALDH6A1 NQO2 SRD5A1 UGDH GRHPR TP53I3 HACL1 DHTKD1 ACBD3 ACBD5 TXNRD3 AIFM3	CRY2 GPD1 HADHA HMGCL IDH1 IDH3A IDH3B INSR IVD ALDH6A1 NQO2 SRD5A1 UGDH GRHPR TP53I3 HACL1 SEC61A2 ACBD3 ACBD5 TXNRD3 AIFM3
75	supramolecular fiber	GO	71	15.171	5.613	0.000119805	0.669816	ACTN3 ANK3 ATP2B4 CALD1 COL11A2 DCN FHL2 FKBP1B FLNB FYN GOLGA2 ILK KIFC3 LMAN1 MYO1B MYH11 ROR2 ODF2 PCNT RAC3 RPL15 CLIP1 S100A1 SDC4 SLC1A4 SPAST STIM1 TMOD1 TPM2 CCT3 YES1 FXR1 KCNAB2 HDAC3 KAT2B KIF3B HDAC6 DNAJB6 SPRY2 TUBGCP3 NUDC NEK6 FERMT2 MAPRE2 KIF3A LDB3 RASSF1 MAPRE3 HABP4 PALLD TTLL5 CD2AP RUSC1 CFAP20 PARVB TUBA8 HAUS6 NDE1 KIF27 KIF16B VPS11 REEP4 DYNLRB2 RP1L1 CCSAP RMDN2 JAKMIP…	ACTN3 ANK3 ATP2B4 CALD1 COL11A2 DCN FHL2 FKBP1B FLNB FYN GOLGA2 ILK KIFC3 LMAN1 MYO1B MYH11 ROR2 ODF2 PCNT RAC3 RPL15 CLIP1 S100A1 SDC4 SLC1A4 SPAST STIM1 TMOD1 TPM2 CCT3 YES1 FXR1 KCNAB2 HDAC3 KAT2B KIF3B HDAC6 DNAJB6 SPRY2 TUBGCP3 NUDC NEK6 FERMT2 MAPRE2 KIF3A LDB3 RASSF1 MAPRE3 HABP4 PALLD TTLL5 CD2AP RUSC1 CFAP20 PARVB TUBA8 HAUS6 NDE1 KIF27 KIF16B VPS11 REEP4 DYNLRB2 RP1L1 CCSAP RMDN2 JAKMIP…
76	supramolecular complex	GO	71	15.042	5.48	0.000156304	0.669816	ACTN3 ANK3 ATP2B4 CALD1 COL11A2 DCN FHL2 FKBP1B FLNB FYN GOLGA2 ILK KIFC3 LMAN1 MYO1B MYH11 ROR2 ODF2 PCNT RAC3 RPL15 CLIP1 S100A1 SDC4 SLC1A4 SPAST STIM1 TMOD1 TPM2 CCT3 YES1 FXR1 KCNAB2 HDAC3 KAT2B KIF3B HDAC6 DNAJB6 SPRY2 TUBGCP3 NUDC NEK6 FERMT2 MAPRE2 KIF3A LDB3 RASSF1 MAPRE3 HABP4 PALLD TTLL5 CD2AP RUSC1 CFAP20 PARVB TUBA8 HAUS6 NDE1 KIF27 KIF16B VPS11 REEP4 DYNLRB2 RP1L1 CCSAP RMDN2 JAKMIP…	ACTN3 ANK3 ATP2B4 CALD1 COL11A2 DCN FHL2 FKBP1B FLNB FYN GOLGA2 ILK KIFC3 LMAN1 MYO1B MYH11 ROR2 ODF2 PCNT RAC3 RPL15 CLIP1 S100A1 SDC4 SLC1A4 SPAST STIM1 TMOD1 TPM2 CCT3 YES1 FXR1 KCNAB2 HDAC3 KAT2B KIF3B HDAC6 DNAJB6 SPRY2 TUBGCP3 NUDC NEK6 FERMT2 MAPRE2 KIF3A LDB3 RASSF1 MAPRE3 HABP4 PALLD TTLL5 CD2AP RUSC1 CFAP20 PARVB TUBA8 HAUS6 NDE1 KIF27 KIF16B VPS11 REEP4 DYNLRB2 RP1L1 CCSAP RMDN2 JAKMIP…
77	supramolecular polymer	GO	71	15.042	5.48	0.000156304	0.669816	ACTN3 ANK3 ATP2B4 CALD1 COL11A2 DCN FHL2 FKBP1B FLNB FYN GOLGA2 ILK KIFC3 LMAN1 MYO1B MYH11 ROR2 ODF2 PCNT RAC3 RPL15 CLIP1 S100A1 SDC4 SLC1A4 SPAST STIM1 TMOD1 TPM2 CCT3 YES1 FXR1 KCNAB2 HDAC3 KAT2B KIF3B HDAC6 DNAJB6 SPRY2 TUBGCP3 NUDC NEK6 FERMT2 MAPRE2 KIF3A LDB3 RASSF1 MAPRE3 HABP4 PALLD TTLL5 CD2AP RUSC1 CFAP20 PARVB TUBA8 HAUS6 NDE1 KIF27 KIF16B VPS11 REEP4 DYNLRB2 RP1L1 CCSAP RMDN2 JAKMIP…	ACTN3 ANK3 ATP2B4 CALD1 COL11A2 DCN FHL2 FKBP1B FLNB FYN GOLGA2 ILK KIFC3 LMAN1 MYO1B MYH11 ROR2 ODF2 PCNT RAC3 RPL15 CLIP1 S100A1 SDC4 SLC1A4 SPAST STIM1 TMOD1 TPM2 CCT3 YES1 FXR1 KCNAB2 HDAC3 KAT2B KIF3B HDAC6 DNAJB6 SPRY2 TUBGCP3 NUDC NEK6 FERMT2 MAPRE2 KIF3A LDB3 RASSF1 MAPRE3 HABP4 PALLD TTLL5 CD2AP RUSC1 CFAP20 PARVB TUBA8 HAUS6 NDE1 KIF27 KIF16B VPS11 REEP4 DYNLRB2 RP1L1 CCSAP RMDN2 JAKMIP…
78	receptor complex	GO	25	14.793	5.045	0.0247428	1	CD3D CD3G ENG GABBR1 GABRA5 IKBKB INSR ITGA2B ITGA5 ITGB4 ITGB5 ITPR3 KLRD1 SMAD3 PLXNA2 PTPRA LRP8 ITGA10 OSMR TSPAN32 RAMP1 HTRA2 GPRC5C CAPRIN2 ACVR1C	CD3D CD3G ENG GABBR1 GABRA5 IKBKB INSR ITGA2B ITGA5 ITGB4 ITGB5 ITPR3 KLRD1 SMAD3 PLXNA2 PTPRA LRP8 ITGA10 OSMR TSPAN32 RAMP1 HTRA2 GPRC5C CAPRIN2 ACVR1C
79	regulation of macroautophagy	GO	26	14.444	4.696	0.0292418	1	BNIP3L DCN MTOR GABRA5 MYH11 NTHL1 MAP2K1 SLC1A4 PIP4K2B SQSTM1 SPTLC2 IST1 HDAC6 NPRL2 HSF2BP ADAMTS7 CD93 EXOC7 HTRA2 ZCCHC17 TMEM39A PHF23 PIP4K2C SESN2 BOC EXOC8	BNIP3L DCN MTOR GABRA5 MYH11 NTHL1 MAP2K1 SLC1A4 PIP4K2B SQSTM1 SPTLC2 IST1 HDAC6 NPRL2 HSF2BP ADAMTS7 CD93 EXOC7 HTRA2 ZCCHC17 TMEM39A PHF23 PIP4K2C SESN2 BOC EXOC8
80	extracellular structure organization	GO	28	14.433	4.692	0.0245783	1	BSG CMA1 COL6A2 COL11A2 DCN ENG ICAM4 ILK ITGA2B ITGA5 ITGB4 ITGB5 LAMA3 LTBP3 MYH11 P4HB PDGFA SDC4 SPP1 ICAM5 RECK ITGA10 DNAJB6 SPINT2 EFEMP2 TEX14 P3H1 EXOC8	BSG CMA1 COL6A2 COL11A2 DCN ENG ICAM4 ILK ITGA2B ITGA5 ITGB4 ITGB5 LAMA3 LTBP3 MYH11 P4HB PDGFA SDC4 SPP1 ICAM5 RECK ITGA10 DNAJB6 SPINT2 EFEMP2 TEX14 P3H1 EXOC8
81	extracellular matrix organization	GO	21	14.384	4.617	0.0483647	1	BSG CMA1 COL6A2 COL11A2 DCN ENG ICAM4 ITGA2B ITGA5 ITGB4 ITGB5 LAMA3 MYH11 PDGFA SPP1 ICAM5 RECK ITGA10 DNAJB6 SPINT2 EXOC8	BSG CMA1 COL6A2 COL11A2 DCN ENG ICAM4 ITGA2B ITGA5 ITGB4 ITGB5 LAMA3 MYH11 PDGFA SPP1 ICAM5 RECK ITGA10 DNAJB6 SPINT2 EXOC8
82	ciliary part	GO	30	14.354	4.618	0.0219625	1	ATP2B4 CENPF NPHP1 ODF2 PCNT RGS9 SQSTM1 KIF3B CIB2 AKAP3 GNB5 EHD1 KIF3A ULK3 C2CD3 TCTN3 CFAP20 TMEM216 ATG16L1 IFT122 SPATA7 BBOF1 DYNLRB2 TMEM107 CEP19 RP1L1 TTC8 CCSAP RSPH9 DNAJB13	ATP2B4 CENPF NPHP1 ODF2 PCNT RGS9 SQSTM1 KIF3B CIB2 AKAP3 GNB5 EHD1 KIF3A ULK3 C2CD3 TCTN3 CFAP20 TMEM216 ATG16L1 IFT122 SPATA7 BBOF1 DYNLRB2 TMEM107 CEP19 RP1L1 TTC8 CCSAP RSPH9 DNAJB13
83	microtubule	GO	38	14.022	4.308	0.0155843	1	GOLGA2 KIFC3 ROR2 ODF2 PCNT CLIP1 SPAST STIM1 CCT3 KCNAB2 HDAC3 KIF3B HDAC6 SPRY2 TUBGCP3 NUDC NEK6 MAPRE2 KIF3A RASSF1 MAPRE3 TTLL5 RUSC1 CFAP20 TUBA8 HAUS6 NDE1 KIF27 KIF16B REEP4 DYNLRB2 RP1L1 CCSAP RMDN2 JAKMIP1 TTLL11 CEP170B HID1	GOLGA2 KIFC3 ROR2 ODF2 PCNT CLIP1 SPAST STIM1 CCT3 KCNAB2 HDAC3 KIF3B HDAC6 SPRY2 TUBGCP3 NUDC NEK6 MAPRE2 KIF3A RASSF1 MAPRE3 TTLL5 RUSC1 CFAP20 TUBA8 HAUS6 NDE1 KIF27 KIF16B REEP4 DYNLRB2 RP1L1 CCSAP RMDN2 JAKMIP1 TTLL11 CEP170B HID1
84	polymeric cytoskeletal fiber	GO	50	13.928	4.252	0.00699821	1	ACTN3 FYN GOLGA2 KIFC3 MYO1B ROR2 ODF2 PCNT RAC3 CLIP1 SLC1A4 SPAST STIM1 TMOD1 TPM2 CCT3 YES1 KCNAB2 HDAC3 KIF3B HDAC6 SPRY2 TUBGCP3 NUDC NEK6 FERMT2 MAPRE2 KIF3A RASSF1 MAPRE3 PALLD TTLL5 CD2AP RUSC1 CFAP20 TUBA8 HAUS6 NDE1 KIF27 KIF16B VPS11 REEP4 DYNLRB2 RP1L1 CCSAP RMDN2 JAKMIP1 TTLL11 CEP170B HID1	ACTN3 FYN GOLGA2 KIFC3 MYO1B ROR2 ODF2 PCNT RAC3 CLIP1 SLC1A4 SPAST STIM1 TMOD1 TPM2 CCT3 YES1 KCNAB2 HDAC3 KIF3B HDAC6 SPRY2 TUBGCP3 NUDC NEK6 FERMT2 MAPRE2 KIF3A RASSF1 MAPRE3 PALLD TTLL5 CD2AP RUSC1 CFAP20 TUBA8 HAUS6 NDE1 KIF27 KIF16B VPS11 REEP4 DYNLRB2 RP1L1 CCSAP RMDN2 JAKMIP1 TTLL11 CEP170B HID1
85	cilium organization	GO	29	13.876	4.129	0.0357443	1	NPHP1 ODF2 PCNT RFX2 KIF3B HDAC6 EHD1 KIF3A TTLL5 C2CD3 TCTN3 CFAP20 TMEM216 TMEM138 HAUS6 NDE1 KIF27 TTC17 IFT122 GALNT11 CEP97 BBOF1 DYNLRB2 TMEM107 GORAB RP1L1 TTC8 RSPH9 DNAJB13	NPHP1 ODF2 PCNT RFX2 KIF3B HDAC6 EHD1 KIF3A TTLL5 C2CD3 TCTN3 CFAP20 TMEM216 TMEM138 HAUS6 NDE1 KIF27 TTC17 IFT122 GALNT11 CEP97 BBOF1 DYNLRB2 TMEM107 GORAB RP1L1 TTC8 RSPH9 DNAJB13
86	cilium assembly	GO	28	13.793	4.042	0.0411841	1	NPHP1 ODF2 PCNT RFX2 KIF3B HDAC6 EHD1 KIF3A TTLL5 C2CD3 TCTN3 CFAP20 TMEM216 TMEM138 HAUS6 NDE1 KIF27 IFT122 GALNT11 CEP97 BBOF1 DYNLRB2 TMEM107 GORAB RP1L1 TTC8 RSPH9 DNAJB13	NPHP1 ODF2 PCNT RFX2 KIF3B HDAC6 EHD1 KIF3A TTLL5 C2CD3 TCTN3 CFAP20 TMEM216 TMEM138 HAUS6 NDE1 KIF27 IFT122 GALNT11 CEP97 BBOF1 DYNLRB2 TMEM107 GORAB RP1L1 TTC8 RSPH9 DNAJB13
87	regulation of response to extracellular stimulus	GO	27	13.776	4.021	0.0449611	1	BNIP3L DCN MTOR GABRA5 MYH11 NTHL1 NUCB2 MAP2K1 SLC1A4 PIP4K2B SQSTM1 SPTLC2 IST1 HDAC6 HAX1 HSF2BP ADAMTS7 CD93 SNW1 EXOC7 HTRA2 ZCCHC17 TMEM39A PHF23 PIP4K2C BOC EXOC8	BNIP3L DCN MTOR GABRA5 MYH11 NTHL1 NUCB2 MAP2K1 SLC1A4 PIP4K2B SQSTM1 SPTLC2 IST1 HDAC6 HAX1 HSF2BP ADAMTS7 CD93 SNW1 EXOC7 HTRA2 ZCCHC17 TMEM39A PHF23 PIP4K2C BOC EXOC8
88	cilium	GO	37	13.704	3.98	0.023379	1	ANXA1 ATP2B4 CENPF NPHP1 ODF2 PCNT RGS9 SQSTM1 KIF3B CIB2 AKAP3 GNB5 EHD1 KIF3A TTLL5 ULK3 C2CD3 TCTN3 CFAP20 TMEM216 TMEM138 RAB14 ATG16L1 KIF27 IFT122 SPATA7 BBOF1 DYNLRB2 TMEM107 CEP19 RP1L1 TTC8 CCSAP RNF38 TTLL11 RSPH9 DNAJB13	ANXA1 ATP2B4 CENPF NPHP1 ODF2 PCNT RGS9 SQSTM1 KIF3B CIB2 AKAP3 GNB5 EHD1 KIF3A TTLL5 ULK3 C2CD3 TCTN3 CFAP20 TMEM216 TMEM138 RAB14 ATG16L1 KIF27 IFT122 SPATA7 BBOF1 DYNLRB2 TMEM107 CEP19 RP1L1 TTC8 CCSAP RNF38 TTLL11 RSPH9 DNAJB13
89	reproductive system development	GO	32	13.389	3.643	0.043855	1	ANXA1 BSG CAPN5 CCNF CSF2 DCN ERCC1 GATA2 IDH1 IL10 INSR MEA1 ROR2 MAP2K1 PTGS2 SP3 SPP1 SRD5A1 PHLDA2 FOSL1 NCOA1 SGPL1 DNAJB6 SPINT2 RHOBTB3 TIPARP UBE2Q1 KDM3A KLHL32 E2F7 RNF38 AGO4	ANXA1 BSG CAPN5 CCNF CSF2 DCN ERCC1 GATA2 IDH1 IL10 INSR MEA1 ROR2 MAP2K1 PTGS2 SP3 SPP1 SRD5A1 PHLDA2 FOSL1 NCOA1 SGPL1 DNAJB6 SPINT2 RHOBTB3 TIPARP UBE2Q1 KDM3A KLHL32 E2F7 RNF38 AGO4
90	organelle assembly	GO	52	13	3.302	0.0215373	1	CENPF GOLGA2 GRB7 MYH11 NPHP1 ODF2 PCNT RFX2 ATXN2 TMOD1 STAM HDAC3 HGS KIF3B IST1 HDAC6 TUBGCP3 NEK6 EHD1 KIF3A WDR45 LDB3 TTLL5 C2CD3 WIPI2 TCTN3 CFAP20 RPS27L TMEM216 TMEM138 RAB14 HAUS6 NDE1 ATG16L1 KIF27 IFT122 GALNT11 CEP97 BBOF1 CENPT EDC3 EMC6 DYNLRB2 TMEM107 ATG16L2 GORAB RP1L1 CNTROB TTC8 RSPH9 WDR62 DNAJB13	CENPF GOLGA2 GRB7 MYH11 NPHP1 ODF2 PCNT RFX2 ATXN2 TMOD1 STAM HDAC3 HGS KIF3B IST1 HDAC6 TUBGCP3 NEK6 EHD1 KIF3A WDR45 LDB3 TTLL5 C2CD3 WIPI2 TCTN3 CFAP20 RPS27L TMEM216 TMEM138 RAB14 HAUS6 NDE1 ATG16L1 KIF27 IFT122 GALNT11 CEP97 BBOF1 CENPT EDC3 EMC6 DYNLRB2 TMEM107 ATG16L2 GORAB RP1L1 CNTROB TTC8 RSPH9 WDR62 DNAJB13
91	microtubule organizing center	GO	64	12.476	2.79	0.0262492	1	APEX1 CCNF CENPF CHD3 KIFC3 ODF2 PCNT PHF1 PRKCQ MAP2K1 RELB CLIP1 SLC1A4 SPAST TACC1 YES1 KIF3B ESPL1 IST1 FRY PATJ TUBGCP3 TACC2 NEK6 NUDT21 KIF3A RASSF1 TTLL5 CEP68 EXOC7 C2CD3 LATS2 CFAP20 HAUS6 NDE1 TTC19 TTC12 CDCA8 IFT122 SPATA7 KIZ TSPYL2 WDR13 CEP85 CAPRIN2 CEP97 CCDC15 BBOF1 UBXN6 MAF1 DCTN5 MASTL ZFYVE19 CEP19 CEP295 FAM110B BICDL1 CNTROB TTC8 CCSAP CEP128 NEK10 WDR62 CCDC88C	APEX1 CCNF CENPF CYB5D1 KIFC3 ODF2 PCNT PHF1 PRKCQ MAP2K1 RELB CLIP1 SLC1A4 SPAST TACC1 YES1 KIF3B ESPL1 IST1 FRY PATJ TUBGCP3 TACC2 NEK6 NUDT21 KIF3A RASSF1 TTLL5 CEP68 EXOC7 C2CD3 LATS2 CFAP20 HAUS6 NDE1 TTC19 TTC12 CDCA8 IFT122 SPATA7 KIZ TSPYL2 WDR13 CEP85 CAPRIN2 CEP97 CCDC15 BBOF1 UBXN6 MAF1 DCTN5 MASTL ZFYVE19 CEP19 CEP295 FAM110B BICDL1 CNTROB TTC8 CCSAP CEP128 NEK10 WDR62 CCDC88C
92	microtubule cytoskeleton	GO	97	12.05	2.419	0.0180046	1	APEX1 CCNF CENPF CHD3 GOLGA2 KIFC3 ROR2 ODF2 PCNT PHF1 PRKCQ MAP2K1 RELB CLIP1 SLC1A4 SPAST STIM1 TACC1 CCT3 YES1 LRP8 KCNAB2 HDAC3 VAPA KIF3B ESPL1 IST1 NUAK1 HDAC6 ZNF263 FRY PATJ SPRY2 TUBGCP3 TACC2 NUDC NEK6 SPIN1 MAPRE2 NUDT21 KIF3A RASSF1 MAPRE3 TTLL5 MAST2 CEP68 EXOC7 RUSC1 C2CD3 LATS2 CFAP20 TUBA8 DGCR8 HAUS6 NDE1 TTC19 TTC12 CDCA8 KIF27 KIF16B IFT122 SPATA7 KIZ HECW2 TSPYL2 WDR13 CEP85 C…	APEX1 CCNF CENPF CYB5D1 GOLGA2 KIFC3 ROR2 ODF2 PCNT PHF1 PRKCQ MAP2K1 RELB CLIP1 SLC1A4 SPAST STIM1 TACC1 CCT3 YES1 LRP8 KCNAB2 HDAC3 VAPA KIF3B ESPL1 IST1 NUAK1 HDAC6 ZNF263 FRY PATJ SPRY2 TUBGCP3 TACC2 NUDC NEK6 SPIN1 MAPRE2 NUDT21 KIF3A RASSF1 MAPRE3 TTLL5 MAST2 CEP68 EXOC7 RUSC1 C2CD3 LATS2 CFAP20 TUBA8 DGCR8 HAUS6 NDE1 TTC19 TTC12 CDCA8 KIF27 KIF16B IFT122 SPATA7 KIZ HECW2 TSPYL2 WDR13 CEP85…
93	integral component of plasma membrane	GO	83	11.96	2.291	0.0322484	1	AGER ATP2B4 BSG CD3G ENTPD1 CLPTM1 CX3CR1 ENG ENPEP GABBR1 GABRA5 GPR4 ICAM4 IKBKB INSR ITGA2B ITGA5 ITGB4 ITGB5 ITPR3 KCNMA1 TM4SF1 HNRNPM NEO1 NKG7 ROR2 PHEX PLXNA2 PTPRA PTPRO NECTIN1 TRIM27 TSPAN31 SDC4 SELP SELPLG PMEL SLC1A4 SLC1A5 SLC16A2 SLC20A1 SLC20A2 STIM1 THBD ICAM5 TNFRSF1B VIPR2 TUSC3 GPR68 SLC10A3 KCNAB2 ITGA10 TNFRSF11A TNFRSF10B TNFRSF10A IL1RL2 TMEM11 OSMR IL27RA ABCC5 TSPAN32 T…	AGER ATP2B4 BSG CD3G ENTPD1 CLPTM1 CX3CR1 ENG ENPEP GABBR1 GABRA5 GPR4 ICAM4 IKBKB INSR ITGA2B ITGA5 ITGB4 ITGB5 ITPR3 KCNMA1 TM4SF1 HNRNPM NEO1 NKG7 ROR2 PHEX PLXNA2 PTPRA PTPRO NECTIN1 TRIM27 TSPAN31 SDC4 SELP SELPLG PMEL SLC1A4 SLC1A5 SLC16A2 SLC20A1 SLC20A2 STIM1 THBD ICAM5 TNFRSF1B VIPR2 TUSC3 GPR68 SLC10A3 KCNAB2 ITGA10 TNFRSF11A TNFRSF10B TNFRSF10D IL1RL2 TMEM11 OSMR IL27RA ABCC5 TSPAN32 T…
94	cytoskeletal part	GO	115	11.64	2.013	0.0272733	1	ACTN3 APEX1 CALD1 CCNF CENPF CHD3 FLNB FYN GOLGA2 ILK KIFC3 MYO1B MYH11 MYO1D ROR2 ODF2 PCNT PHF1 PRKCQ MAP2K1 RAC3 RELB CLIP1 SH3GL1 SLC1A4 SPAST STIM1 TACC1 TMOD1 TPM2 CCT3 YES1 LRP8 KCNAB2 HDAC3 KAT2B KIF3B ESPL1 IST1 HDAC6 FRY PATJ SPRY2 TUBGCP3 CIB2 TACC2 NUDC NEK6 SPIN1 FERMT2 MAPRE2 NUDT21 KIF3A RASSF1 MAPRE3 PALLD TTLL5 CEP68 EXOC7 CD2AP RUSC1 C2CD3 LATS2 CFAP20 TUBA8 HAUS6 NDE1 TTC19 TTC…	ACTN3 APEX1 CALD1 CCNF CENPF CYB5D1 FLNB FYN GOLGA2 ILK KIFC3 MYO1B MYH11 MYO1D ROR2 ODF2 PCNT PHF1 PRKCQ MAP2K1 RAC3 RELB CLIP1 SH3GL1 SLC1A4 SPAST STIM1 TACC1 TMOD1 TPM2 CCT3 YES1 LRP8 KCNAB2 HDAC3 KAT2B KIF3B ESPL1 IST1 HDAC6 FRY PATJ SPRY2 TUBGCP3 CIB2 TACC2 NUDC NEK6 SPIN1 FERMT2 MAPRE2 NUDT21 KIF3A RASSF1 MAPRE3 PALLD TTLL5 CEP68 EXOC7 CD2AP RUSC1 C2CD3 LATS2 CFAP20 TUBA8 HAUS6 NDE1 TTC19 T…
95	molecular transducer activity	GO	102	11.525	1.863	0.0456595	1	AGER ARAF PTTG1IP CD3D CD3G CRY2 CX3CR1 ENG FKBP1B GABBR1 GABRA5 GIPR GNAZ GPR4 PRMT2 IL2RA ILK INSR ITGA2B ITGA5 ITGB4 ITGB5 ITPR3 KLRB1 KLRD1 SMAD2 SMAD3 NEO1 NPAS2 ROR2 CDK18 PER1 PLXNA2 MAPK7 MAP2K1 MAP2K3 PTPRA PTPRO NECTIN1 TRIM27 RGS3 RGS12 SDC4 SELPLG SLC1A5 SLC20A1 SLC20A2 SRPRA STAT4 STK10 TG THBD TNFRSF1B VIPR2 LRP8 CXCR4 CUBN GPR68 PIP4K2B ITGA10 NCOA1 RGS9 TNFRSF11A TNFRSF10B TNFRSF1…	AGER ARAF PTTG1IP CD3D CD3G CRY2 CX3CR1 ENG FKBP1B GABBR1 GABRA5 GIPR GNAZ GPR4 PRMT2 IL2RA ILK INSR ITGA2B ITGA5 ITGB4 ITGB5 ITPR3 KLRB1 KLRD1 SMAD2 SMAD3 NEO1 NPAS2 ROR2 CDK18 VAMP2 PLXNA2 MAPK7 MAP2K1 MAP2K3 PTPRA PTPRO NECTIN1 TRIM27 RGS3 RGS12 SDC4 SELPLG SLC1A5 SLC20A1 SLC20A2 SRPRA STAT4 STK10 TG THBD TNFRSF1B VIPR2 LRP8 CXCR4 CUBN GPR68 PIP4K2B ITGA10 NCOA1 RGS9 TNFRSF11A TNFRSF10B TNFRSF…
96	plasma membrane part	GO	142	11.342	1.735	0.0325427	1	AGER ANK3 ANXA1 ATP2B4 BSG CD3D CD3G ENTPD1 AP2M1 CLPTM1 COMT CX3CR1 ENG ENPEP FYN GABBR1 GABRA5 GNAZ GPR4 GZMB ICAM4 IKBKB IL2RA INSR ITGA2B ITGA5 ITGB4 ITGB5 ITPR3 KCNMA1 KLRD1 LRCH4 TM4SF1 MYO1D HNRNPM NEO1 NKG7 ROR2 P4HB PHEX PLD2 PLXNA2 PRKCQ PTGS2 PTPRA PTPRO NECTIN1 ABCD4 TRIM27 S100A10 TSPAN31 SDC4 SELP SELPLG PMEL SLC1A4 SLC1A5 SLC3A2 SLC16A2 SLC20A1 SLC20A2 STIM1 STRN STX4 THBD ICAM5 TN…	AGER ANK3 ANXA1 ATP2B4 BSG CD3D CD3G ENTPD1 AP2M1 CLPTM1 COMT CX3CR1 ENG ENPEP FYN GABBR1 GABRA5 GNAZ GPR4 GZMH ICAM4 IKBKB IL2RA INSR ITGA2B ITGA5 ITGB4 ITGB5 ITPR3 KCNMA1 KLRD1 LRCH4 TM4SF1 MYO1D HNRNPM NEO1 NKG7 ROR2 P4HB PHEX PLD2 PLXNA2 PRKCQ PTGS2 PTPRA PTPRO NECTIN1 ABCD4 TRIM27 S100A10 TSPAN31 SDC4 SELP SELPLG PMEL SLC1A4 SLC1A5 SLC3A2 SLC16A2 SLC20A1 SLC20A2 STIM1 STRN STX4 THBD ICAM5 TN…
97	single-organism organelle organization	GO	187	11.072	1.504	0.0346049	1	ANK3 ANXA1 APEX1 RND3 BNIP3L MRPL49 CCNF CENPF CHD3 GADD45A ERCC1 F5 FLNB GABRA5 GOLGA2 GZMB PRMT2 IKBKB ITGB5 LMAN1 MKI67 MYO1B MYH11 NFE2 NPHP1 NTHL1 ODF2 PCNT PDGFA PER1 PFDN1 PHF2 MAP2K1 RAC3 RAD52 RAG1 TRIM27 RFX2 CLIP1 SEC13 SLC1A4 SMARCC2 SPAST STX4 STX5 TACC1 TEP1 TMOD1 TP53BP2 TPM2 CORO2A DYRK3 NCOA1 GBF1 HDAC3 KAT2B SQSTM1 VAPA PTTG1 CYTH2 KIF3B BABAM2 ESPL1 IST1 HDAC6 HDAC5 DNAJB6 FRY …	ANK3 ANXA1 APEX1 RND3 BNIP3L MRPL49 CCNF CENPF CYB5D1 GADD45A ERCC1 F5 FLNB GABRA5 GOLGA2 GZMH PRMT2 IKBKB ITGB5 LMAN1 MKI67 MYO1B MYH11 NFE2 NPHP1 NTHL1 ODF2 PCNT PDGFA VAMP2 PFDN1 PHF2 MAP2K1 RAC3 RAD52 RAG1 TRIM27 RFX2 CLIP1 SEC13 SLC1A4 SMARCC2 SPAST STX4 STX5 TACC1 TEP1 TMOD1 TP53BP2 TPM2 CORO2A DYRK3 NCOA1 GBF1 HDAC3 KAT2B SQSTM1 VAPA PTTG1 CYTH2 KIF3B BABAM2 ESPL1 IST1 HDAC6 HDAC5 DNAJB6 F…
98
99
P-Down regulated	pathway_name	category	number_hits	percent_gene_hits_per_pathway	enrichment_score	pval	fdr	genesinpathway	org_genes
1	Proteasome, 20S core particle	KEGG	8	72.727	63.551	6.66133e-07	0.00037234	PSMA2 PSMA5 PSMB1 PSMB2 PSMB3 PSMB4 PSMB5 PSMB6	PSMA2 PSMA5 PSMB1 PSMB2 PSMB3 PSMB4 PSMB5 PSMB6
2	response to methylmercury	GO	7	70	60.814	5.29637e-06	0.00144873	ANK2 ARG1 ARSB CCNE1 FECH HMBS PLA2G4A	ANK2 ARG1 ARSB CCNE1 FECH HMBS PLA2G4A
3	threonine-type endopeptidase activity	GO	9	69.231	60.063	2.42264e-07	0.000207637	PSMA2 PSMA5 PSMB1 PSMB2 PSMB3 PSMB4 PSMB5 PSMB6 PSMB9	PSMA2 PSMA5 PSMB1 PSMB2 PSMB3 PSMB4 PSMB5 PSMB6 PSMB9
4	proteasome core complex	GO	9	64.286	55.117	6.2258e-07	0.000363813	PSMA2 PSMA5 PSMB1 PSMB2 PSMB3 PSMB4 PSMB5 PSMB6 PSMB9	PSMA2 PSMA5 PSMB1 PSMB2 PSMB3 PSMB4 PSMB5 PSMB6 PSMB9
5	positive regulation of establishment of protein localization to telomere	GO	5	62.5	53.294	0.000295733	0.0236145	DKC1 TCP1 CCT7 CCT4 CCT2	DKC1 TCP1 CCT7 CCT4 CCT2
6	Immunoproteasome	KEGG	7	58.333	49.145	2.9588e-05	0.00458293	PSMA2 PSMA5 PSMB1 PSMB2 PSMB3 PSMB4 PSMB9	PSMA2 PSMA5 PSMB1 PSMB2 PSMB3 PSMB4 PSMB9
7	regulation of establishment of protein localization to telomere	GO	5	55.556	46.349	0.000614726	0.0415943	DKC1 TCP1 CCT7 CCT4 CCT2	DKC1 TCP1 CCT7 CCT4 CCT2
8	positive regulation of protein localization to chromosome, telomeric region	GO	6	54.545	45.348	0.000189404	0.016793	DKC1 TCP1 CCT7 CCT4 CCT2 GNL3	DKC1 TCP1 CCT7 CCT4 CCT2 GNL3
9	positive regulation of telomerase RNA localization to Cajal body	GO	6	50	40.801	0.00034922	0.0265655	DKC1 TCP1 RUVBL1 CCT7 CCT4 CCT2	DKC1 TCP1 RUVBL1 CCT7 CCT4 CCT2
10	chaperone-mediated protein complex assembly	GO	5	50	40.792	0.00113605	0.0652012	HSPA4 HSP90AB1 MKKS PFDN6 CCT2	HSPA4 SLC29A1 MKKS PFDN6 CCT2
11	negative regulation of growth of symbiont in host	GO	5	50	40.792	0.00113605	0.0652012	IRF8 IFNG IL12B LTA MYD88	IRF8 IFNG IL12B LTA MYD88
12	dicarboxylic acid biosynthetic process	GO	5	50	40.792	0.00113605	0.0652012	GOT1 GOT2 HTT KMO MTHFD1L	GOT1 GOT2 GRK4 KMO MTHFD1L
13	regulation of establishment of protein localization to chromosome	GO	5	50	40.792	0.00113605	0.0652012	DKC1 TCP1 CCT7 CCT4 CCT2	DKC1 TCP1 CCT7 CCT4 CCT2
14	Signal regulatory protein family interactions	REACTOME	5	50	40.792	0.00113605	0.0652012	CD47 GRB2 PTK2 PTPN6 SKAP2	CD47 GRB2 PTK2 PTPN6 SKAP2
15	regulation of protein localization to chromosome, telomeric region	GO	6	46.154	36.954	0.000597989	0.0406759	DKC1 TCP1 CCT7 CCT4 CCT2 GNL3	DKC1 TCP1 CCT7 CCT4 CCT2 GNL3
16	Glycosaminoglycan degradation	KEGG	5	45.455	36.246	0.00192492	0.0993847	ARSB GALNS GLB1 HYAL3 HYAL2	ARSB APRT GLB1 HYAL3 HYAL2
17	sperm-egg recognition	GO	6	42.857	33.656	0.000965047	0.0574382	OVGP1 TCP1 CCT7 CCT4 CCT2 HVCN1	OVGP1 TCP1 CCT7 CCT4 CCT2 HVCN1
18	FBXL7 down-regulates AURKA during mitotic entry and in early mitosis	REACTOME	16	41.026	31.907	1.22811e-07	0.00012145	PSMA2 PSMA5 PSMB1 PSMB2 PSMB3 PSMB4 PSMB5 PSMB6 PSMB9 PSMC2 PSMD4 PSMD5 AURKA UBB RBX1 PSMD14	PSMA2 PSMA5 PSMB1 PSMB2 PSMB3 PSMB4 PSMB5 PSMB6 PSMB9 PSMC2 PSMD4 PSMD5 AURKA UBB RBX1 PSMD14
19	90S preribosome	GO	10	40	30.831	3.91447e-05	0.00547005	NOP14 WDR46 MPHOSPH10 WDR3 BOP1 NOC2L UTP18 UTP6 NOL6 CMSS1	NOP14 WDR46 MPHOSPH10 WDR3 BOP1 NOC2L UTP18 UTP6 NOL6 CMSS1
20	regulation of telomerase RNA localization to Cajal body	GO	6	40	30.798	0.00148349	0.0817287	DKC1 TCP1 RUVBL1 CCT7 CCT4 CCT2	DKC1 TCP1 RUVBL1 CCT7 CCT4 CCT2
21	Ubiquitin Mediated Degradation of Phosphorylated Cdc25A	REACTOME	15	39.474	30.346	5.57318e-07	0.000358244	PSMA2 PSMA5 PSMB1 PSMB2 PSMB3 PSMB4 PSMB5 PSMB6 PSMB9 PSMC2 PSMD4 PSMD5 UBB PSMD14 CHEK2	PSMA2 PSMA5 PSMB1 PSMB2 PSMB3 PSMB4 PSMB5 PSMB6 PSMB9 PSMC2 PSMD4 PSMD5 UBB PSMD14 CHEK2
22	Orc1 removal from chromatin	REACTOME	20	38.462	29.374	1.21942e-08	3.13538e-05	MCM2 MCM3 MCM4 PSMA2 PSMA5 PSMB1 PSMB2 PSMB3 PSMB4 PSMB5 PSMB6 PSMB9 PSMC2 PSMD4 PSMD5 UBB RBX1 PSMD14 ORC3 CDT1	MCM2 MCM3 MCM4 PSMA2 PSMA5 PSMB1 PSMB2 PSMB3 PSMB4 PSMB5 PSMB6 PSMB9 PSMC2 PSMD4 PSMD5 UBB RBX1 PSMD14 ORC3 CDT1
23	Ubiquitin-dependent degradation of Cyclin D	REACTOME	15	38.462	29.333	8.28885e-07	0.000444006	CDK4 PSMA2 PSMA5 PSMB1 PSMB2 PSMB3 PSMB4 PSMB5 PSMB6 PSMB9 PSMC2 PSMD4 PSMD5 UBB PSMD14	CDK4 PSMA2 PSMA5 PSMB1 PSMB2 PSMB3 PSMB4 PSMB5 PSMB6 PSMB9 PSMC2 PSMD4 PSMD5 UBB PSMD14
24	binding of sperm to zona pellucida	GO	5	38.462	29.251	0.00458319	0.181513	OVGP1 TCP1 CCT7 CCT4 CCT2	OVGP1 TCP1 CCT7 CCT4 CCT2
25	aromatic amino acid family catabolic process	GO	5	38.462	29.251	0.00458319	0.181513	GSTZ1 KMO AADAT ASRGL1 IL4I1	GSTZ1 KMO AADAT ASRGL1 IL4I1
26	pseudouridine synthase activity	GO	5	38.462	29.251	0.00458319	0.181513	DKC1 RPUSD2 PUS7 RPUSD4 PUSL1	DKC1 RPUSD2 PUS7 RPUSD4 PUSL1
27	Proteasome	KEGG	13	38.235	29.09	4.87963e-06	0.00136375	IFNG PSMA2 PSMA5 PSMB1 PSMB2 PSMB3 PSMB4 PSMB5 PSMB6 PSMB9 PSMC2 PSMD4 PSMD14	IFNG PSMA2 PSMA5 PSMB1 PSMB2 PSMB3 PSMB4 PSMB5 PSMB6 PSMB9 PSMC2 PSMD4 PSMD14
28	interferon-gamma-mediated signaling pathway	GO	16	38.095	28.974	4.15315e-07	0.000298724	HCK HLA-DRB5 HLA-F IRF8 IFNG IRF1 IRF4 IRF5 IRF6 JAK2 CIITA OAS1 TRIM21 STAT1 OASL IFI30	HCK MAMU-DRB1 MAMU-F IRF8 IFNG IRF1 IRF4 IRF5 IRF6 JAK2 CIITA OAS1 TRIM21 STAT1 OASL IFI30
29	Degradation of DVL	REACTOME	16	38.095	28.974	4.15315e-07	0.000298724	DVL1 PSMA2 PSMA5 PSMB1 PSMB2 PSMB3 PSMB4 PSMB5 PSMB6 PSMB9 PSMC2 PSMD4 PSMD5 UBB RBX1 PSMD14	DVL1 PSMA2 PSMA5 PSMB1 PSMB2 PSMB3 PSMB4 PSMB5 PSMB6 PSMB9 PSMC2 PSMD4 PSMD5 UBB RBX1 PSMD14
30	Cross-presentation of soluble exogenous antigens (endosomes)	REACTOME	14	37.838	28.7	2.43413e-06	0.000916329	PSMA2 PSMA5 PSMB1 PSMB2 PSMB3 PSMB4 PSMB5 PSMB6 PSMB9 PSMC2 PSMD4 PSMD5 MRC2 PSMD14	PSMA2 PSMA5 PSMB1 PSMB2 PSMB3 PSMB4 PSMB5 PSMB6 PSMB9 PSMC2 PSMD4 PSMD5 MRC2 PSMD14
31	Regulation of activated PAK-2p34 by proteasome mediated degradation	REACTOME	14	37.838	28.7	2.43413e-06	0.000916329	PSMA2 PSMA5 PSMB1 PSMB2 PSMB3 PSMB4 PSMB5 PSMB6 PSMB9 PSMC2 PSMD4 PSMD5 UBB PSMD14	PSMA2 PSMA5 PSMB1 PSMB2 PSMB3 PSMB4 PSMB5 PSMB6 PSMB9 PSMC2 PSMD4 PSMD5 UBB PSMD14
32	Vif-mediated degradation of APOBEC3G	REACTOME	15	37.5	28.37	1.21386e-06	0.000557333	PSMA2 PSMA5 PSMB1 PSMB2 PSMB3 PSMB4 PSMB5 PSMB6 PSMB9 PSMC2 PSMD4 PSMD5 UBB RBX1 PSMD14	PSMA2 PSMA5 PSMB1 PSMB2 PSMB3 PSMB4 PSMB5 PSMB6 PSMB9 PSMC2 PSMD4 PSMD5 UBB RBX1 PSMD14
33	GSK3B and BTRC:CUL1-mediated-degradation of NFE2L2	REACTOME	15	37.5	28.37	1.21386e-06	0.000557333	PSMA2 PSMA5 PSMB1 PSMB2 PSMB3 PSMB4 PSMB5 PSMB6 PSMB9 PSMC2 PSMD4 PSMD5 UBB RBX1 PSMD14	PSMA2 PSMA5 PSMB1 PSMB2 PSMB3 PSMB4 PSMB5 PSMB6 PSMB9 PSMC2 PSMD4 PSMD5 UBB RBX1 PSMD14
34	defense response to protozoan	GO	6	37.5	28.297	0.0021896	0.108267	CD40 IRF8 IFNG IL12B IRF4 BATF2	CD40 IRF8 IFNG IL12B IRF4 BATF2
35	SCF(Skp2)-mediated degradation of p27/p21	REACTOME	16	37.209	28.087	6.05199e-07	0.000363813	CCNE1 CDK4 PSMA2 PSMA5 PSMB1 PSMB2 PSMB3 PSMB4 PSMB5 PSMB6 PSMB9 PSMC2 PSMD4 PSMD5 UBB PSMD14	CCNE1 CDK4 PSMA2 PSMA5 PSMB1 PSMB2 PSMB3 PSMB4 PSMB5 PSMB6 PSMB9 PSMC2 PSMD4 PSMD5 UBB PSMD14
36	Vpu mediated degradation of CD4	REACTOME	14	36.842	27.703	3.52894e-06	0.00116328	PSMA2 PSMA5 PSMB1 PSMB2 PSMB3 PSMB4 PSMB5 PSMB6 PSMB9 PSMC2 PSMD4 PSMD5 UBB PSMD14	PSMA2 PSMA5 PSMB1 PSMB2 PSMB3 PSMB4 PSMB5 PSMB6 PSMB9 PSMC2 PSMD4 PSMD5 UBB PSMD14
37	Autodegradation of the E3 ubiquitin ligase COP1	REACTOME	14	36.842	27.703	3.52894e-06	0.00116328	PSMA2 PSMA5 PSMB1 PSMB2 PSMB3 PSMB4 PSMB5 PSMB6 PSMB9 PSMC2 PSMD4 PSMD5 UBB PSMD14	PSMA2 PSMA5 PSMB1 PSMB2 PSMB3 PSMB4 PSMB5 PSMB6 PSMB9 PSMC2 PSMD4 PSMD5 UBB PSMD14
38	G2/M Checkpoints	REACTOME	14	36.842	27.703	3.52894e-06	0.00116328	PSMA2 PSMA5 PSMB1 PSMB2 PSMB3 PSMB4 PSMB5 PSMB6 PSMB9 PSMC2 PSMD4 PSMD5 UBB PSMD14	PSMA2 PSMA5 PSMB1 PSMB2 PSMB3 PSMB4 PSMB5 PSMB6 PSMB9 PSMC2 PSMD4 PSMD5 UBB PSMD14
39	Negative regulation of NOTCH4 signaling	REACTOME	15	35.714	26.582	2.49467e-06	0.000916329	PSMA2 PSMA5 PSMB1 PSMB2 PSMB3 PSMB4 PSMB5 PSMB6 PSMB9 PSMC2 PSMD4 PSMD5 UBB RBX1 PSMD14	PSMA2 PSMA5 PSMB1 PSMB2 PSMB3 PSMB4 PSMB5 PSMB6 PSMB9 PSMC2 PSMD4 PSMD5 UBB RBX1 PSMD14
40	Allograft rejection	KEGG	5	35.714	26.503	0.00659328	0.235787	CD40 HLA-DRB5 HLA-F IFNG IL12B	CD40 MAMU-DRB1 MAMU-F IFNG IL12B
41	glutamine family amino acid catabolic process	GO	5	35.714	26.503	0.00659328	0.235787	ARG1 GLUL GOT1 GOT2 ASRGL1	ARG1 GLUL GOT1 GOT2 ASRGL1
42	regulation of growth of symbiont in host	GO	5	35.714	26.503	0.00659328	0.235787	IRF8 IFNG IL12B LTA MYD88	IRF8 IFNG IL12B LTA MYD88
43	response to protozoan	GO	6	35.294	26.09	0.00312215	0.13746	CD40 IRF8 IFNG IL12B IRF4 BATF2	CD40 IRF8 IFNG IL12B IRF4 BATF2
44	AUF1 (hnRNP D0) binds and destabilizes mRNA	REACTOME	14	35	25.859	7.10172e-06	0.00175576	PSMA2 PSMA5 PSMB1 PSMB2 PSMB3 PSMB4 PSMB5 PSMB6 PSMB9 PSMC2 PSMD4 PSMD5 UBB PSMD14	PSMA2 PSMA5 PSMB1 PSMB2 PSMB3 PSMB4 PSMB5 PSMB6 PSMB9 PSMC2 PSMD4 PSMD5 UBB PSMD14
45	NADH dehydrogenase activity	GO	7	35	25.804	0.00149395	0.0817287	NDUFA1 NDUFA10 NDUFB2 NDUFS3 NDUFV1 NDUFS4 NDUFS6	NDUFA1 NDUFA10 NDUFB2 NDUFS3 NDUFV1 NDUFS4 NDUFS6
46	Asymmetric localization of PCP proteins	REACTOME	16	34.783	25.658	1.73369e-06	0.000742945	PSMA2 PSMA5 PSMB1 PSMB2 PSMB3 PSMB4 PSMB5 PSMB6 PSMB9 PSMC2 PSMD4 PSMD5 UBB FZD5 FZD3 PSMD14	PSMA2 PSMA5 PSMB1 PSMB2 PSMB3 PSMB4 PSMB5 PSMB6 PSMB9 PSMC2 PSMD4 PSMD5 UBB FZD5 FZD3 PSMD14
47	maturation of SSU-rRNA from tricistronic rRNA transcript (SSU-rRNA, 5.8S rRNA, LSU-rRNA)	GO	8	34.783	25.594	0.000720349	0.0467259	BYSL NOP14 WDR46 EMG1 WDR3 RRS1 UTP18 UTP6	BYSL NOP14 WDR46 EMG1 WDR3 RRS1 UTP18 UTP6
48	Regulation of ornithine decarboxylase (ODC)	REACTOME	13	34.211	25.061	2.00549e-05	0.00343768	PSMA2 PSMA5 PSMB1 PSMB2 PSMB3 PSMB4 PSMB5 PSMB6 PSMB9 PSMC2 PSMD4 PSMD5 PSMD14	PSMA2 PSMA5 PSMB1 PSMB2 PSMB3 PSMB4 PSMB5 PSMB6 PSMB9 PSMC2 PSMD4 PSMD5 PSMD14
49	SCF-beta-TrCP mediated degradation of Emi1	REACTOME	14	34.146	25.005	9.87563e-06	0.00226716	PSMA2 PSMA5 PSMB1 PSMB2 PSMB3 PSMB4 PSMB5 PSMB6 PSMB9 PSMC2 PSMD4 PSMD5 UBB PSMD14	PSMA2 PSMA5 PSMB1 PSMB2 PSMB3 PSMB4 PSMB5 PSMB6 PSMB9 PSMC2 PSMD4 PSMD5 UBB PSMD14
50	Degradation of AXIN	REACTOME	14	34.146	25.005	9.87563e-06	0.00226716	PSMA2 PSMA5 PSMB1 PSMB2 PSMB3 PSMB4 PSMB5 PSMB6 PSMB9 PSMC2 PSMD4 PSMD5 UBB PSMD14	PSMA2 PSMA5 PSMB1 PSMB2 PSMB3 PSMB4 PSMB5 PSMB6 PSMB9 PSMC2 PSMD4 PSMD5 UBB PSMD14
51	Degradation of GLI1 by the proteasome	REACTOME	15	34.091	24.957	4.87069e-06	0.00136375	PSMA2 PSMA5 PSMB1 PSMB2 PSMB3 PSMB4 PSMB5 PSMB6 PSMB9 PSMC2 PSMD4 PSMD5 UBB RBX1 PSMD14	PSMA2 PSMA5 PSMB1 PSMB2 PSMB3 PSMB4 PSMB5 PSMB6 PSMB9 PSMC2 PSMD4 PSMD5 UBB RBX1 PSMD14
52	Degradation of GLI2 by the proteasome	REACTOME	15	34.091	24.957	4.87069e-06	0.00136375	PSMA2 PSMA5 PSMB1 PSMB2 PSMB3 PSMB4 PSMB5 PSMB6 PSMB9 PSMC2 PSMD4 PSMD5 UBB RBX1 PSMD14	PSMA2 PSMA5 PSMB1 PSMB2 PSMB3 PSMB4 PSMB5 PSMB6 PSMB9 PSMC2 PSMD4 PSMD5 UBB RBX1 PSMD14
53	GLI3 is processed to GLI3R by the proteasome	REACTOME	15	34.091	24.957	4.87069e-06	0.00136375	PSMA2 PSMA5 PSMB1 PSMB2 PSMB3 PSMB4 PSMB5 PSMB6 PSMB9 PSMC2 PSMD4 PSMD5 UBB RBX1 PSMD14	PSMA2 PSMA5 PSMB1 PSMB2 PSMB3 PSMB4 PSMB5 PSMB6 PSMB9 PSMC2 PSMD4 PSMD5 UBB RBX1 PSMD14
54	Regulation of RUNX2 expression and activity	REACTOME	17	34	24.882	1.18912e-06	0.000557333	PSMA2 PSMA5 PSMB1 PSMB2 PSMB3 PSMB4 PSMB5 PSMB6 PSMB9 PSMC2 PSMD4 PSMD5 STAT1 UBB RBX1 PSMD14 HIVEP3	PSMA2 PSMA5 PSMB1 PSMB2 PSMB3 PSMB4 PSMB5 PSMB6 PSMB9 PSMC2 PSMD4 PSMD5 STAT1 UBB RBX1 PSMD14 HIVEP3
55	Assembly of the pre-replicative complex	REACTOME	21	33.333	24.245	9.80912e-08	0.00012145	MCM2 MCM3 MCM4 PSMA2 PSMA5 PSMB1 PSMB2 PSMB3 PSMB4 PSMB5 PSMB6 PSMB9 PSMC2 PSMD4 PSMD5 UBB PSMD14 ORC3 ANAPC11 CDT1 CDC26	MCM2 MCM3 MCM4 PSMA2 PSMA5 PSMB1 PSMB2 PSMB3 PSMB4 PSMB5 PSMB6 PSMB9 PSMC2 PSMD4 PSMD5 UBB PSMD14 ORC3 ANAPC11 CDT1 CDC26
56	Hh mutants are degraded by ERAD	REACTOME	14	33.333	24.191	1.35661e-05	0.00276074	PSMA2 PSMA5 PSMB1 PSMB2 PSMB3 PSMB4 PSMB5 PSMB6 PSMB9 PSMC2 PSMD4 PSMD5 UBB PSMD14	PSMA2 PSMA5 PSMB1 PSMB2 PSMB3 PSMB4 PSMB5 PSMB6 PSMB9 PSMC2 PSMD4 PSMD5 UBB PSMD14
57	organellar large ribosomal subunit	GO	10	33.333	24.16	0.000234361	0.0196924	MRPL19 MRPL46 MRPL15 MRPL22 MRPL37 MRPL51 MRPL39 MRPL16 MRPL47 MRPL36	MRPL19 MRPL46 MRPL15 MRPL22 MRPL37 MRPL51 MRPL39 MRPL16 MRPL47 MRPL36
58	mitochondrial large ribosomal subunit	GO	10	33.333	24.16	0.000234361	0.0196924	MRPL19 MRPL46 MRPL15 MRPL22 MRPL37 MRPL51 MRPL39 MRPL16 MRPL47 MRPL36	MRPL19 MRPL46 MRPL15 MRPL22 MRPL37 MRPL51 MRPL39 MRPL16 MRPL47 MRPL36
59	mitochondrial electron transport, NADH to ubiquinone	GO	7	33.333	24.136	0.0020642	0.103662	NDUFA1 NDUFA10 NDUFB2 NDUFS3 NDUFV1 NDUFS4 NDUFS6	NDUFA1 NDUFA10 NDUFB2 NDUFS3 NDUFV1 NDUFS4 NDUFS6
60	pseudouridine synthesis	GO	5	33.333	24.121	0.00914817	0.288257	DKC1 RPUSD2 PUS7 RPUSD4 PUSL1	DKC1 RPUSD2 PUS7 RPUSD4 PUSL1
61	regulation of mitochondrial fission	GO	5	33.333	24.121	0.00914817	0.288257	DNM1L MUL1 DDHD1 LRRK2 MIEF2	DNM1L MUL1 DDHD1 LRRK2 MIEF2
62	antigen processing and presentation of exogenous peptide antigen via MHC class I	GO	19	32.759	23.654	5.43441e-07	0.000358244	CYBB HLA-F PSMA2 PSMA5 PSMB1 PSMB2 PSMB3 PSMB4 PSMB5 PSMB6 PSMB9 PSMC2 PSMD4 PSMD5 TAP1 VAMP8 SNAP23 PSMD14 IFI30	CYBB MAMU-F PSMA2 PSMA5 PSMB1 PSMB2 PSMB3 PSMB4 PSMB5 PSMB6 PSMB9 PSMC2 PSMD4 PSMD5 PSMB8 VAMP8 SNAP23 PSMD14 IFI30
63	antigen processing and presentation of exogenous peptide antigen via MHC class I, TAP-dependent	GO	18	32.727	23.615	1.09751e-06	0.000557333	CYBB HLA-F PSMA2 PSMA5 PSMB1 PSMB2 PSMB3 PSMB4 PSMB5 PSMB6 PSMB9 PSMC2 PSMD4 PSMD5 TAP1 VAMP8 SNAP23 PSMD14	CYBB MAMU-F PSMA2 PSMA5 PSMB1 PSMB2 PSMB3 PSMB4 PSMB5 PSMB6 PSMB9 PSMC2 PSMD4 PSMD5 PSMB8 VAMP8 SNAP23 PSMD14
64	Interferon gamma signaling	REACTOME	16	32.653	23.525	4.48675e-06	0.00136375	HLA-DRB5 HLA-F IRF8 IFNG IRF1 IRF4 IRF5 IRF6 JAK2 CIITA OAS1 PTPN6 TRIM21 STAT1 OASL IFI30	MAMU-DRB1 MAMU-F IRF8 IFNG IRF1 IRF4 IRF5 IRF6 JAK2 CIITA OAS1 PTPN6 TRIM21 STAT1 OASL IFI30
65	NIK-->noncanonical NF-kB signaling	REACTOME	14	32.558	23.415	1.84223e-05	0.00324434	PSMA2 PSMA5 PSMB1 PSMB2 PSMB3 PSMB4 PSMB5 PSMB6 PSMB9 PSMC2 PSMD4 PSMD5 UBB PSMD14	PSMA2 PSMA5 PSMB1 PSMB2 PSMB3 PSMB4 PSMB5 PSMB6 PSMB9 PSMC2 PSMD4 PSMD5 UBB PSMD14
66	Regulation of RUNX3 expression and activity	REACTOME	14	32.558	23.415	1.84223e-05	0.00324434	PSMA2 PSMA5 PSMB1 PSMB2 PSMB3 PSMB4 PSMB5 PSMB6 PSMB9 PSMC2 PSMD4 PSMD5 UBB PSMD14	PSMA2 PSMA5 PSMB1 PSMB2 PSMB3 PSMB4 PSMB5 PSMB6 PSMB9 PSMC2 PSMD4 PSMD5 UBB PSMD14
67	Autodegradation of Cdh1 by Cdh1:APC/C	REACTOME	16	32	22.871	6.03858e-06	0.00161733	PSMA2 PSMA5 PSMB1 PSMB2 PSMB3 PSMB4 PSMB5 PSMB6 PSMB9 PSMC2 PSMD4 PSMD5 UBB PSMD14 ANAPC11 CDC26	PSMA2 PSMA5 PSMB1 PSMB2 PSMB3 PSMB4 PSMB5 PSMB6 PSMB9 PSMC2 PSMD4 PSMD5 UBB PSMD14 ANAPC11 CDC26
68	organellar ribosome	GO	15	31.915	22.778	1.2217e-05	0.00253325	DAP3 MRPL19 MTG2 MRPL46 MRPL15 MRPL22 MRPS2 MRPL37 MRPL51 MRPL39 MRPL16 MRPL47 MRPS35 MRPS14 MRPL36	DAP3 MRPL19 MTG2 MRPL46 MRPL15 MRPL22 MRPS2 MRPL37 MRPL51 MRPL39 MRPL16 MRPL47 MRPS35 MRPS14 MRPL36
69	Oxygen-dependent proline hydroxylation of Hypoxia-inducible Factor Alpha	REACTOME	15	31.915	22.778	1.2217e-05	0.00253325	PSMA2 PSMA5 PSMB1 PSMB2 PSMB3 PSMB4 PSMB5 PSMB6 PSMB9 PSMC2 PSMD4 PSMD5 UBB RBX1 PSMD14	PSMA2 PSMA5 PSMB1 PSMB2 PSMB3 PSMB4 PSMB5 PSMB6 PSMB9 PSMC2 PSMD4 PSMD5 UBB RBX1 PSMD14
70	Hedgehog ligand biogenesis	REACTOME	14	31.818	22.674	2.47463e-05	0.00387974	PSMA2 PSMA5 PSMB1 PSMB2 PSMB3 PSMB4 PSMB5 PSMB6 PSMB9 PSMC2 PSMD4 PSMD5 UBB PSMD14	PSMA2 PSMA5 PSMB1 PSMB2 PSMB3 PSMB4 PSMB5 PSMB6 PSMB9 PSMC2 PSMD4 PSMD5 UBB PSMD14
71	Dectin-1 mediated noncanonical NF-kB signaling	REACTOME	14	31.818	22.674	2.47463e-05	0.00387974	PSMA2 PSMA5 PSMB1 PSMB2 PSMB3 PSMB4 PSMB5 PSMB6 PSMB9 PSMC2 PSMD4 PSMD5 UBB PSMD14	PSMA2 PSMA5 PSMB1 PSMB2 PSMB3 PSMB4 PSMB5 PSMB6 PSMB9 PSMC2 PSMD4 PSMD5 UBB PSMD14
72	mitochondrial respiratory chain complex I	GO	7	31.818	22.62	0.00278913	0.129917	NDUFA1 NDUFA10 NDUFB2 NDUFS3 NDUFV1 NDUFS4 NDUFS6	NDUFA1 NDUFA10 NDUFB2 NDUFS3 NDUFV1 NDUFS4 NDUFS6
73	Porphyrin and chlorophyll metabolism	KEGG	6	31.579	22.373	0.00582966	0.22043	ALAS1 FECH FXN HMBS HMOX2 PPOX	ALAS1 FECH FXN HMBS HMOX2 PPOX
74	protein binding involved in protein folding	GO	6	31.579	22.373	0.00582966	0.22043	DFFA TCP1 MKKS CCT7 CCT4 CCT2	DFFA TCP1 MKKS CCT7 CCT4 CCT2
75	Signaling by CSF3 (G-CSF)	REACTOME	6	31.579	22.373	0.00582966	0.22043	CSF3R GRB2 HCK JAK2 STAT1 SYK	CSF3R GRB2 HCK JAK2 STAT1 SYK
76	CDK-mediated phosphorylation and removal of Cdc6	REACTOME	17	31.481	22.359	3.98951e-06	0.00128223	CCNE1 PSMA2 PSMA5 PSMB1 PSMB2 PSMB3 PSMB4 PSMB5 PSMB6 PSMB9 PSMC2 PSMD4 PSMD5 UBB PSMD14 ANAPC11 CDC26	CCNE1 PSMA2 PSMA5 PSMB1 PSMB2 PSMB3 PSMB4 PSMB5 PSMB6 PSMB9 PSMC2 PSMD4 PSMD5 UBB PSMD14 ANAPC11 CDC26
77	SCF-dependent proteasomal ubiquitin-dependent protein catabolic process	GO	16	31.373	22.243	8.05309e-06	0.00191723	PSMA2 PSMA5 PSMB1 PSMB2 PSMB3 PSMB4 PSMB5 PSMB6 PSMB9 PSMC2 PSMD4 PSMD5 UBB RBX1 PSMD14 FBXO6	PSMA2 PSMA5 PSMB1 PSMB2 PSMB3 PSMB4 PSMB5 PSMB6 PSMB9 PSMC2 PSMD4 PSMD5 UBB RBX1 PSMD14 FBXO6
78	aromatic amino acid family metabolic process	GO	5	31.25	22.037	0.0123112	0.348617	GSTZ1 KMO AADAT ASRGL1 IL4I1	GSTZ1 KMO AADAT ASRGL1 IL4I1
79	regulation of execution phase of apoptosis	GO	5	31.25	22.037	0.0123112	0.348617	BCL2L1 DFFA FZD3 AIFM1 UTP11	BCL2L1 DFFA FZD3 AIFM1 UTP11
80	APC/C:Cdh1 mediated degradation of Cdc20 and other APC/C:Cdh1 targeted proteins in late mitosis/early G1	REACTOME	18	31.034	21.919	2.62319e-06	0.000936769	PSMA2 PSMA5 PSMB1 PSMB2 PSMB3 PSMB4 PSMB5 PSMB6 PSMB9 PSMC2 PSMD4 PSMD5 RB1 AURKA UBB PSMD14 ANAPC11 CDC26	PSMA2 PSMA5 PSMB1 PSMB2 PSMB3 PSMB4 PSMB5 PSMB6 PSMB9 PSMC2 PSMD4 PSMD5 RB1 AURKA UBB PSMD14 ANAPC11 CDC26
81	small-subunit processome	GO	9	31.034	21.851	0.000868845	0.0530512	NOP14 WDR46 MPHOSPH10 EMG1 WDR3 UTP18 UTP11 UTP6 NOL6	NOP14 WDR46 MPHOSPH10 EMG1 WDR3 UTP18 UTP11 UTP6 NOL6
82	Antigen activates B Cell Receptor (BCR) leading to generation of second messengers	REACTOME	9	31.034	21.851	0.000868845	0.0530512	CD19 CD22 CD79A GRB2 PLCG2 PTPN6 SYK DAPP1 ORAI2	CD19 CD22 CD79A GRB2 PLCG2 PTPN6 SYK DAPP1 ORAI2
83	Regulation of RAS by GAPs	REACTOME	16	30.769	21.638	1.06464e-05	0.00230823	PSMA2 PSMA5 PSMB1 PSMB2 PSMB3 PSMB4 PSMB5 PSMB6 PSMB9 PSMC2 PSMD4 PSMD5 UBB RBX1 PSMD14 RASA3	PSMA2 PSMA5 PSMB1 PSMB2 PSMB3 PSMB4 PSMB5 PSMB6 PSMB9 PSMC2 PSMD4 PSMD5 UBB RBX1 PSMD14 RASA3
84	APC/C:Cdc20 mediated degradation of Securin	REACTOME	16	30.769	21.638	1.06464e-05	0.00230823	PSMA2 PSMA5 PSMB1 PSMB2 PSMB3 PSMB4 PSMB5 PSMB6 PSMB9 PSMC2 PSMD4 PSMD5 UBB PSMD14 ANAPC11 CDC26	PSMA2 PSMA5 PSMB1 PSMB2 PSMB3 PSMB4 PSMB5 PSMB6 PSMB9 PSMC2 PSMD4 PSMD5 UBB PSMD14 ANAPC11 CDC26
85	TNFR2 non-canonical NF-kB pathway	REACTOME	16	30.769	21.638	1.06464e-05	0.00230823	CD40 LTA PSMA2 PSMA5 PSMB1 PSMB2 PSMB3 PSMB4 PSMB5 PSMB6 PSMB9 PSMC2 PSMD4 PSMD5 UBB PSMD14	CD40 LTA PSMA2 PSMA5 PSMB1 PSMB2 PSMB3 PSMB4 PSMB5 PSMB6 PSMB9 PSMC2 PSMD4 PSMD5 UBB PSMD14
86	Hedgehog 'on' state	REACTOME	15	30.612	21.473	2.14675e-05	0.0036314	PSMA2 PSMA5 PSMB1 PSMB2 PSMB3 PSMB4 PSMB5 PSMB6 PSMB9 PSMC2 PSMD4 PSMD5 UBB RBX1 PSMD14	PSMA2 PSMA5 PSMB1 PSMB2 PSMB3 PSMB4 PSMB5 PSMB6 PSMB9 PSMC2 PSMD4 PSMD5 UBB RBX1 PSMD14
87	maturation of SSU-rRNA	GO	11	30.556	21.387	0.000274448	0.0223311	BYSL NOP14 WDR46 MPHOSPH10 EMG1 WDR3 RRS1 UTP18 UTP6 UTP4 TSR3	BYSL NOP14 WDR46 MPHOSPH10 EMG1 WDR3 RRS1 UTP18 UTP6 UTP4 TSR3
88	Defective CFTR causes cystic fibrosis	REACTOME	14	30.435	21.288	4.33211e-05	0.00598856	PSMA2 PSMA5 PSMB1 PSMB2 PSMB3 PSMB4 PSMB5 PSMB6 PSMB9 PSMC2 PSMD4 PSMD5 UBB PSMD14	PSMA2 PSMA5 PSMB1 PSMB2 PSMB3 PSMB4 PSMB5 PSMB6 PSMB9 PSMC2 PSMD4 PSMD5 UBB PSMD14
89	KEAP1-NFE2L2 pathway	REACTOME	17	30.357	21.233	6.94141e-06	0.00174978	PSMA2 PSMA5 PSMB1 PSMB2 PSMB3 PSMB4 PSMB5 PSMB6 PSMB9 PSMC2 PSMD4 PSMD5 TRIM21 UBB RBX1 PSMD14 MUL1	PSMA2 PSMA5 PSMB1 PSMB2 PSMB3 PSMB4 PSMB5 PSMB6 PSMB9 PSMC2 PSMD4 PSMD5 TRIM21 UBB RBX1 PSMD14 MUL1
90	mitochondrial translational termination	GO	16	30.189	21.057	1.39583e-05	0.00276074	DAP3 MRPL19 ERAL1 MRPL46 MRPL15 MRPL22 MRPS2 MRPL37 MRPL51 MRPL39 MRPL16 MRPL47 MRPS35 MRPS14 MRPL36 MRRF	DAP3 MRPL19 ERAL1 MRPL46 MRPL15 MRPL22 MRPS2 MRPL37 MRPL51 MRPL39 MRPL16 MRPL47 MRPS35 MRPS14 MRPL36 MRRF
91	Activation of NF-kappaB in B cells	REACTOME	16	30.189	21.057	1.39583e-05	0.00276074	NFKBIE PSMA2 PSMA5 PSMB1 PSMB2 PSMB3 PSMB4 PSMB5 PSMB6 PSMB9 PSMC2 PSMD4 PSMD5 UBB BCL10 PSMD14	NFKBIE PSMA2 PSMA5 PSMB1 PSMB2 PSMB3 PSMB4 PSMB5 PSMB6 PSMB9 PSMC2 PSMD4 PSMD5 UBB BCL10 PSMD14
92	ER-Phagosome pathway	REACTOME	19	30.159	21.049	2.24982e-06	0.000903867	HLA-F MYD88 PSMA2 PSMA5 PSMB1 PSMB2 PSMB3 PSMB4 PSMB5 PSMB6 PSMB9 PSMC2 PSMD4 PSMD5 TAP1 UBB VAMP8 SNAP23 PSMD14	MAMU-F MYD88 PSMA2 PSMA5 PSMB1 PSMB2 PSMB3 PSMB4 PSMB5 PSMB6 PSMB9 PSMC2 PSMD4 PSMD5 PSMB8 UBB VAMP8 SNAP23 PSMD14
93	rRNA modification in the nucleus and cytosol	REACTOME	14	29.787	20.64	5.65168e-05	0.00755489	DKC1 NOP14 WDR46 MPHOSPH10 EMG1 WDR3 UTP18 UTP11 DDX49 UTP6 DHX37 NOL6 UTP4 TSR3	DKC1 NOP14 WDR46 MPHOSPH10 EMG1 WDR3 UTP18 UTP11 DDX49 UTP6 DHX37 NOL6 UTP4 TSR3
94	Mitochondrial translation termination	REACTOME	16	29.63	20.497	1.81557e-05	0.00324434	DAP3 MRPL19 ERAL1 MRPL46 MRPL15 MRPL22 MRPS2 MRPL37 MRPL51 MRPL39 MRPL16 MRPL47 MRPS35 MRPS14 MRPL36 MRRF	DAP3 MRPL19 ERAL1 MRPL46 MRPL15 MRPL22 MRPS2 MRPL37 MRPL51 MRPL39 MRPL16 MRPL47 MRPS35 MRPS14 MRPL36 MRRF
95	tRNA export from nucleus	GO	8	29.63	20.437	0.00233666	0.113788	NUP88 RAN NUP62 NUP54 NUP133 NUP107 NOL6 NUP43	NUP88 RAN NUP62 NUP54 NUP133 NUP107 NOL6 NUP43
96	tRNA transport	GO	8	29.63	20.437	0.00233666	0.113788	NUP88 RAN NUP62 NUP54 NUP133 NUP107 NOL6 NUP43	NUP88 RAN NUP62 NUP54 NUP133 NUP107 NOL6 NUP43
97	ribosomal small subunit biogenesis	GO	13	29.545	20.39	0.000113823	0.0119944	BYSL NOP14 WDR46 MPHOSPH10 EMG1 WDR3 RRS1 ERAL1 UTP18 UTP11 UTP6 UTP4 TSR3	BYSL NOP14 WDR46 MPHOSPH10 EMG1 WDR3 RRS1 ERAL1 UTP18 UTP11 UTP6 UTP4 TSR3
98	The role of GTSE1 in G2/M progression after G2 checkpoint	REACTOME	15	29.412	20.271	3.64244e-05	0.00532127	HSP90AB1 PSMA2 PSMA5 PSMB1 PSMB2 PSMB3 PSMB4 PSMB5 PSMB6 PSMB9 PSMC2 PSMD4 PSMD5 UBB PSMD14	SLC29A1 PSMA2 PSMA5 PSMB1 PSMB2 PSMB3 PSMB4 PSMB5 PSMB6 PSMB9 PSMC2 PSMD4 PSMD5 UBB PSMD14
99	Antigen processing and presentation	KEGG	10	29.412	20.234	0.000726912	0.0467259	CTSB CTSS HLA-DRB5 HLA-F HSPA4 HSP90AB1 IFNG CIITA TAP1 IFI30	CTSB CTSS MAMU-DRB1 MAMU-F HSPA4 SLC29A1 IFNG CIITA PSMB8 IFI30
100
P-Up regulated	pathway_name	category	number_hits	percent_gene_hits_per_pathway	enrichment_score	pval	fdr	genesinpathway
1	H3 histone acetyltransferase complex	GO	5	71.429	61.101	0.00020876	0.0654591	KAT6A KAT6B BRD1 BRPF3 MEAF6
2	definitive hemopoiesis	GO	6	50	39.678	0.000653212	0.13338	ZFP36L2 GATA2 MEIS1 SP3 TGFBR3 HIPK1
3	Dissolution of Fibrin Clot	REACTOME	5	50	39.67	0.00191684	0.271377	SERPINB2 SERPINB6 PLAUR SERPINF2 S100A10
4	decidualization	GO	7	46.667	36.352	0.000384503	0.103306	BSG EPOR PTGS2 SPP1 VDR CITED2 ASH1L
5	histone methyltransferase activity (H3-K4 specific)	GO	6	46.154	35.831	0.00110715	0.188269	KMT2D KMT2B SETD1B ASH1L KMT2E KMT2C
6	lens morphogenesis in camera-type eye	GO	5	45.455	35.123	0.00321593	0.319263	MEIS1 NECTIN1 CITED2 HIPK2 HIPK1
7	neuron recognition	GO	5	45.455	35.123	0.00321593	0.319263	MEGF8 EPHB2 ARHGAP35 CXCR4 ROBO3
8	regulation of heat generation	GO	5	45.455	35.123	0.00321593	0.319263	ABAT PTGS2 TNFSF11 ARRDC3 SLC27A1
9	negative regulation of focal adhesion assembly	GO	5	45.455	35.123	0.00321593	0.319263	APOD ARHGAP6 DMTN MMP14 THBS1
10	NOTCH2 intracellular domain regulates transcription	REACTOME	5	45.455	35.123	0.00321593	0.319263	GZMB RBPJ NOTCH2 MAML1 MAML2
11	NOTCH4 Intracellular Domain Regulates Transcription	REACTOME	7	43.75	33.434	0.000622698	0.13338	CREBBP RBPJ SMAD3 NOTCH2 KAT2B MAML1 MAML2
12	sensory perception of taste	GO	6	42.857	32.533	0.00176865	0.266457	CA6 GNAT2 ITPR3 SCNN1B RTP5 FFAR4
13	embryonic camera-type eye morphogenesis	GO	5	41.667	31.334	0.00504645	0.42128	SP3 ARID1A CITED2 HIPK2 HIPK1
14	synaptonemal complex organization	GO	5	41.667	31.334	0.00504645	0.42128	PLK1 SYCP2 STAG3 MLH3 AGO4
15	ERK1 and ERK2 cascade	GO	5	41.667	31.334	0.00504645	0.42128	ZFP36L2 MAPK3 MAP2K1 PTGER4 TNFSF11
16	negative regulation of adherens junction organization	GO	5	41.667	31.334	0.00504645	0.42128	APOD ARHGAP6 DMTN MMP14 THBS1
17	Regulation of gene expression in late stage (branching morphogenesis) pancreatic bud precursor cells	REACTOME	5	41.667	31.334	0.00504645	0.42128	CREBBP RBPJ KAT2B MAML1 MAML2
18	embryonic eye morphogenesis	GO	6	40	29.675	0.00269142	0.313576	FBN1 SP3 ARID1A CITED2 HIPK2 HIPK1
19	Glycosphingolipid biosynthesis - lacto and neolacto series	KEGG	5	38.462	28.128	0.00750851	0.510738	GCNT2 ST8SIA1 B3GALNT1 ST3GAL6 B3GNT5
20	androgen metabolic process	GO	5	38.462	28.128	0.00750851	0.510738	ADM SPP1 SGPL1 TIPARP PLEKHA1
21	granulocyte differentiation	GO	5	38.462	28.128	0.00750851	0.510738	CSF2 CSF3 GATA2 SP3 CITED2
22	microtubule plus-end	GO	5	38.462	28.128	0.00750851	0.510738	MYO5A CLIP1 MAPRE3 CLASP1 KIF18B
23	regulation of bone development	GO	5	38.462	28.128	0.00750851	0.510738	ACTN3 FBN1 GPR68 TNFSF11 ASXL2
24	ATP-dependent microtubule motor activity	GO	7	36.842	26.523	0.00207552	0.272666	KIFC3 KIF20B KIF3A KIF27 KIF16B DYNC2H1 KIF18B
25	body morphogenesis	GO	10	35.714	25.417	0.00031467	0.094079	SGPL1 NOG ZNF281 SSBP3 TIPARP ANKRD11 IFT122 PLEKHA1 CRISPLD2 ARID5B
26	nuclear outer membrane	GO	5	35.714	25.379	0.0106973	0.587713	ITPR3 NUCB2 SYNE2 SYNE1 RETSAT
27	ATP-dependent microtubule motor activity, plus-end-directed	GO	5	35.714	25.379	0.0106973	0.587713	KIF20B KIF3A KIF27 KIF16B KIF18B
28	central nervous system neuron axonogenesis	GO	5	35.714	25.379	0.0106973	0.587713	CHRNB2 EPHB2 ARHGAP35 PAFAH1B1 SZT2
29	ovulation	GO	5	35.714	25.379	0.0106973	0.587713	EREG PTGS2 TNFAIP6 KMT2B IMMP2L
30	RUNX3 regulates NOTCH signaling	REACTOME	5	35.714	25.379	0.0106973	0.587713	CREBBP RBPJ KAT2B MAML1 MAML2
31	NOTCH3 Intracellular Domain Regulates Transcription	REACTOME	6	35.294	24.967	0.00555164	0.433256	CREBBP RBPJ KAT2B MAML1 MAML2 PTCRA
32	RUNX1 regulates genes involved in megakaryocyte differentiation and platelet function	REACTOME	13	35.135	24.861	4.90827e-05	0.0343479	PF4 THBS1 KMT2D KAT2B KMT2B SETD1B SIN3B TNRC6A KMT2E KMT2C H2BC12 AGO3 AGO4
33	face morphogenesis	GO	7	35	24.68	0.00291082	0.313576	SGPL1 NOG TIPARP ANKRD11 PLEKHA1 CRISPLD2 ARID5B
34	integrin complex	GO	8	33.333	23.02	0.00209972	0.272666	ITGA2 ITGA4 ITGA5 ITGB4 ITGB5 ITGB8 MYH9 EMILIN1
35	head morphogenesis	GO	8	33.333	23.02	0.00209972	0.272666	SGPL1 NOG SSBP3 TIPARP ANKRD11 PLEKHA1 CRISPLD2 ARID5B
36	synaptonemal complex	GO	6	33.333	23.005	0.00760835	0.512109	BLM BRCA2 PLK1 SYCP2 STAG3 MLH3
37	focal adhesion assembly	GO	6	33.333	23.005	0.00760835	0.512109	ACTN1 ACTN3 ARHGAP6 ITGA2 PDPK1 FERMT2
38	positive regulation of glycoprotein biosynthetic process	GO	5	33.333	22.997	0.0147003	0.67255	GOLGA2 INSR RAMP1 ARFGEF1 PXYLP1
39	positive regulation of neurological system process	GO	5	33.333	22.997	0.0147003	0.67255	MYRF MTOR HGF ITGA2 PARD3
40	positive regulation of embryonic development	GO	5	33.333	22.997	0.0147003	0.67255	PAFAH1B1 CLASP1 GORAB OSR2 AMOT
41	regulation of protein glycosylation	GO	5	33.333	22.997	0.0147003	0.67255	GOLGA2 KAT2B TMEM59 RAMP1 ARFGEF1
42	RNA polymerase II transcription coactivator activity	GO	7	31.818	21.496	0.00532453	0.425169	CREBBP SMARCA2 NCOA1 CITED2 PSIP1 HIPK2 JADE1
43	Generation of second messenger molecules	REACTOME	7	31.818	21.496	0.00532453	0.425169	CD3D CD3G FYB1 ITK ZAP70 GRAP2 LAT
44	cell-substrate adherens junction assembly	GO	6	31.579	21.249	0.010162	0.578063	ACTN1 ACTN3 ARHGAP6 ITGA2 PDPK1 FERMT2
45	male meiotic nuclear division	GO	6	31.579	21.249	0.010162	0.578063	BRCA2 SYCP2 TDRKH MLH3 TEX14 AGO4
46	female meiotic division	GO	6	31.579	21.249	0.010162	0.578063	EREG LFNG PLK1 MARF1 SYCP2 MLH3
47	positive regulation of tissue remodeling	GO	6	31.579	21.249	0.010162	0.578063	BAX LTBP3 PTGER4 SPP1 VDR TNFSF11
48	auditory receptor cell differentiation	GO	6	31.579	21.249	0.010162	0.578063	RBPJ PAFAH1B1 SLC4A7 USH1C CLIC5 STRC
49	Ovarian steroidogenesis	KEGG	6	31.579	21.249	0.010162	0.578063	ADCY9 CYP1A1 CYP1B1 INSR LDLR PTGS2
50	positive regulation of collagen metabolic process	GO	5	31.25	20.913	0.0195946	0.738105	ENG F2R ITGA2 SERPINF2 CREB3L1
51	positive regulation of collagen biosynthetic process	GO	5	31.25	20.913	0.0195946	0.738105	ENG F2R ITGA2 SERPINF2 CREB3L1
52	positive regulation of insulin secretion involved in cellular response to glucose stimulus	GO	5	31.25	20.913	0.0195946	0.738105	GPLD1 OXCT1 STX4 GPR68 NCOA6
53	photoreceptor cell maintenance	GO	5	31.25	20.913	0.0195946	0.738105	MAK USH1C CIB2 SPATA7 RP1L1
54	regulation of transforming growth factor beta production	GO	5	31.25	20.913	0.0195946	0.738105	SMAD3 SERPINF2 PTGS2 THBS1 CD2AP
55	epiboly	GO	5	31.25	20.913	0.0195946	0.738105	MEGF8 ARHGAP35 ITGA5 SCNN1B PARD3
56	negative regulation of cell junction assembly	GO	5	31.25	20.913	0.0195946	0.738105	APOD ARHGAP6 DMTN MMP14 THBS1
57	positive regulation of glycoprotein metabolic process	GO	5	31.25	20.913	0.0195946	0.738105	GOLGA2 INSR RAMP1 ARFGEF1 PXYLP1
58	Laminin interactions	REACTOME	5	31.25	20.913	0.0195946	0.738105	COL4A3 ITGA2 ITGB4 LAMA3 NID1
59	Pre-NOTCH Transcription and Translation	REACTOME	11	30.556	20.261	0.000737759	0.145917	CREBBP RBPJ NOTCH2 PRKCI KAT2B MAML1 TNRC6A MAML2 H2BC12 AGO3 AGO4
60	maternal placenta development	GO	7	30.435	20.111	0.00698125	0.495861	BSG EPOR PTGS2 SPP1 VDR CITED2 ASH1L
61	female gonad development	GO	15	30	19.733	0.000106264	0.0471077	BAX BRCA2 CAPN5 EREG LFNG MMP14 NEFH STAT5B SGPL1 KMT2B NCOA6 TIPARP PLEKHA1 IMMP2L ARID5B
62	branched-chain amino acid metabolic process	GO	6	30	19.669	0.0132696	0.67255	AUH BCKDHB IVD ALDH6A1 STAT5B MCCC2
63	protein complex involved in cell adhesion	GO	8	29.63	19.313	0.00478523	0.42128	ITGA2 ITGA4 ITGA5 ITGB4 ITGB5 ITGB8 MYH9 EMILIN1
64	development of primary female sexual characteristics	GO	15	29.412	19.143	0.000136312	0.0491559	BAX BRCA2 CAPN5 EREG LFNG MMP14 NEFH STAT5B SGPL1 KMT2B NCOA6 TIPARP PLEKHA1 IMMP2L ARID5B
65	heterotrimeric G-protein complex	GO	5	29.412	19.074	0.0254459	0.782909	GNAI1 GNAT2 GNAZ GNG11 RGS9
66	positive regulation of myotube differentiation	GO	5	29.412	19.074	0.0254459	0.782909	ACTN3 MTOR MMP14 MAML1 EHD1
67	regulation of homotypic cell-cell adhesion	GO	5	29.412	19.074	0.0254459	0.782909	ABAT ANK3 DMTN ZAP70 TNFSF11
68	Regulation of TP53 Activity through Acetylation	REACTOME	5	29.412	19.074	0.0254459	0.782909	CHD3 KAT6A BRD1 BRPF3 MEAF6
69	Signaling by PDGF	REACTOME	5	29.412	19.074	0.0254459	0.782909	COL4A3 COL6A2 PDGFA SPP1 THBS1
70	inner ear receptor cell development	GO	7	29.167	18.842	0.00899129	0.561594	GABRA5 PAFAH1B1 SLC4A7 USH1C KIF3A CLIC5 STRC
71	cell-substrate junction assembly	GO	9	29.032	18.721	0.00327806	0.319263	ACTN1 ACTN3 ARHGAP6 ITGA2 ITGA5 ITGB4 LAMA3 PDPK1 FERMT2
72	inner ear receptor cell differentiation	GO	9	29.032	18.721	0.00327806	0.319263	GSDME GABRA5 RBPJ PAFAH1B1 SLC4A7 USH1C KIF3A CLIC5 STRC
73	positive regulation of wound healing	GO	10	28.571	18.267	0.00224596	0.28874	DMTN F2R MTOR SERPINF2 PTGER4 RREB1 THBD THBS1 ARFGEF1 HOPX
74	coreceptor activity	GO	8	28.571	18.253	0.00610213	0.456099	CCR5 ITGA4 ROR2 NECTIN1 TGFBR3 CXCR4 RAMP1 TMIGD2
75	homologous chromosome segregation	GO	8	28.571	18.253	0.00610213	0.456099	BRCA2 PLK1 ESPL1 SYCP2 STAG3 LEMD3 MLH3 AGO4
76	photoreceptor inner segment	GO	6	28.571	18.24	0.016985	0.697901	GNAT2 MAK RGS9 USH1C CIB2 GNB5
77	response to ATP	GO	6	28.571	18.24	0.016985	0.697901	DNTT PKLR PTGS2 TAF1 CIB2 SSH1
78	hair cell differentiation	GO	6	28.571	18.24	0.016985	0.697901	RBPJ PAFAH1B1 SLC4A7 USH1C CLIC5 STRC
79	positive regulation of multicellular organismal metabolic process	GO	6	28.571	18.24	0.016985	0.697901	ENG F2R ITGA2 SERPINF2 CLIC5 CREB3L1
80	mechanoreceptor differentiation	GO	9	28.125	17.813	0.00414897	0.378292	GSDME GABRA5 RBPJ PAFAH1B1 SLC4A7 USH1C KIF3A CLIC5 STRC
81	negative regulation of blood coagulation	GO	7	28	17.674	0.0113946	0.60784	ABAT SERPINB2 PDGFA PLAUR SERPINF2 THBD THBS1
82	biomineral tissue development	GO	7	28	17.674	0.0113946	0.60784	ROR2 PHEX PTGS2 NECTIN1 SPP1 STIM1 ZBTB40
83	neuroepithelial cell differentiation	GO	7	28	17.674	0.0113946	0.60784	RBPJ AFDN PAFAH1B1 SLC4A7 USH1C CLIC5 STRC
84	Notch-HLH transcription pathway	REACTOME	7	28	17.674	0.0113946	0.60784	CREBBP RBPJ NOTCH2 KAT2B MAML1 HDAC11 MAML2
85	regulation of glycogen biosynthetic process	GO	5	27.778	17.438	0.0323065	0.814377	MTOR GRB10 INSR PPP1CB PASK
86	branched-chain amino acid catabolic process	GO	5	27.778	17.438	0.0323065	0.814377	AUH BCKDHB IVD ALDH6A1 MCCC2
87	positive regulation of blood coagulation	GO	5	27.778	17.438	0.0323065	0.814377	DMTN F2R SERPINF2 THBD THBS1
88	negative regulation of cyclic nucleotide metabolic process	GO	5	27.778	17.438	0.0323065	0.814377	CCR5 GABBR1 NUCB2 MAPK7 AKAP6
89	positive regulation of muscle contraction	GO	5	27.778	17.438	0.0323065	0.814377	ABAT ACTN3 F2R ITGA2 PTGS2
90	positive regulation of reproductive process	GO	5	27.778	17.438	0.0323065	0.814377	INSR PTGER4 CACNA1H CITED2 SMURF2
91	cellular hormone metabolic process	GO	11	27.5	17.201	0.00192811	0.271377	ADM CYP1A1 CYP1B1 FDXR SPP1 STAT5B SGPL1 CACNA1H TIPARP RETSAT PLEKHA1
92	face development	GO	9	27.273	16.96	0.00519044	0.422331	MAPK3 MAP2K1 SGPL1 NOG TIPARP ANKRD11 PLEKHA1 CRISPLD2 ARID5B
93	negative regulation of wound healing	GO	9	27.273	16.96	0.00519044	0.422331	ABAT SMAD3 SERPINB2 PDGFA PLAUR SERPINF2 THBD THBS1 CLASP1
94	endoderm formation	GO	6	27.273	16.94	0.0213577	0.738105	ITGA4 ITGA5 ITGB5 LAMA3 MMP14 NOG
95	regulation of glycogen metabolic process	GO	6	27.273	16.94	0.0213577	0.738105	MTOR GRB10 INSR PPP1CB PHLDA2 PASK
96	9+2 non-motile cilium	GO	13	27.083	16.797	0.000901339	0.170406	GNAT2 MAK MYO5A CDC14A RGS9 USH1C CIB2 GNB5 KIF3A IFT122 SPATA7 RP1L1 STRC
97	endocrine system development	GO	14	26.923	16.643	0.000617375	0.13338	GATA2 GIPR NR3C1 RBPJ INSR SMAD3 PDE3B PDPK1 PKLR MAPK3 MAP2K1 NOG CITED2 ARID5B
98	collagen trimer	GO	7	26.923	16.596	0.0142304	0.67255	COL4A3 COL6A2 COL11A2 DCN EMILIN1 WDR33 C1QTNF6
99	histone H3 acetylation	GO	11	26.829	16.529	0.00239278	0.292967	BRCA2 KAT6A KAT2B JADE2 KAT6B BRD1 BRPF3 YEATS2 MEAF6 SAP130 JADE1
100	embryonic digit morphogenesis	GO	8	26.667	16.346	0.00953836	0.561594	BAX CREBBP ROR2 NOG IFT122 LMBR1 CPLANE1 OSR2
O-Down regulated	pathway_name	category	number_hits	percent_gene_hits_per_pathway	enrichment_score	pval	fdr	genesinpathway	org_genes
1	U1 snRNP	GO	5	41.667	31.58	0.00454472	1	SNRPB2 SNRPE SNRPG LUC7L3 PRPF39	SNRPB2 SNRPE SNRPG LUC7L3 PRPF39
2	small nucleolar ribonucleoprotein complex	GO	5	38.462	28.374	0.0067765	1	SNRPG MPHOSPH10 POP4 NOP58 GAR1	SNRPG MPHOSPH10 POP4 NOP58 GAR1
3	BBSome-mediated cargo-targeting to cilium	REACTOME	5	38.462	28.374	0.0067765	1	MKKS CCT4 CCT2 CCT8 LZTFL1	MKKS CCT4 CCT2 CCT8 LZTFL1
4	U2 snRNP	GO	5	35.714	25.625	0.00967498	1	SNRPB2 SNRPE SNRPG RBMX2 SF3B6	SNRPB2 SNRPE SNRPG RBMX2 SF3B6
5	protein disulfide oxidoreductase activity	GO	5	35.714	25.625	0.00967498	1	TXNL1 GLRX3 GLRX2 DNAJC10 ERO1B	TXNL1 GLRX3 GLRX2 DNAJC10 ERO1B
6	nucleotide-excision repair, DNA damage recognition	GO	6	35.294	25.213	0.00492684	1	XPA CUL4B COPS3 RBX1 COPS5 COPS4	XPA CUL4B COPS3 RBX1 COPS5 COPS4
7	organellar small ribosomal subunit	GO	5	33.333	23.243	0.0133235	1	DAP3 MRPS18C MRPS22 MRPS35 MRPS9	DAP3 MRPS18C MRPS22 MRPS35 MRPS9
8	protein disulfide isomerase activity	GO	5	33.333	23.243	0.0133235	1	ERP44 GLRX2 TXNDC11 ERO1B TXNDC5	ERP44 GLRX2 TXNDC11 ERO1B EEF1E1
9	intramolecular oxidoreductase activity, transposing S-S bonds	GO	5	33.333	23.243	0.0133235	1	ERP44 GLRX2 TXNDC11 ERO1B TXNDC5	ERP44 GLRX2 TXNDC11 ERO1B EEF1E1
10	glutathione derivative metabolic process	GO	5	31.25	21.159	0.0177967	1	GCLC GCLM OPLAH CHAC1 GSTO2	GCLC GCLM OPLAH CHAC1 GSTO2
11	neuron maturation	GO	5	29.412	19.32	0.0231591	1	CDKN1C RB1 FARP2 SCLT1 AGRN	CDKN1C RB1 FARP2 SCLT1 AGRN
12	disulfide oxidoreductase activity	GO	7	29.167	19.088	0.00790005	1	GSR TXNL1 GLRX3 GLRX2 DNAJC10 ERO1B GSTO2	GSR TXNL1 GLRX3 GLRX2 DNAJC10 ERO1B GSTO2
13	nucleocytoplasmic transporter activity	GO	6	28.571	18.486	0.0152046	1	XPO1 NUP153 NUP160 NUP54 NUP107 NUP35	XPO1 NUP153 NUP160 NUP54 NUP107 NUP35
14	RHOBTB1 GTPase cycle	REACTOME	6	28.571	18.486	0.0152046	1	RBBP6 TRA2B CUL3 TXNL1 CCT2 COPS4	RBBP6 TRA2B CUL3 TXNL1 CCT2 COPS4
15	Downregulation of TGF-beta receptor signaling	REACTOME	6	28.571	18.486	0.0152046	1	XPO1 USP15 STRAP NEDD4L UCHL5 PMEPA1	XPO1 USP15 STRAP NEDD4L UCHL5 PMEPA1
16	glutathione metabolic process	GO	9	28.125	18.06	0.00352784	0.984494	GCLC GCLM GLO1 GSR OPLAH GLRX2 GDAP1 CHAC1 GSTO2	GCLC GCLM GLO1 GSR OPLAH GLRX2 GDAP1 CHAC1 GSTO2
17	cytoplasmic translational initiation	GO	5	27.778	17.685	0.0294638	1	EIF5 DENR EIF3J CDC123 MCTS1	EIF5 DENR EIF3J CDC123 MCTS1
18	cilium movement	GO	5	27.778	17.685	0.0294638	1	OFD1 DPCD CABYR ADCY10 TEKT1	OFD1 DPCD CABYR ADCY10 TEKT1
19	U12-type spliceosomal complex	GO	5	27.778	17.685	0.0294638	1	SNRPE SNRPG SF3B6 ZCRB1 SNRNP48	SNRPE SNRPG SF3B6 ZCRB1 SNRNP48
20	response to gonadotropin	GO	5	27.778	17.685	0.0294638	1	GCLC GCLM SRD5A1 NSMF TOX2	GCLC GCLM SRD5A1 NSMF TOX2
21	Prefoldin mediated transfer of substrate to CCT/TriC	REACTOME	5	27.778	17.685	0.0294638	1	PFDN4 PFDN6 CCT4 CCT2 CCT8	PFDN4 PFDN6 CCT4 CCT2 CCT8
22	intrinsic component of mitochondrial inner membrane	GO	6	27.273	17.186	0.0191597	1	ETFDH TIMM17A COQ2 MCUR1 MCU APOOL	ETFDH TIMM17A COQ2 MCUR1 MCU APOOL
23	positive regulation of release of sequestered calcium ion into cytosol	GO	6	27.273	17.186	0.0191597	1	ASPH CAPN3 CD19 HTT SRI THY1	ASPH CAPN3 CD19 GRK4 SRI THY1
24	precatalytic spliceosome	GO	6	27.273	17.186	0.0191597	1	SNRPE SNRPG BCAS2 DCAF4 RBMX2 SF3B6	SNRPE SNRPG BCAS2 DCAF4 RBMX2 SF3B6
25	protein targeting to mitochondrion	GO	8	26.667	16.593	0.0082812	1	MAPK9 TIMM17A MTX2 TIMM21 GDAP1 DNAJC19 IMMP1L DNLZ	MAPK9 TIMM17A MTX2 TIMM21 GDAP1 DNAJC19 IMMP1L DNLZ
26	snRNP Assembly	REACTOME	10	26.316	16.255	0.00364899	0.984494	NCBP1 SNRPE SNRPG RAE1 NUP153 NUP160 NUP54 NUP107 TGS1 NUP35	NCBP1 SNRPE SNRPG RAE1 NUP153 NUP160 NUP54 NUP107 TGS1 NUP35
27	positive regulation of DNA-templated transcription, elongation	GO	5	26.316	16.222	0.0367517	1	SUPT4H1 THOC5 THOC1 EAPP ELL3	SUPT4H1 THOC5 THOC1 EAPP ELL3
28	poly-purine tract binding	GO	5	26.316	16.222	0.0367517	1	DDX1 TRA2B EIF4A3 HNRNPDL PNPT1	DDX1 TRA2B EIF4A3 HNRNPDL PNPT1
29	RHOBTB2 GTPase cycle	REACTOME	5	26.316	16.222	0.0367517	1	TWF1 TRA2B CUL3 TXNL1 CCT2	TWF1 TRA2B CUL3 TXNL1 CCT2
30	PRC2 methylates histones and DNA	REACTOME	5	26.316	16.222	0.0367517	1	DNMT3B JARID2 MTF2 SUZ12 H3C15	DNMT3B JARID2 MTF2 SUZ12 HIST2H3A
31	Cyclin E associated events during G1/S transition	REACTOME	6	26.087	15.999	0.0237618	1	CCNH E2F5 MNAT1 RB1 AKT3 LIN9	CCNH E2F5 MNAT1 RB1 AKT3 LIN9
32	tRNA export from nucleus	GO	7	25.926	15.845	0.0155094	1	RAE1 NUP153 NUP160 NUP54 NUP107 NOL6 NUP35	RAE1 NUP153 NUP160 NUP54 NUP107 NOL6 NUP35
33	tRNA transport	GO	7	25.926	15.845	0.0155094	1	RAE1 NUP153 NUP160 NUP54 NUP107 NOL6 NUP35	RAE1 NUP153 NUP160 NUP54 NUP107 NOL6 NUP35
34	NEP/NS2 Interacts with the Cellular Export Machinery	REACTOME	7	25.926	15.845	0.0155094	1	XPO1 RAE1 NUP153 NUP160 NUP54 NUP107 NUP35	XPO1 RAE1 NUP153 NUP160 NUP54 NUP107 NUP35
35	translation initiation factor activity	GO	10	25	14.937	0.00543287	1	EIF5 MTIF2 DENR EIF3J EIF4G3 EIF2B3 EIF1B COPS5 MCTS1 EIF2A	EIF5 MTIF2 DENR EIF3J EIF4G3 EIF2B3 EIF1B COPS5 MCTS1 EIF2A
36	NADH dehydrogenase complex assembly	GO	9	25	14.93	0.00819477	1	NDUFA1 NDUFB5 NDUFS6 NDUFAF4 TIMM21 TMEM126B NDUFAF5 NDUFAF2 NDUFAF6	NDUFA1 NDUFB5 NDUFS6 NDUFAF4 TIMM21 TMEM126B NDUFAF5 NDUFAF2 NDUFAF6
37	Complex I biogenesis	REACTOME	8	25	14.924	0.0124165	1	NDUFA1 NDUFB5 NDUFS6 NDUFAF4 TMEM126B NDUFAF5 NDUFAF2 NDUFAF6	NDUFA1 NDUFB5 NDUFS6 NDUFAF4 TMEM126B NDUFAF5 NDUFAF2 NDUFAF6
38	DNA Damage Recognition in GG-NER	REACTOME	7	25	14.917	0.0189211	1	ACTL6A CUL4B COPS3 RBX1 PARP2 COPS5 COPS4	ACTL6A CUL4B COPS3 RBX1 PARP2 COPS5 COPS4
39	C-terminal protein amino acid modification	GO	6	25	14.911	0.0290491	1	ALPL THY1 RECK ATG5 LCMT1 ATG4C	ALPL THY1 RECK ATG5 LCMT1 ATG4C
40	intraciliary transport particle	GO	6	25	14.911	0.0290491	1	IFT57 IFT46 WDR35 IFT80 IFT74 TTC21A	IFT57 IFT46 WDR35 IFT80 IFT74 TTC21A
41	regulation of cell cycle checkpoint	GO	6	25	14.911	0.0290491	1	THOC5 THOC1 CHEK2 LCMT1 RNASEH2B GEN1	THOC5 THOC1 CHEK2 LCMT1 RNASEH2B GEN1
42	nucleotide-excision repair, preincision complex assembly	GO	5	25	14.905	0.0450513	1	CCNH MNAT1 XPA CUL4B RBX1	CCNH MNAT1 XPA CUL4B RBX1
43	mRNA cleavage	GO	5	25	14.905	0.0450513	1	CSTF1 CSTF3 NCBP1 POP4 CPSF3	CSTF1 CSTF3 NCBP1 POP4 CPSF3
44	C-terminal protein lipidation	GO	5	25	14.905	0.0450513	1	ALPL THY1 RECK ATG5 ATG4C	ALPL THY1 RECK ATG5 ATG4C
45	cyclin-dependent protein serine/threonine kinase regulator activity	GO	5	25	14.905	0.0450513	1	CCNC CCNH CDKN1C MNAT1 HEXIM2	CCNC CCNH CDKN1C MNAT1 HEXIM2
46	Cyclin A/B1/B2 associated events during G2/M transition	REACTOME	5	25	14.905	0.0450513	1	CCNH MNAT1 PPP2R2A XPO1 LCMT1	CCNH MNAT1 PPP2R2A XPO1 LCMT1
47	ribonucleoprotein complex localization	GO	23	24.731	14.751	3.75446e-05	0.145265	HHEX NCBP1 ABCE1 XPO1 RAE1 THOC5 EIF4A3 NUP153 THOC1 SLU7 NUP160 SMG5 NMD3 NOP58 RBMX2 CPSF3 NUP54 SDAD1 NUP107 NOL6 THOC7 TGS1 NUP35	HHEX NCBP1 ABCE1 XPO1 RAE1 THOC5 EIF4A3 NUP153 THOC1 SLU7 NUP160 SMG5 NMD3 NOP58 RBMX2 CPSF3 NUP54 SDAD1 NUP107 NOL6 THOC7 TGS1 NUP35
48	post-translational protein modification	GO	9	24.324	14.254	0.00988021	1	ALPL STS THY1 RECK ATG5 LCMT1 FN3KRP ATG4C ESCO1	ALPL STS THY1 RECK ATG5 LCMT1 FN3KRP ATG4C ESCO1
49	oxidoreductase activity, acting on a sulfur group of donors	GO	8	24.242	14.165	0.0149743	1	DLD GSR TXNL1 GLRX3 GLRX2 DNAJC10 ERO1B GSTO2	DLD GSR TXNL1 GLRX3 GLRX2 DNAJC10 ERO1B GSTO2
50	cytoplasmic translation	GO	7	24.138	14.054	0.0228255	1	EIF5 DENR EIF3J CDC123 MCTS1 RWDD1 RPL22L1	EIF5 DENR EIF3J CDC123 MCTS1 RWDD1 RPL22L1
51	'de novo' protein folding	GO	7	24.138	14.054	0.0228255	1	MKKS CCT4 CCT2 CCT8 DNAJC2 TOR1B HSPA14	MKKS CCT4 CCT2 CCT8 DNAJC2 TOR1B HSPA14
52	Rev-mediated nuclear export of HIV RNA	REACTOME	7	24.138	14.054	0.0228255	1	XPO1 RAE1 NUP153 NUP160 NUP54 NUP107 NUP35	XPO1 RAE1 NUP153 NUP160 NUP54 NUP107 NUP35
53	Cyclin A:Cdk2-associated events at S phase entry	REACTOME	6	24	13.91	0.035054	1	CCNH E2F5 MNAT1 RB1 AKT3 LIN9	CCNH E2F5 MNAT1 RB1 AKT3 LIN9
54	Regulation of Glucokinase by Glucokinase Regulatory Protein	REACTOME	6	24	13.91	0.035054	1	RAE1 NUP153 NUP160 NUP54 NUP107 NUP35	RAE1 NUP153 NUP160 NUP54 NUP107 NUP35
55	ribonucleoprotein complex export from nucleus	GO	21	23.333	13.334	0.000196583	0.229752	HHEX NCBP1 ABCE1 XPO1 RAE1 THOC5 EIF4A3 NUP153 THOC1 SLU7 NUP160 SMG5 NMD3 RBMX2 CPSF3 NUP54 SDAD1 NUP107 NOL6 THOC7 NUP35	HHEX NCBP1 ABCE1 XPO1 RAE1 THOC5 EIF4A3 NUP153 THOC1 SLU7 NUP160 SMG5 NMD3 RBMX2 CPSF3 NUP54 SDAD1 NUP107 NOL6 THOC7 NUP35
56	Nuclear pore complex	KEGG	7	23.333	13.249	0.027252	1	RAE1 NUP153 NUP160 NUP54 NUP107 SENP2 NUP35	RAE1 NUP153 NUP160 NUP54 NUP107 SENP2 NUP35
57	Transport of the SLBP independent Mature mRNA	REACTOME	7	23.333	13.249	0.027252	1	NCBP1 RAE1 NUP153 NUP160 NUP54 NUP107 NUP35	NCBP1 RAE1 NUP153 NUP160 NUP54 NUP107 NUP35
58	integral component of mitochondrial membrane	GO	10	23.256	13.189	0.00930612	1	ETFDH TIMM17A COQ2 GDAP1 RHOT1 MFN1 MCUR1 MUL1 MCU APOOL	ETFDH TIMM17A COQ2 GDAP1 RHOT1 MFN1 MCUR1 MUL1 MCU APOOL
59	mitochondrial respiratory chain complex assembly	GO	12	23.077	13.022	0.00489922	1	NDUFA1 NDUFB5 NDUFS6 UQCRB NDUFAF4 TIMM21 TMEM126B NDUFAF5 NDUFAF2 NDUFAF6 IMMP1L COA5	NDUFA1 NDUFB5 NDUFS6 UQCRB NDUFAF4 TIMM21 TMEM126B NDUFAF5 NDUFAF2 NDUFAF6 IMMP1L COA5
60	mitochondrial transmembrane transport	GO	9	23.077	13.004	0.0140168	1	ATP5MC2 SLC25A20 TIMM17A DMAC2L TIMM21 MCUR1 MCU MICU2 DNLZ	ATP5MC2 SLC25A20 TIMM17A DMAC2L TIMM21 MCUR1 MCU MICU2 DNLZ
61	rRNA modification	GO	6	23.077	12.986	0.0418027	1	EMG1 TFB1M NOP58 GAR1 TRMT61B METTL15	EMG1 TFB1M NOP58 GAR1 TRMT61B METTL15
62	positive regulation of calcium ion import	GO	6	23.077	12.986	0.0418027	1	ASPH CAPN3 CD19 HTT SRI THY1	ASPH CAPN3 CD19 GRK4 SRI THY1
63	Transport of Mature mRNA Derived from an Intronless Transcript	REACTOME	8	22.857	12.778	0.0211992	1	NCBP1 RAE1 NUP153 NUP160 CPSF3 NUP54 NUP107 NUP35	NCBP1 RAE1 NUP153 NUP160 CPSF3 NUP54 NUP107 NUP35
64	intrinsic component of mitochondrial membrane	GO	10	22.727	12.66	0.01098	1	ETFDH TIMM17A COQ2 GDAP1 RHOT1 MFN1 MCUR1 MUL1 MCU APOOL	ETFDH TIMM17A COQ2 GDAP1 RHOT1 MFN1 MCUR1 MUL1 MCU APOOL
65	cell redox homeostasis	GO	12	22.642	12.586	0.00576412	1	DLD GCLC GSR TXNL1 TXNDC9 GLRX3 ERP44 GLRX2 TXNDC11 DNAJC10 ERO1B TXNDC5	DLD GCLC GSR TXNL1 TXNDC9 GLRX3 ERP44 GLRX2 TXNDC11 DNAJC10 ERO1B EEF1E1
66	RNA export from nucleus	GO	21	22.581	12.578	0.000318732	0.315201	HHEX NCBP1 ABCE1 XPO1 RAE1 THOC5 EIF4A3 NUP153 THOC1 SLU7 NUP160 SMG5 NMD3 RBMX2 CPSF3 NUP54 SDAD1 NUP107 NOL6 THOC7 NUP35	HHEX NCBP1 ABCE1 XPO1 RAE1 THOC5 EIF4A3 NUP153 THOC1 SLU7 NUP160 SMG5 NMD3 RBMX2 CPSF3 NUP54 SDAD1 NUP107 NOL6 THOC7 NUP35
67	Transport of the SLBP Dependant Mature mRNA	REACTOME	7	22.581	12.495	0.0322271	1	NCBP1 RAE1 NUP153 NUP160 NUP54 NUP107 NUP35	NCBP1 RAE1 NUP153 NUP160 NUP54 NUP107 NUP35
68	Ribosome biogenesis in eukaryotes	KEGG	13	22.414	12.363	0.00453564	1	XPO1 MPHOSPH10 EMG1 RPP30 POP4 NMD3 FCF1 NOP58 GAR1 LSG1 RIOK2 NOL6 RIOK1	XPO1 MPHOSPH10 EMG1 RPP30 POP4 NMD3 FCF1 NOP58 GAR1 LSG1 RIOK2 NOL6 RIOK1
69	Mitochondrial translation initiation	REACTOME	12	22.222	12.165	0.00674579	1	MTIF2 DAP3 MRPL19 MRPS30 MRPL13 MRPL22 MRPS18C MRPL39 MRPS22 MRPL47 MRPS35 MRPS9	MTIF2 DAP3 MRPL19 MRPS30 MRPL13 MRPL22 MRPS18C MRPL39 MRPS22 MRPL47 MRPS35 MRPS9
70	Cajal body	GO	8	22.222	12.142	0.0249147	1	FRG1 XPO1 SMNDC1 NOP58 GAR1 LSG1 ICE2 TGS1	FRG1 XPO1 SMNDC1 NOP58 GAR1 LSG1 ICE2 TGS1
71	intraciliary transport	GO	8	22.222	12.142	0.0249147	1	ARL3 IFT57 IFT46 WDR35 IFT80 IFT74 DYNLRB2 TTC21A	ARL3 IFT57 IFT46 WDR35 IFT80 IFT74 DYNLRB2 TTC21A
72	Spliceosome, 35S U5-snRNP	KEGG	6	22.222	12.13	0.049315	1	SNRPE SNRPG AQR BCAS2 SYF2 CWC15	SNRPE SNRPG AQR BCAS2 SYF2 CWC15
73	DNA damage response, detection of DNA damage	GO	6	22.222	12.13	0.049315	1	SOX4 USP1 CUL4B RBX1 MRPS35 MRPS9	SOX4 USP1 CUL4B RBX1 MRPS35 MRPS9
74	Transport of Ribonucleoproteins into the Host Nucleus	REACTOME	6	22.222	12.13	0.049315	1	RAE1 NUP153 NUP160 NUP54 NUP107 NUP35	RAE1 NUP153 NUP160 NUP54 NUP107 NUP35
75	Nuclear import of Rev protein	REACTOME	6	22.222	12.13	0.049315	1	RAE1 NUP153 NUP160 NUP54 NUP107 NUP35	RAE1 NUP153 NUP160 NUP54 NUP107 NUP35
76	Vpr-mediated nuclear import of PICs	REACTOME	6	22.222	12.13	0.049315	1	RAE1 NUP153 NUP160 NUP54 NUP107 NUP35	RAE1 NUP153 NUP160 NUP54 NUP107 NUP35
77	nucleic acid transport	GO	29	22.137	12.181	3.70209e-05	0.145265	HTT HHEX KIF5C NCBP1 ABCE1 XPO1 RAE1 THOC5 EIF4A3 NUP153 THOC1 SLU7 NUP160 SMG5 NMD3 NOP58 RBMX2 RTRAF CPSF3 NUP54 SDAD1 PARP11 NUP107 SENP2 NOL6 THOC7 PNPT1 TGS1 NUP35	GRK4 HHEX KIF5C NCBP1 ABCE1 XPO1 RAE1 THOC5 EIF4A3 NUP153 THOC1 SLU7 NUP160 SMG5 NMD3 NOP58 RBMX2 RTRAF CPSF3 NUP54 SDAD1 PARP11 NUP107 SENP2 NOL6 THOC7 PNPT1 TGS1 NUP35
78	mitochondrial protein complex	GO	17	22.078	12.05	0.00150048	0.682223	ATP5MC2 DBT ETFDH NDUFA1 NDUFB5 NDUFS6 UQCRB SUCLG1 COX5A TIMM17A TIMM21 MFN1 PNPT1 MCU APOOL IMMP1L MICU2	ATP5MC2 DBT ETFDH NDUFA1 NDUFB5 NDUFS6 UQCRB SUCLG1 COX5A TIMM17A TIMM21 MFN1 PNPT1 MCU APOOL IMMP1L MICU2
79	intracellular transport of virus	GO	11	22	11.937	0.0100494	1	XPO1 RAE1 THOC5 NUP153 THOC1 NUP160 NUP54 NUP107 THOC7 NUP35 VPS37A	XPO1 RAE1 THOC5 NUP153 THOC1 NUP160 NUP54 NUP107 THOC7 NUP35 VPS37A
80	Formation of TC-NER Pre-Incision Complex	REACTOME	9	21.951	11.876	0.0193103	1	CCNH MNAT1 XPA CUL4B COPS3 AQR RBX1 COPS5 COPS4	CCNH MNAT1 XPA CUL4B COPS3 AQR RBX1 COPS5 COPS4
81	intramolecular oxidoreductase activity	GO	7	21.875	11.788	0.0377741	1	GNPDA1 PTGES3 ERP44 GLRX2 TXNDC11 ERO1B TXNDC5	GNPDA1 PTGES3 ERP44 GLRX2 TXNDC11 ERO1B EEF1E1
82	establishment of RNA localization	GO	29	21.805	11.846	4.97485e-05	0.145265	HTT HHEX KIF5C NCBP1 ABCE1 XPO1 RAE1 THOC5 EIF4A3 NUP153 THOC1 SLU7 NUP160 SMG5 NMD3 NOP58 RBMX2 RTRAF CPSF3 NUP54 SDAD1 PARP11 NUP107 SENP2 NOL6 THOC7 PNPT1 TGS1 NUP35	GRK4 HHEX KIF5C NCBP1 ABCE1 XPO1 RAE1 THOC5 EIF4A3 NUP153 THOC1 SLU7 NUP160 SMG5 NMD3 NOP58 RBMX2 RTRAF CPSF3 NUP54 SDAD1 PARP11 NUP107 SENP2 NOL6 THOC7 PNPT1 TGS1 NUP35
83	translational termination	GO	13	21.667	11.614	0.00614568	1	ETF1 ABCE1 DAP3 MRPL19 MRPS30 MRPL13 MRPL22 MRPS18C MRPL39 MRPS22 MRPL47 MRPS35 MRPS9	ETF1 ABCE1 DAP3 MRPL19 MRPS30 MRPL13 MRPL22 MRPS18C MRPL39 MRPS22 MRPL47 MRPS35 MRPS9
84	protein transport along microtubule	GO	8	21.622	11.54	0.0290621	1	ARL3 IFT57 IFT46 WDR35 IFT80 IFT74 DYNLRB2 TTC21A	ARL3 IFT57 IFT46 WDR35 IFT80 IFT74 DYNLRB2 TTC21A
85	transport of virus	GO	11	21.569	11.504	0.0116742	1	XPO1 RAE1 THOC5 NUP153 THOC1 NUP160 NUP54 NUP107 THOC7 NUP35 VPS37A	XPO1 RAE1 THOC5 NUP153 THOC1 NUP160 NUP54 NUP107 THOC7 NUP35 VPS37A
86	multi-organism cellular localization	GO	11	21.569	11.504	0.0116742	1	XPO1 RAE1 THOC5 NUP153 THOC1 NUP160 NUP54 NUP107 THOC7 NUP35 VPS37A	XPO1 RAE1 THOC5 NUP153 THOC1 NUP160 NUP54 NUP107 THOC7 NUP35 VPS37A
87	RNA Polymerase II Transcription Termination	REACTOME	11	21.569	11.504	0.0116742	1	CSTF1 CSTF3 NCBP1 SNRPE SNRPG THOC5 EIF4A3 THOC1 SLU7 CPSF3 THOC7	CSTF1 CSTF3 NCBP1 SNRPE SNRPG THOC5 EIF4A3 THOC1 SLU7 CPSF3 THOC7
88	RNA localization	GO	32	21.477	11.533	2.84398e-05	0.145265	HTT HHEX KIF5C NCBP1 ABCE1 XPO1 RAE1 THOC5 EIF4A3 NUP153 THOC1 SLU7 CCT4 CCT2 NUP160 SMG5 EXOSC3 NMD3 NOP58 RBMX2 RTRAF CPSF3 NUP54 SDAD1 PARP11 NUP107 SENP2 NOL6 THOC7 PNPT1 TGS1 NUP35	GRK4 HHEX KIF5C NCBP1 ABCE1 XPO1 RAE1 THOC5 EIF4A3 NUP153 THOC1 SLU7 CCT4 CCT2 NUP160 SMG5 EXOSC3 NMD3 NOP58 RBMX2 RTRAF CPSF3 NUP54 SDAD1 PARP11 NUP107 SENP2 NOL6 THOC7 PNPT1 TGS1 NUP35
89	transcription elongation factor complex	GO	9	21.429	11.352	0.0224401	1	RB1 SUPT4H1 TCEA2 NUFIP1 ELP2 EAF2 ICE2 THOC7 ELL3	RB1 SUPT4H1 TCEA2 NUFIP1 ELP2 EAF2 ICE2 THOC7 ELL3
90	organellar ribosome	GO	10	21.277	11.206	0.0173784	1	DAP3 MRPL19 MRPL13 MRPL22 MRPS18C MRPL39 MRPS22 MRPL47 MRPS35 MRPS9	DAP3 MRPL19 MRPL13 MRPL22 MRPS18C MRPL39 MRPS22 MRPL47 MRPS35 MRPS9
91	tRNA processing in the nucleus	REACTOME	10	21.277	11.206	0.0173784	1	DDX1 RAE1 NUP153 RPP30 POP4 NUP160 RTRAF NUP54 NUP107 NUP35	DDX1 RAE1 NUP153 RPP30 POP4 NUP160 RTRAF NUP54 NUP107 NUP35
92	Mitochondrial protein import	REACTOME	7	21.212	11.124	0.0439125	1	TIMM17A MTX2 TIMM21 CHCHD7 DNAJC19 HSCB COA6	TIMM17A MTX2 TIMM21 CHCHD7 DNAJC19 HSCB COA6
93	termination of RNA polymerase II transcription	GO	11	21.154	11.088	0.0134919	1	CSTF1 CSTF3 NCBP1 SNRPE SNRPG THOC5 EIF4A3 THOC1 SLU7 CPSF3 THOC7	CSTF1 CSTF3 NCBP1 SNRPE SNRPG THOC5 EIF4A3 THOC1 SLU7 CPSF3 THOC7
94	inner mitochondrial membrane protein complex	GO	12	21.053	10.992	0.0104965	1	ATP5MC2 NDUFA1 NDUFB5 NDUFS6 UQCRB COX5A TIMM17A TIMM21 MCU APOOL IMMP1L MICU2	ATP5MC2 NDUFA1 NDUFB5 NDUFS6 UQCRB COX5A TIMM17A TIMM21 MCU APOOL IMMP1L MICU2
95	mitochondrial membrane part	GO	24	20.87	10.876	0.000432713	0.356067	ATP5MC2 ETFDH NDUFA1 NDUFB5 NDUFS6 OPA1 UQCRB COX5A ATG5 TIMM17A COQ2 TIMM21 DNAJC15 GDAP1 RHOT1 MFN1 MCUR1 NDUFAF5 MUL1 MCU DNAJC19 APOOL IMMP1L MICU2	ATP5MC2 ETFDH NDUFA1 NDUFB5 NDUFS6 OPA1 UQCRB COX5A ATG5 TIMM17A COQ2 TIMM21 DNAJC15 GDAP1 RHOT1 MFN1 MCUR1 NDUFAF5 MUL1 MCU DNAJC19 APOOL IMMP1L MICU2
96	mitochondrial translational termination	GO	11	20.755	10.688	0.0155158	1	DAP3 MRPL19 MRPS30 MRPL13 MRPL22 MRPS18C MRPL39 MRPS22 MRPL47 MRPS35 MRPS9	DAP3 MRPL19 MRPS30 MRPL13 MRPL22 MRPS18C MRPL39 MRPS22 MRPL47 MRPS35 MRPS9
97	Transport of Mature mRNA derived from an Intron-Containing Transcript	REACTOME	12	20.69	10.628	0.0120515	1	NCBP1 RAE1 THOC5 EIF4A3 NUP153 THOC1 SLU7 NUP160 NUP54 NUP107 THOC7 NUP35	NCBP1 RAE1 THOC5 EIF4A3 NUP153 THOC1 SLU7 NUP160 NUP54 NUP107 THOC7 NUP35
98	RNA transport	KEGG	24	20.513	10.517	0.000563816	0.383044	EIF5 NCBP1 XPO1 RAE1 THOC5 EIF3J EIF4G3 EIF2B3 EIF4A3 NUP153 THOC1 EIF1B RPP30 PAIP1 POP4 STRAP NUP160 NMD3 NUP54 NUP107 SENP2 THOC7 TGS1 NUP35	EIF5 NCBP1 XPO1 RAE1 THOC5 EIF3J EIF4G3 EIF2B3 EIF4A3 NUP153 THOC1 EIF1B RPP30 PAIP1 POP4 STRAP NUP160 NMD3 NUP54 NUP107 SENP2 THOC7 TGS1 NUP35
99	RNA methyltransferase activity	GO	8	20.513	10.429	0.0387313	1	RNMT EMG1 CMTR1 TFB1M TRMT61B METTL14 TGS1 METTL15	RNMT EMG1 RNF8 TFB1M TRMT61B METTL14 TGS1 METTL15
100	mRNA 3'-end processing	REACTOME	9	20.455	10.376	0.0297576	1	CSTF1 CSTF3 NCBP1 THOC5 EIF4A3 THOC1 SLU7 CPSF3 THOC7	CSTF1 CSTF3 NCBP1 THOC5 EIF4A3 THOC1 SLU7 CPSF3 THOC7
O-Up regulated	pathway_name	category	number_hits	percent_gene_hits_per_pathway	enrichment_score	pval	fdr	genesinpathway	org_genes
1	Regulation of gene expression in late stage (branching morphogenesis) pancreatic bud precursor cells	REACTOME	6	50	39.838	0.000600154	0.642139	CREBBP EP300 NOTCH1 KAT2B MAMLD1 MAML2	CREBBP EP300 NOTCH1 KAT2B MAMLD1 MAML2
2	DCC mediated attractive signaling	REACTOME	5	50	39.83	0.00178585	0.883033	DOCK1 SRC TRIO WASL ABLIM3	DOCK1 SRC TRIO WASL ABLIM3
3	NOTCH4 Intracellular Domain Regulates Transcription	REACTOME	7	43.75	33.595	0.000565898	0.642139	ACTA2 CREBBP EP300 NOTCH1 KAT2B MAMLD1 MAML2	ACTA2 CREBBP EP300 NOTCH1 KAT2B MAMLD1 MAML2
4	RUNX3 regulates NOTCH signaling	REACTOME	6	42.857	32.693	0.00162975	0.83808	CREBBP EP300 NOTCH1 KAT2B MAMLD1 MAML2	CREBBP EP300 NOTCH1 KAT2B MAMLD1 MAML2
5	bile acid and bile salt transport	GO	5	41.667	31.494	0.00471487	1	AQP9 SLC10A3 NCOA1 SLC9A3R1 NCOA2	AQP9 SLC10A3 NCOA1 SLC9A3R1 NCOA2
6	NOTCH3 Intracellular Domain Regulates Transcription	REACTOME	7	41.176	31.02	0.000877826	0.660213	CREBBP EP300 NOTCH1 KAT2B MAMLD1 IKZF1 MAML2	CREBBP EP300 NOTCH1 KAT2B MAMLD1 IKZF1 MAML2
7	platelet formation	GO	6	40	29.835	0.00248364	0.951782	ACTN1 EP300 MYH9 NBEAL2 MPIG6B ZFPM1	ACTN1 EP300 MYH9 NBEAL2 MPIG6B ZFPM1
8	Regulation of RUNX1 Expression and Activity	REACTOME	6	40	29.835	0.00248364	0.951782	CCND1 CCND3 SRC TNRC6B AGO1 TNRC6C	CCND1 CCND3 SRC TNRC6B AGO1 TNRC6C
9	RUNX1 regulates genes involved in megakaryocyte differentiation and platelet function	REACTOME	14	37.838	27.735	7.83981e-06	0.0503943	EP300 ITGA2B NFE2 PF4 KMT2D KAT2B KMT2B MYL9 SETD1B TNRC6B AGO1 TNRC6C KMT2C ZFPM1	EP300 ITGA2B NFE2 PF4 KMT2D KAT2B KMT2B MYL9 SETD1B TNRC6B AGO1 TNRC6C KMT2C ZFPM1
10	platelet morphogenesis	GO	6	37.5	27.334	0.00363428	1	ACTN1 EP300 MYH9 NBEAL2 MPIG6B ZFPM1	ACTN1 EP300 MYH9 NBEAL2 MPIG6B ZFPM1
11	cardiac atrium morphogenesis	GO	5	35.714	25.54	0.0100223	1	ACVR1 NOTCH1 NOG HEG1 ZFPM1	ACVR1 NOTCH1 NOG HEG1 ZFPM1
12	platelet aggregation	GO	9	33.333	23.188	0.000995495	0.660213	ACTN1 ITGA2B MYH9 RAP2B VCL TSPAN32 MYL9 P2RY12 UBASH3B	ACTN1 ITGA2B MYH9 RAP2B VCL TSPAN32 MYL9 P2RY12 UBASH3B
13	bicarbonate transport	GO	6	33.333	23.165	0.00705124	1	CA6 SLC4A1 SLC26A1 CA5B SLC4A5 CA13	CA6 SLC4A1 SLC26A1 CA5B SLC4A5 CA13
14	bone cell development	GO	6	33.333	23.165	0.00705124	1	EP300 MEIS1 SRC NBEAL2 MPIG6B ZFPM1	EP300 MEIS1 SRC NBEAL2 MPIG6B ZFPM1
15	regulation of inflammatory response to antigenic stimulus	GO	5	33.333	23.158	0.0137916	1	FCER1A GPX1 IL10 SPN NLRP6	FCER1A GPX1 IL10 SPN NLRP6
16	extracellular ligand-gated ion channel activity	GO	5	33.333	23.158	0.0137916	1	CHRNE GABRA5 GRIN2D P2RX1 P2RX7	CHRNE GABRA5 GRIN2D P2RX1 P2RX7
17	cell-substrate adherens junction assembly	GO	6	31.579	21.41	0.00943122	1	ACTN1 ARHGAP6 BCL2 CTTN PDPK1 PXN	ACTN1 ARHGAP6 BCL2 CTTN PDPK1 PXN
18	cardiac atrium development	GO	5	31.25	21.073	0.0184086	1	ACVR1 NOTCH1 NOG HEG1 ZFPM1	ACVR1 NOTCH1 NOG HEG1 ZFPM1
19	cell volume homeostasis	GO	5	31.25	21.073	0.0184086	1	AQP3 AQP9 KCNN4 P2RX7 LRRC8A	AQP3 AQP9 KCNN4 P2RX7 LRRC8A
20	purinergic receptor signaling pathway	GO	5	31.25	21.073	0.0184086	1	DLG4 P2RX1 P2RX7 P2RY12 P2RY8	DLG4 P2RX1 P2RX7 P2RY12 P2RY8
21	main axon	GO	11	30.556	20.422	0.000646235	0.642139	ANK3 DAG1 DLG4 GABBR1 MBP MYO1D SCN8A TIAM1 CLDN5 KCNAB2 MGLL	ANK3 DAG1 DLG4 GABBR1 MBP MYO1D SCN8A TIAM1 CLDN5 KCNAB2 MGLL
22	endocytic recycling	GO	7	30.435	20.272	0.00641006	1	ARL4C EHD3 EHD2 RAB14 VPS53 EPG5 DENND1B	ARL4C EHD3 EHD2 RAB14 VPS53 EPG5 DENND1B
23	positive regulation of mRNA catabolic process	GO	7	30.435	20.272	0.00641006	1	KHSRP GTPBP1 CNOT1 TNRC6B ZC3HAV1 TNRC6C PRR5L	KHSRP GTPBP1 CNOT1 TNRC6B ZC3HAV1 TNRC6C PRR5L
24	purinergic receptor activity	GO	6	30	19.83	0.0123327	1	DLG4 P2RX1 P2RX7 LPAR5 P2RY12 P2RY8	DLG4 P2RX1 P2RX7 LPAR5 P2RY12 P2RY8
25	regulation of mRNA catabolic process	GO	8	29.63	19.473	0.00434709	1	KHSRP GTPBP1 CNOT1 TNRC6B NBAS ZC3HAV1 TNRC6C PRR5L	KHSRP GTPBP1 CNOT1 TNRC6B NBAS ZC3HAV1 TNRC6C PRR5L
26	inactivation of MAPK activity	GO	5	29.412	19.234	0.0239381	1	DUSP4 DUSP7 RGS3 DUSP16 DUSP18	DUSP4 DUSP7 RGS3 DUSP16 DUSP18
27	Golgi to endosome transport	GO	5	29.412	19.234	0.0239381	1	DOP1B TGOLN2 VPS13A RAB14 KIF16B	DOP1B TGOLN2 VPS13A RAB14 KIF16B
28	alditol metabolic process	GO	5	29.412	19.234	0.0239381	1	SORD TKFC GDE1 GDPD3 GK5	SORD TKFC GDE1 GDPD3 GK5
29	negative regulation of osteoblast differentiation	GO	7	29.167	19.003	0.00826756	1	ID2 NOTCH1 SKI NOG HDAC4 SEMA4D TNN	ID2 NOTCH1 SKI NOG HDAC4 SEMA4D TNN
30	homotypic cell-cell adhesion	GO	9	29.032	18.882	0.00294643	0.978269	ACTN1 ITGA2B MYH9 RAP2B VCL TSPAN32 MYL9 P2RY12 UBASH3B	ACTN1 ITGA2B MYH9 RAP2B VCL TSPAN32 MYL9 P2RY12 UBASH3B
31	adherens junction assembly	GO	8	28.571	18.414	0.00555156	1	ACTN1 ARHGAP6 BCL2 CTTN PDPK1 PXN VCL HIPK1	ACTN1 ARHGAP6 BCL2 CTTN PDPK1 PXN VCL HIPK1
32	response to ATP	GO	6	28.571	18.4	0.015808	1	DNTT P2RX1 P2RX7 PTGS2 SSH1 P2RY12	DNTT P2RX1 P2RX7 PTGS2 SSH1 P2RY12
33	Pre-NOTCH Transcription and Translation	REACTOME	10	27.778	17.633	0.00251716	0.951782	CCND1 CREBBP EP300 NOTCH1 KAT2B MAMLD1 TNRC6B AGO1 TNRC6C MAML2	CCND1 CREBBP EP300 NOTCH1 KAT2B MAMLD1 TNRC6B AGO1 TNRC6C MAML2
34	negative regulation of gliogenesis	GO	5	27.778	17.599	0.0304331	1	ID2 MECP2 NOTCH1 SKI NOG	ID2 MECP2 NOTCH1 SKI NOG
35	positive regulation of muscle contraction	GO	5	27.778	17.599	0.0304331	1	CTTN KCNQ1 PTGS1 PTGS2 TBXA2R	CTTN KCNQ1 PTGS1 PTGS2 TBXA2R
36	focal adhesion assembly	GO	5	27.778	17.599	0.0304331	1	ACTN1 ARHGAP6 BCL2 CTTN PDPK1	ACTN1 ARHGAP6 BCL2 CTTN PDPK1
37	Mitochondrial tRNA aminoacylation	REACTOME	5	27.778	17.599	0.0304331	1	LARS2 SARS2 IARS2 AARS2 EARS2	LARS2 SARS2 IARS2 AARS2 EARS2
38	Sema4D induced cell migration and growth-cone collapse	REACTOME	5	27.778	17.599	0.0304331	1	MYH9 MYL9 SEMA4D ARHGEF12 RND1	MYH9 MYL9 SEMA4D ARHGEF12 RND1
39	regulation of natural killer cell mediated immunity	GO	6	27.273	17.1	0.0199053	1	SERPINB9 STAT5B NCR1 HAVCR2 SH2D1B NCR3	SERPINB9 STAT5B NCR1 HAVCR2 SH2D1B NCR3
40	negative regulation of B cell activation	GO	6	27.273	17.1	0.0199053	1	PRDM1 CTLA4 ID2 IL10 TNFAIP3 SLA2	PRDM1 CTLA4 ID2 IL10 TNFAIP3 SLA2
41	myotube differentiation	GO	8	26.667	16.507	0.00870312	1	GPX1 MYH9 NFATC2 SKI STIM1 CACNA1H MYEF2 CDON	GPX1 MYH9 NFATC2 SKI STIM1 CACNA1H MYEF2 CDON
42	body fluid secretion	GO	9	26.471	16.317	0.00579939	1	CCND1 DDR1 KCNN4 STAT5B NCOA1 KALRN RAB14 SLC4A5 UPRT	CCND1 DDR1 KCNN4 STAT5B NCOA1 KALRN RAB14 SLC4A5 UPRT
43	Aminoacyl-tRNA biosynthesis, eukaryotes	KEGG	5	26.316	16.136	0.0379338	1	LARS2 SARS2 IARS2 AARS2 EARS2	LARS2 SARS2 IARS2 AARS2 EARS2
44	epithelial cell morphogenesis	GO	5	26.316	16.136	0.0379338	1	FLNB SPINT2 HEG1 BCL11B VSIG1	FLNB SPINT2 HEG1 BCL11B VSIG1
45	ARF guanyl-nucleotide exchange factor activity	GO	5	26.316	16.136	0.0379338	1	NCK2 CYTH2 FNBP1 IQSEC2 PSD3	NCK2 CYTH2 FNBP1 IQSEC2 PSD3
46	nucleotide receptor activity	GO	5	26.316	16.136	0.0379338	1	P2RX1 P2RX7 LPAR5 P2RY12 P2RY8	P2RX1 P2RX7 LPAR5 P2RY12 P2RY8
47	regulation of natural killer cell mediated cytotoxicity	GO	5	26.316	16.136	0.0379338	1	SERPINB9 STAT5B NCR1 HAVCR2 NCR3	SERPINB9 STAT5B NCR1 HAVCR2 NCR3
48	regulation of smooth muscle contraction	GO	6	26.087	15.913	0.0246683	1	CTTN P2RX1 PTGER4 PTGS1 PTGS2 TBXA2R	CTTN P2RX1 PTGER4 PTGS1 PTGS2 TBXA2R
49	lactation	GO	6	26.087	15.913	0.0246683	1	CCND1 DDR1 STAT5B NCOA1 KALRN UPRT	CCND1 DDR1 STAT5B NCOA1 KALRN UPRT
50	neuromuscular junction	GO	9	25.714	15.56	0.00711545	1	ANK3 KCNC4 MYH9 P2RX7 RAPSN SYNGR3 HDAC4 SYNGR4 FCHSD1	ANK3 KCNC4 MYH9 P2RX7 RAPSN SYNGR3 HDAC4 SYNGR4 FCHSD1
51	Aminoacyl-tRNA biosynthesis	KEGG	6	25	14.825	0.0301352	1	GATB LARS2 SARS2 IARS2 AARS2 EARS2	GATB LARS2 SARS2 IARS2 AARS2 EARS2
52	negative regulation of smooth muscle cell proliferation	GO	6	25	14.825	0.0301352	1	APOD GSTP1 IL10 TNFAIP3 VIPR2 MFN2	APOD GSTP1 IL10 TNFAIP3 VIPR2 MFN2
53	regulation of glycolytic process	GO	5	25	14.819	0.0464675	1	ARNT INSR P2RX7 HDAC4 GAPDHS	ARNT INSR P2RX7 HDAC4 GAPDHS
54	DNA strand elongation involved in DNA replication	GO	5	25	14.819	0.0464675	1	FEN1 LIG1 POLA1 POLE PARP3	FEN1 LIG1 POLA1 POLE PARP3
55	regulation of gastrulation	GO	5	25	14.819	0.0464675	1	DAG1 IL10 MBP MAPK7 OSR2	DAG1 IL10 MBP MAPK7 OSR2
56	regulation of interferon-alpha production	GO	5	25	14.819	0.0464675	1	IL10 TLR3 ZC3HAV1 HAVCR2 NLRC3	IL10 TLR3 ZC3HAV1 HAVCR2 NLRC3
57	digestive tract morphogenesis	GO	5	25	14.819	0.0464675	1	BCL2 ID2 SMAD2 NOTCH1 RBPMS2	BCL2 ID2 SMAD2 NOTCH1 RBPMS2
58	mesenchyme morphogenesis	GO	5	25	14.819	0.0464675	1	ACTA2 ACVR1 SMAD2 NOTCH1 NOG	ACTA2 ACVR1 SMAD2 NOTCH1 NOG
59	regulation of cell killing	GO	10	24.39	14.24	0.00694503	1	IL10 IL12RB1 P2RX7 SERPINB9 STAT5B NCR1 BCL2L11 HAVCR2 SH2D1B NCR3	IL10 IL12RB1 P2RX7 SERPINB9 STAT5B NCR1 BCL2L11 HAVCR2 SH2D1B NCR3
60	ventricular septum development	GO	9	24.324	14.168	0.0104188	1	ACVR1 AP2B1 PRDM1 ID2 LTBP1 NOTCH1 NOG HEG1 ZFPM1	ACVR1 AP2B1 PRDM1 ID2 LTBP1 NOTCH1 NOG HEG1 ZFPM1
61	homophilic cell adhesion via plasma membrane adhesion molecules	GO	9	24.324	14.168	0.0104188	1	PCDH1 CD84 CLSTN3 SDK2 PCDHGB5 CADM3 CDH24 ESAM NCR3	PCDH1 CD84 CLSTN3 SDK2 PCDHGC5 CADM3 CDH24 ESAM NCR3
62	natural killer cell activation	GO	7	24.138	13.969	0.0237971	1	ID2 IL2RB STAT5B NCR1 CD244 SLAMF7 NCR3	ID2 IL2RB STAT5B NCR1 CD244 SLAMF7 NCR3
63	positive regulation of fat cell differentiation	GO	7	24.138	13.969	0.0237971	1	CREBL2 ID2 PTGS2 XBP1 ASXL2 WDFY2 SH3PXD2B	CREBL2 ID2 PTGS2 XBP1 ASXL2 WDFY2 SH3PXD2B
64	regulation of postsynaptic membrane potential	GO	7	24.138	13.969	0.0237971	1	CHRNE GRIN2D MECP2 P2RX1 P2RX7 SCN8A CACNA1H	CHRNE GRIN2D MECP2 P2RX1 P2RX7 SCN8A CACNA1H
65	regulation of bone remodeling	GO	6	24	13.824	0.0363381	1	LTBP3 P2RX7 PTGER4 SRC TNFAIP3 UBASH3B	LTBP3 P2RX7 PTGER4 SRC TNFAIP3 UBASH3B
66	Notch-HLH transcription pathway	REACTOME	6	24	13.824	0.0363381	1	CREBBP NOTCH1 KAT2B HDAC4 MAMLD1 MAML2	CREBBP NOTCH1 KAT2B HDAC4 MAMLD1 MAML2
67	cell-matrix adhesion	GO	17	23.611	13.502	0.000740887	0.642139	ACTN1 ARHGAP6 BCL2 DDR1 DAG1 CTTN ITGA2B ITGB5 PDPK1 PXN TIAM1 VCL PPFIA1 ITGA10 BCL2L11 SNED1 TNN	ACTN1 ARHGAP6 BCL2 DDR1 DAG1 CTTN ITGA2B ITGB5 PDPK1 PXN TIAM1 VCL PPFIA1 ITGA10 BCL2L11 SNED1 TNN
68	voltage-gated potassium channel complex	GO	7	23.333	13.163	0.0283909	1	DLG4 CTTN KCNA3 KCNC4 KCNN4 KCNQ1 KCNAB2	DLG4 CTTN KCNA3 KCNC4 KCNN4 KCNQ1 KCNAB2
69	digestion	GO	9	23.077	12.918	0.014758	1	ACO1 ACE KCNN4 KCNQ1 P2RX7 LMF1 VSIG1 LIPM TIFAB	ACO1 DCAF7 KCNN4 KCNQ1 P2RX7 LMF1 VSIG1 LIPM TIFAB
70	protein tyrosine/serine/threonine phosphatase activity	GO	6	23.077	12.9	0.0433028	1	DUSP4 DUSP7 SSH1 SSH3 DUSP16 DUSP18	DUSP4 DUSP7 SSH1 SSH3 DUSP16 DUSP18
71	positive regulation of smooth muscle cell migration	GO	6	23.077	12.9	0.0433028	1	BCL2 PDGFRB PTGER4 SRC HDAC4 SSH1	BCL2 PDGFRB PTGER4 SRC HDAC4 SSH1
72	negative regulation of tumor necrosis factor production	GO	6	23.077	12.9	0.0433028	1	GSTP1 IL10 PTGER4 TNFAIP3 HAVCR2 NLRC3	GSTP1 IL10 PTGER4 TNFAIP3 HAVCR2 NLRC3
73	RHOB GTPase cycle	REACTOME	11	22.917	12.77	0.00779403	1	ARHGAP1 DIAPH1 ARHGAP35 MYO9A STK10 ARHGEF17 CIT ARHGEF12 ANLN ARHGAP21 ARHGEF28	ARHGAP1 DIAPH1 ARHGAP35 MYO9A STK10 ARHGEF17 CIT ARHGEF12 ANLN ARHGAP21 ARHGEF28
74	positive regulation of carbohydrate metabolic process	GO	10	22.727	12.574	0.0116171	1	ARNT GPLD1 INSR P2RX7 PTGER4 SRC KAT2B GAPDHS CD244 SLC45A3	ARNT GPLD1 INSR P2RX7 PTGER4 SRC KAT2B GAPDHS CD244 SLC45A3
75	potassium channel complex	GO	7	22.581	12.409	0.0335492	1	DLG4 CTTN KCNA3 KCNC4 KCNN4 KCNQ1 KCNAB2	DLG4 CTTN KCNA3 KCNC4 KCNN4 KCNQ1 KCNAB2
76	scaffold protein binding	GO	7	22.581	12.409	0.0335492	1	ATP2B4 DLG4 KCNQ1 SRC NCK2 CACNA1H CIT	ATP2B4 DLG4 KCNQ1 SRC NCK2 CACNA1H CIT
77	NR1H3 & NR1H2 regulate gene expression linked to cholesterol transport and efflux	REACTOME	7	22.581	12.409	0.0335492	1	APOD EP300 NCOA1 ARL4C TNRC6B AGO1 TNRC6C	APOD EP300 NCOA1 ARL4C TNRC6B AGO1 TNRC6C
78	actomyosin	GO	12	22.222	12.079	0.00720675	1	ACTN1 FLNB MST1R MYH9 MYLK PGM5 PXN KAT2B HDAC4 MYL9 GAS2L1 ABLIM3	ACTN1 FLNB MST1R MYH9 MYLK PGM5 PXN KAT2B HDAC4 MYL9 GAS2L1 ABLIM3
79	stress fiber	GO	10	22.222	12.068	0.0136087	1	ACTN1 FLNB MST1R MYH9 MYLK PGM5 PXN MYL9 GAS2L1 ABLIM3	ACTN1 FLNB MST1R MYH9 MYLK PGM5 PXN MYL9 GAS2L1 ABLIM3
80	contractile actin filament bundle	GO	10	22.222	12.068	0.0136087	1	ACTN1 FLNB MST1R MYH9 MYLK PGM5 PXN MYL9 GAS2L1 ABLIM3	ACTN1 FLNB MST1R MYH9 MYLK PGM5 PXN MYL9 GAS2L1 ABLIM3
81	chromatin silencing	GO	8	22.222	12.056	0.0260643	1	MECP2 SUPT6H KMT2D ARID1A BAZ2A BAHD1 RRP8 TNRC18	MECP2 SUPT6H KMT2D ARID1A BAZ2A BAHD1 RRP8 FBXL18
82	Rho guanyl-nucleotide exchange factor activity	GO	13	22.034	11.896	0.00568082	1	DOCK1 RASGRF2 TIAM1 TRIO KALRN ARHGEF17 ARHGEF12 PLEKHG3 TIAM2 ARHGEF28 EPS8L2 PREX2 ARHGEF19	DOCK1 RASGRF2 TIAM1 TRIO KALRN ARHGEF17 ARHGEF12 PLEKHG3 TIAM2 ARHGEF28 EPS8L2 PREX2 ARHGEF19
83	adherens junction organization	GO	11	22	11.851	0.0106758	1	ACTN1 ARHGAP6 BCL2 CTTN PDPK1 PXN SRC VCL CADM3 CDH24 HIPK1	ACTN1 ARHGAP6 BCL2 CTTN PDPK1 PXN SRC VCL CADM3 CDH24 HIPK1
84	positive regulation of cellular carbohydrate metabolic process	GO	9	21.951	11.79	0.0203	1	ARNT GPLD1 INSR P2RX7 SRC KAT2B GAPDHS CD244 SLC45A3	ARNT GPLD1 INSR P2RX7 SRC KAT2B GAPDHS CD244 SLC45A3
85	regulation of leukocyte mediated cytotoxicity	GO	7	21.875	11.702	0.0392948	1	IL12RB1 P2RX7 SERPINB9 STAT5B NCR1 HAVCR2 NCR3	IL12RB1 P2RX7 SERPINB9 STAT5B NCR1 HAVCR2 NCR3
86	mitotic recombination	GO	7	21.875	11.702	0.0392948	1	FEN1 LIG1 POLA1 POLE RFC5 TOP2A XRCC2	FEN1 LIG1 POLA1 POLE RFC5 TOP2A XRCC2
87	response to osmotic stress	GO	9	21.429	11.267	0.0235722	1	AQP9 MYLK PDPK1 PTGS2 SORD TLR3 MAP7 NFAT5 LRRC8A	AQP9 MYLK PDPK1 PTGS2 SORD TLR3 MAP7 NFAT5 LRRC8A
88	transmembrane receptor protein kinase activity	GO	9	21.429	11.267	0.0235722	1	ACVR1 DDR1 EPHA2 INSR LTBP1 MST1R ROR2 PDGFRB ACVR1C	ACVR1 DDR1 EPHA2 INSR LTBP1 MST1R ROR2 PDGFRB ACVR1C
89	positive regulation of blood circulation	GO	7	21.212	11.038	0.045647	1	ALOX12 KCNQ1 PTGS1 PTGS2 TBXA2R KAT2B SMTNL1	ALOX12 KCNQ1 PTGS1 PTGS2 TBXA2R KAT2B SMTNL1
90	cell division site	GO	8	21.053	10.884	0.0351622	1	MYH9 MYLK TUBGCP3 TUBGCP4 SSH1 ANLN NDE1 MASTL	MYH9 MYLK TUBGCP3 TUBGCP4 SSH1 ANLN NDE1 MASTL
91	ECM-receptor interaction	KEGG	9	20.93	10.767	0.0272036	1	COL6A2 DAG1 GP1BB GP9 HMMR ITGA2B ITGB5 ITGA10 TNN	COL6A2 DAG1 GP1BB GP9 HMMR ITGA2B ITGB5 ITGA10 TNN
92	Estrogen-dependent gene expression	REACTOME	15	20.833	10.703	0.00539633	1	CCND1 BCL2 CREBBP EP300 POLR2E SP1 YY1 SMC1A NCOA1 KAT2B STAG1 NCOA2 TNRC6B AGO1 TNRC6C	CCND1 BCL2 CREBBP EP300 POLR2E SP1 YY1 SMC1A NCOA1 KAT2B STAG1 NCOA2 TNRC6B AGO1 TNRC6C
93	negative regulation of leukocyte proliferation	GO	10	20.833	10.675	0.0211201	1	PRDM1 CTLA4 LRRC32 GNRH1 GSTP1 IL10 SPN TNFAIP3 HAVCR2 CLEC4G	PRDM1 CTLA4 LRRC32 GNRH1 GSTP1 IL10 SPN TNFAIP3 HAVCR2 CLEC4G
94	plasma membrane raft	GO	12	20.69	10.542	0.0128341	1	ATP2B4 DAG1 INSR LIPE MYO1D PTGS2 SELPLG SRC CAVIN2 EHD2 P2RY12 SLC27A1	ATP2B4 DAG1 INSR LIPE MYO1D PTGS2 SELPLG SRC CAVIN2 EHD2 P2RY12 SLC27A1
95	transcriptional repressor activity, RNA polymerase II core promoter proximal region sequence-specific binding	GO	13	20.635	10.493	0.0100367	1	PRDM1 CREBBP ETS2 GFI1 MECP2 NFATC2 YY1 KLF8 ZBTB20 ZNF219 CC2D1A TSHZ3 ZFPM1	PRDM1 CREBBP ETS2 GFI1 MECP2 NFATC2 YY1 KLF8 ZBTB20 ZNF219 CC2D1A TSHZ3 ZFPM1
96	TGF-beta signaling pathway	KEGG	10	20.408	10.249	0.0241899	1	ACVR1 CREBBP EP300 ID2 LTBP1 SMAD2 SP1 NOG BAMBI ACVR1C	ACVR1 CREBBP EP300 ID2 LTBP1 SMAD2 SP1 NOG BAMBI ACVR1C
97	actin filament bundle	GO	10	20.408	10.249	0.0241899	1	ACTN1 FLNB MST1R MYH9 MYLK PGM5 PXN MYL9 GAS2L1 ABLIM3	ACTN1 FLNB MST1R MYH9 MYLK PGM5 PXN MYL9 GAS2L1 ABLIM3
98	platelet activation	GO	21	20.388	10.289	0.00146946	0.787139	ACTN1 CD40LG F5 GP1BB GP9 ITGA2B MYH9 P2RX1 PDPK1 PF4 RAP2B SRC VCL TSPAN32 MYL9 PIK3R5 P2RY12 MPIG6B UBASH3B DGKH TREML1	ACTN1 CD40LG F5 GP1BB GP9 ITGA2B MYH9 P2RX1 PDPK1 PF4 RAP2B SRC VCL TSPAN32 MYL9 PIK3R5 P2RY12 MPIG6B UBASH3B DGKH TREML1
99	embryonic placenta development	GO	11	20.37	10.217	0.0188072	1	ARNT PRDM1 EPAS1 GATA2 IL10 FZD5 NCOA1 HS6ST1 SPINT2 BIRC6 ZFAT	ARNT PRDM1 EPAS1 GATA2 IL10 FZD5 NCOA1 HS6ST1 SPINT2 BIRC6 ZFAT
100	cell-substrate adhesion	GO	19	20	9.888	0.00304377	0.978269	ACTN1 ARHGAP6 BCL2 DDR1 DAG1 CTTN ITGA2B ITGB5 PDPK1 PXN SRC TIAM1 VCL PPFIA1 ITGA10 BCL2L11 SNED1 TNN PEAK1	ACTN1 ARHGAP6 BCL2 DDR1 DAG1 CTTN ITGA2B ITGB5 PDPK1 PXN SRC TIAM1 VCL PPFIA1 ITGA10 BCL2L11 SNED1 TNN PEAK1
