# Supplementary material for: Innate protection against intrarectal SIV acquisition by a live SHIV vaccine
Source: JCI Insight. 2024 May 21;9(12):e175800. doi: 10.1172/jci.insight.175800 (PMC11383375; doi:10.1172/jci.insight.175800)
Supplement: Supplemental table 4 [file jciinsight-9-175800-s023.xlsx]

## Sheet: CS030699_cluster_9_10_MAST_mark
Supplementary Table 4. The DEGs between CD41+CD14+ monocytes and CD41-CD14+ monocytes
	p_val	CD41+CD14+ vs CD41-CD14+ avg_log2FC	pct.1	pct.2	p_val_adj
PPBP	1.69093e-28	4.23597	0.084	0.359	3.68082e-24
PF4	1.69719e-26	3.65071	0.077	0.335	3.69443e-22
PLAC8	9.56996e-74	2.9063	0.104	0.683	2.08319e-69
FCER1A	1.83644e-72	2.46206	0.033	0.521	3.99755e-68
GZMB	6.85513e-08	2.41795	0.03	0.13	0.00149223
NRGN	8.48115e-28	2.20214	0.025	0.264	1.84618e-23
GNG11	1.99524e-19	2.19899	0.125	0.352	4.34324e-15
CAVIN2	4.96013e-27	1.91966	0.005	0.204	1.07972e-22
SEPTIN5	8.29347e-25	1.81489	0.026	0.257	1.80532e-20
JCHAIN	2.53465e-10	1.64711	0.012	0.109	5.51742e-06
IRF8	2.34947e-27	1.60199	0.423	0.718	5.11433e-23
ENSMMUG00000055885	4.37737e-56	1.56396	0.426	0.877	9.52866e-52
PF4V1	5.81841e-30	1.54335	0.01	0.243	1.26655e-25
RGS18	6.9199e-19	1.48232	0.618	0.866	1.50632e-14
SLAMF9	1.53687e-55	1.43684	0.38	0.785	3.34547e-51
IGKC	9.86814e-78	1.4168	0.033	0.585	2.1481e-73
CD9	5.18416e-06	1.3501	0.456	0.479	0.112849
CD1C	1.89224e-44	1.32556	0.479	0.75	4.11902e-40
HBA	7.18439e-14	1.32356	0.419	0.63	1.5639e-09
RGS10	2.13765e-69	1.27806	0.062	0.606	4.65325e-65
GSN	1.01235e-69	1.21916	0.232	0.803	2.20367e-65
ITM2C	5.96878e-75	1.18185	0.043	0.592	1.29928e-70
CCDC50	1.29201e-30	1.17111	0.357	0.743	2.81245e-26
NR4A1	1.40902e-38	1.15271	0.071	0.44	3.06716e-34
MPIG6B	2.12107e-25	1.15032	0.005	0.194	4.61715e-21
PPM1J	2.08575e-70	1.14041	0.089	0.662	4.54027e-66
BATF3	9.28615e-40	1.12132	0.153	0.57	2.02141e-35
VAMP8	1.83824e-61	1.11786	0.6	0.919	4.00149e-57
DNASE1L3	1.89251e-29	1.08857	0	0.187	4.11962e-25
SMIM1	9.37135e-16	1.07589	0.043	0.218	2.03996e-11
CD74	3.95178e-84	1.06535	0.988	0.979	8.60224e-80
NR4A3	1.54032e-37	1.04021	0.016	0.31	3.35297e-33
ENSMMUG00000039070	5.56308e-55	1.03302	0.196	0.722	1.21097e-50
ITGA2B	5.08876e-20	1.01962	0.005	0.158	1.10772e-15
C15H9orf152	1.23042e-26	1.00246	0.913	0.961	2.67838e-22
ENSMMUG00000060287	2.09011e-58	1.00184	0.967	0.979	4.54976e-54
PRDX6	4.43452e-13	0.999113	0.52	0.761	9.65305e-09
ACTN1	9.10001e-56	0.991824	0.158	0.687	1.98089e-51
RPS11	4.23394e-97	0.98216	0.995	0.986	9.21645e-93
SEPTIN11	7.31297e-61	0.979966	0.092	0.613	1.59189e-56
MS4A6A	2.42102e-33	0.97605	0.664	0.81	5.27007e-29
TSC22D1	0.0026434	0.965219	0.118	0.194	1
TNNI2	1.60805e-43	0.941539	0.048	0.437	3.50041e-39
ACTG1	1.26423e-64	0.916208	0.987	0.972	2.75198e-60
LMNA	1.11274e-19	0.915473	0.12	0.398	2.42221e-15
PKIB	1.22743e-51	0.905082	0.064	0.518	2.67187e-47
C11H12orf57	1.11742e-45	0.898179	0.72	0.947	2.43239e-41
ENSMMUG00000060382	1.90288e-07	0.893483	0.164	0.292	0.00414219
APEX1	9.06105e-41	0.887726	0.387	0.81	1.97241e-36
DDT	1.95511e-48	0.885568	0.03	0.415	4.25589e-44
MAMU-DRB1	4.74127e-36	0.853228	0.985	0.979	1.03208e-31
SCARB1	1.49769e-61	0.849614	0.058	0.56	3.26018e-57
APOD	8.40873e-14	0.841216	0.023	0.162	1.83041e-09
CD38	4.97215e-40	0.825719	0.036	0.384	1.08234e-35
CLEC1B	4.35016e-13	0.825651	0.007	0.116	9.46943e-09
ENSMMUG00000019371	8.22304e-09	0.814818	0.479	0.694	0.000178999
SLC40A1	0.00128832	0.806719	0.214	0.18	1
SOX4	2.07676e-37	0.800757	0.03	0.352	4.52069e-33
ENSMMUG00000063172	1.33146e-24	0.79537	0.574	0.852	2.89833e-20
HMGN3	1.68516e-35	0.781098	0.234	0.665	3.66826e-31
LSP1	1.7029e-41	0.767335	0.865	0.961	3.70687e-37
FGD2	1.76675e-33	0.763496	0.668	0.898	3.84586e-29
CALCRL	2.43879e-33	0.762972	0.214	0.623	5.30876e-29
ENSMMUG00000056183	3.27118e-29	0.749605	0.969	0.975	7.12071e-25
ENSMMUG00000003289	2.2486e-16	0.748684	0.002	0.12	4.89475e-12
GPR183	5.04018e-22	0.740304	0.367	0.704	1.09715e-17
ENSMMUG00000056354	1.21636e-40	0.733733	0.857	0.975	2.64776e-36
SEPTIN6	8.81936e-33	0.732119	0.299	0.715	1.9198e-28
C11H12orf45	3.48218e-33	0.726574	0.382	0.782	7.58001e-29
CD83	1.58957e-15	0.710784	0.28	0.539	3.46017e-11
KIF2A	1.29582e-06	0.70485	0.27	0.447	0.0282075
NAP1L1	2.80977e-26	0.704643	0.776	0.965	6.11631e-22
PHB	8.79897e-22	0.70369	0.247	0.585	1.91536e-17
CRIP1	7.54868e-12	0.69741	0.926	0.954	1.6432e-07
MAMU-DRA	2.44262e-35	0.696492	0.988	0.979	5.3171e-31
NGFR	6.2844e-37	0.692594	0.021	0.327	1.36799e-32
CLEC9A	1.96315e-18	0.686238	0	0.116	4.27339e-14
MYL6	2.58776e-42	0.684467	0.926	0.979	5.63304e-38
TCF4	4.61999e-20	0.682791	0.079	0.327	1.00568e-15
TMEM243	8.01573e-33	0.682325	0.262	0.68	1.74486e-28
RPL35	2.48033e-47	0.679958	0.988	0.982	5.39919e-43
RPS2	5.51687e-50	0.677458	0.974	0.982	1.20091e-45
CKS2	7.44979e-26	0.677034	0.169	0.521	1.62167e-21
GABARAPL2	3.17067e-35	0.673534	0.829	0.982	6.90191e-31
ARHGDIB	4.99848e-43	0.67316	0.975	0.972	1.08807e-38
ARF6	1.62936e-24	0.667064	0.789	0.933	3.54679e-20
BHLHE40	1.63254e-20	0.663528	0.436	0.736	3.55372e-16
DST	1.03349e-39	0.663147	0.115	0.542	2.24971e-35
C1H1orf54	1.83191e-15	0.662008	0.008	0.137	3.9877e-11
CD59	1.74393e-34	0.65534	0.225	0.658	3.79619e-30
TMSB4X	1.70232e-48	0.653395	1	0.996	3.70561e-44
SMOX	0.000224026	0.647152	0.041	0.106	1
NPM1	3.56734e-32	0.645011	0.914	0.968	7.7654e-28
RPS20	3.45533e-61	0.642045	0.995	0.986	7.52157e-57
UGCG	6.47575e-24	0.639791	0.079	0.366	1.40964e-19
RB1	8.84575e-22	0.635164	0.53	0.831	1.92554e-17
C1QBP	2.10445e-28	0.622884	0.339	0.725	4.58097e-24
UCP2	1.44185e-19	0.620879	0.416	0.729	3.13862e-15
ESAM	5.8927e-12	0.619387	0.008	0.113	1.28272e-07
AQP3	4.17178e-15	0.616305	0.02	0.173	9.08112e-11
TMEM14B	3.6358e-32	0.611785	0.88	0.947	7.9144e-28
SELL	8.76923e-22	0.603914	0.556	0.866	1.90889e-17
MAMU-DMB	5.36225e-24	0.602076	0.824	0.93	1.16725e-19
COX6C	4.20186e-27	0.59953	0.905	0.958	9.1466e-23
NME1	9.20755e-40	0.596154	0.977	0.979	2.0043e-35
SERPINB9	1.71632e-19	0.595703	0.273	0.577	3.73609e-15
PLEK	2.06113e-19	0.594938	0.449	0.768	4.48668e-15
NGLY1	4.48869e-20	0.59444	0.161	0.465	9.77098e-16
IRF7	1.23027e-07	0.594039	0.118	0.271	0.00267804
ENSMMUG00000056332	1.00846e-26	0.593624	0.049	0.331	2.19521e-22
RPL23A	2.07735e-55	0.590437	0.995	0.982	4.52197e-51
CA9	5.88885e-51	0.589813	0.046	0.479	1.28188e-46
CCL5	1.7445e-07	0.589276	0.035	0.137	0.00379742
PDE4B	1.13365e-19	0.587999	0.209	0.521	2.46773e-15
ITGB7	1.61582e-27	0.585092	0.326	0.718	3.51731e-23
BCL11A	1.40754e-38	0.584995	0.041	0.391	3.06394e-34
VMO1	5.65391e-08	0.584978	0.765	0.852	0.00123074
RPS25	4.75555e-33	0.58483	0.946	0.968	1.03519e-28
RPL27A	1.007e-56	0.584635	0.995	0.982	2.19204e-52
TREML1	3.47667e-13	0.580198	0.016	0.144	7.56802e-09
FABP5	2.73865e-29	0.580006	0.258	0.658	5.96148e-25
RPL22L1	8.41129e-18	0.578001	0.794	0.937	1.83097e-13
NCOA7	1.075e-23	0.575721	0.15	0.479	2.34005e-19
ARHGAP5	3.77576e-29	0.568144	0.174	0.556	8.21907e-25
CYB5A	1.0907e-16	0.561851	0.192	0.475	2.37423e-12
PFDN2	1.20775e-22	0.559261	0.597	0.877	2.62903e-18
CMTM1	1.39164e-14	0.552088	0.467	0.722	3.02932e-10
IGHM	0.00397532	0.55184	0.061	0.127	1
ARHGAP21	4.70833e-07	0.544829	0.248	0.43	0.0102491
SPCS1	1.42585e-11	0.543912	0.625	0.827	3.10378e-07
PLD4	2.33919e-34	0.542386	0.049	0.384	5.09194e-30
CSRP1	5.27532e-24	0.535499	0.173	0.514	1.14833e-19
ADAM19	1.11144e-35	0.531817	0.135	0.542	2.41938e-31
DPYSL2	6.03594e-21	0.529314	0.405	0.743	1.3139e-16
RPL37A	3.01038e-47	0.528646	0.993	0.986	6.55299e-43
MIF	7.44109e-17	0.52795	0.595	0.845	1.61978e-12
H2AC20	5.26578e-10	0.524868	0.589	0.778	1.14626e-05
H1-3	3.84051e-16	0.523884	0.095	0.331	8.36002e-12
SEC61B	9.38406e-17	0.521131	0.834	0.951	2.04272e-12
DDIT4	2.59257e-18	0.519396	0.322	0.641	5.64351e-14
RNASET2	5.71527e-20	0.518979	0.905	0.961	1.2441e-15
SEL1L3	8.10334e-19	0.517753	0.023	0.204	1.76393e-14
RPS29	2.60758e-64	0.516743	1	0.982	5.67619e-60
TMEM109	1.37952e-22	0.516406	0.285	0.634	3.00294e-18
CCDC6	5.58228e-21	0.515468	0.252	0.585	1.21515e-16
FCN2	2.68337e-17	0.513058	0.02	0.187	5.84115e-13
CLEC2B	1.62288e-14	0.512803	0.679	0.852	3.53268e-10
ENSMMUG00000013429	1.80431e-48	0.511735	0.988	0.982	3.92763e-44
PPP1CB	1.81256e-14	0.511309	0.873	0.915	3.94559e-10
NDUFA4	1.62081e-19	0.509109	0.821	0.94	3.52817e-15
HIST1H2AC	2.22099e-11	0.50764	0.15	0.356	4.83466e-07
RPS17	4.66901e-42	0.504666	0.984	0.979	1.01635e-37
SLAMF7	9.39833e-52	0.504625	0.002	0.338	2.04583e-47
PLEKHO1	6.05902e-15	0.502004	0.66	0.88	1.31893e-10
UBA7	1.07078e-06	0.501729	0.135	0.275	0.0233087
ENSMMUG00000003867	9.01363e-44	0.498484	0.997	0.979	1.96209e-39
HMOX2	7.85711e-17	0.497785	0.332	0.634	1.71033e-12
IDH2	9.8635e-21	0.497583	0.452	0.778	2.14709e-16
NDUFV2	3.35714e-17	0.494371	0.495	0.768	7.30781e-13
RPL15	2.36552e-40	0.493286	0.99	0.986	5.14927e-36
RPS23	3.79729e-34	0.493048	0.998	0.996	8.26594e-30
AKR7A2	5.88935e-28	0.491608	0.263	0.655	1.28199e-23
SLC25A4	2.04386e-24	0.490953	0.237	0.599	4.44907e-20
KRTCAP2	5.38982e-22	0.490779	0.91	0.975	1.17326e-17
OTULINL	1.23261e-21	0.490708	0.204	0.535	2.68314e-17
ENSMMUG00000037977	6.58573e-21	0.489103	0.232	0.563	1.43358e-16
RPL3	2.32264e-38	0.486098	0.992	0.986	5.05592e-34
CBFA2T3	1.19159e-28	0.484987	0.169	0.542	2.59386e-24
SINHCAF	4.75613e-25	0.480472	0.168	0.514	1.03532e-20
MAP2K6	3.65964e-28	0.476109	0.051	0.345	7.96631e-24
CCDC88A	4.37048e-12	0.474212	0.666	0.852	9.51366e-08
LILRA3	8.8293e-06	0.474145	0.064	0.165	0.192196
PPM1G	5.30556e-17	0.470577	0.373	0.676	1.15491e-12
SNRPD2	4.36549e-15	0.47043	0.551	0.806	9.50279e-11
SPINT2	1.0559e-28	0.47042	0.138	0.5	2.29849e-24
HVCN1	1.47436e-17	0.46981	0.273	0.581	3.20938e-13
RPL5	3.28428e-37	0.467682	0.99	0.979	7.14923e-33
IGFBP7	1.05956e-25	0.46739	0.02	0.25	2.30645e-21
BLNK	2.66811e-21	0.463908	0.016	0.208	5.80794e-17
NET1	4.4048e-16	0.462434	0.14	0.398	9.58838e-12
H1-4	1.33696e-13	0.461405	0.201	0.454	2.91029e-09
SYNGR2	5.65955e-15	0.461261	0.609	0.845	1.23197e-10
GNAS	3.79576e-14	0.460744	0.918	0.982	8.26261e-10
THOC7	3.9362e-30	0.459236	0.237	0.634	8.56831e-26
MS4A7	8.02157e-29	0.459104	0.104	0.44	1.74614e-24
TESPA1	9.14022e-10	0.458877	0.023	0.137	1.98964e-05
NUCKS1	1.41775e-19	0.456905	0.526	0.835	3.08616e-15
HCST	1.53365e-07	0.456239	0.434	0.63	0.00333845
ENSMMUG00000031100	2.14648e-20	0.456087	0.105	0.384	4.67246e-16
RPL19	6.90931e-32	0.456043	0.997	0.986	1.50402e-27
TIGAR	6.96663e-20	0.455727	0.145	0.44	1.5165e-15
CLIC2	1.90055e-38	0.454583	0.016	0.32	4.13711e-34
RPS21	1.87139e-39	0.451892	0.995	0.982	4.07364e-35
CCND3	2.22082e-05	0.451127	0.487	0.651	0.483429
PPIB	3.95747e-15	0.451002	0.762	0.926	8.61463e-11
TUBA1A	5.90715e-14	0.450952	0.941	0.982	1.28587e-09
CD2	1.53512e-27	0.449354	0.036	0.303	3.34165e-23
TUBB6	1.33877e-19	0.44829	0.099	0.366	2.91424e-15
RPS15	2.17027e-36	0.447808	0.997	0.979	4.72423e-32
PTGER4	6.3136e-05	0.44584	0.738	0.813	1
COX17	4.71648e-12	0.445823	0.658	0.827	1.02668e-07
TLR3	3.81626e-31	0.444847	0	0.197	8.30723e-27
TBC1D8	3.32524e-19	0.44355	0.1	0.366	7.23837e-15
ATP5MC3	1.00407e-16	0.442708	0.762	0.937	2.18566e-12
ODC1	6.25044e-19	0.438949	0.186	0.486	1.3606e-14
EVL	1.47795e-31	0.437843	0.069	0.401	3.2172e-27
LIMS1	3.57873e-06	0.437766	0.507	0.68	0.0779019
CLNK	1.02458e-31	0.436067	0.005	0.236	2.23031e-27
GNA15	6.89665e-17	0.434886	0.234	0.528	1.50126e-12
FCER1G	2.08557e-10	0.43427	0.683	0.852	4.53988e-06
RPL13A	9.52671e-37	0.433043	0.997	0.993	2.07377e-32
AXL	3.73839e-36	0.431116	0.003	0.254	8.13772e-32
IL1B	5.64815e-12	0.430911	0.092	0.285	1.22949e-07
LENG1	2.7387e-17	0.429711	0.12	0.38	5.96161e-13
RBIS	2.0349e-16	0.429454	0.678	0.894	4.42958e-12
ATP5IF1	1.11925e-15	0.428489	0.584	0.845	2.43639e-11
PARM1	4.49401e-33	0.428435	0.048	0.37	9.78255e-29
POMP	7.92896e-15	0.427242	0.668	0.887	1.72598e-10
SULF2	2.23739e-15	0.42591	0.13	0.377	4.87034e-11
HNRNPH2	3.88082e-23	0.425062	0.993	0.993	8.44778e-19
TSPAN2	2.22304e-11	0.424445	0.008	0.109	4.83911e-07
LSM5	8.52454e-16	0.423952	0.311	0.606	1.85562e-11
OSTC	4.37753e-15	0.421108	0.633	0.87	9.529e-11
CARHSP1	1.3878e-19	0.419343	0.127	0.408	3.02096e-15
NAGA	7.03379e-21	0.419122	0.245	0.574	1.53112e-16
DAPP1	5.72907e-13	0.416109	0.141	0.359	1.2471e-08
PTRHD1	1.61224e-15	0.415048	0.396	0.69	3.50953e-11
HMGA1	7.77913e-15	0.412278	0.461	0.743	1.69336e-10
BLOC1S6	2.9032e-15	0.411587	0.414	0.704	6.31968e-11
COX7A2	2.66588e-14	0.408769	0.877	0.958	5.80308e-10
NDUFAB1	1.04463e-19	0.404209	0.413	0.743	2.27395e-15
H2AZ2	8.92001e-14	0.402195	0.827	0.937	1.94171e-09
NCKAP5	3.12058e-42	0.400956	0.003	0.292	6.79288e-38
FHL2	2.61212e-31	0.399812	0.012	0.261	5.68606e-27
CST3	0.00898965	0.399654	0.988	0.965	1
RPS16	3.14384e-31	0.398872	0.993	0.986	6.84351e-27
RPS8	4.69693e-40	0.398553	0.998	0.982	1.02243e-35
ATP5MC1	1.81087e-17	0.398085	0.414	0.725	3.94191e-13
METRNL	1.07609e-13	0.396304	0.365	0.641	2.34243e-09
ZNF385A	2.12146e-31	0.395382	0.051	0.366	4.618e-27
SNRPE	3.09285e-12	0.395352	0.622	0.838	6.73252e-08
RGCC	2.78646e-19	0.394163	0.054	0.282	6.06557e-15
ARL6IP5	7.9696e-08	0.392976	0.59	0.778	0.00173482
PRKRA	8.20906e-22	0.391917	0.156	0.468	1.78695e-17
RPSA	3.95237e-33	0.391841	0.995	0.982	8.60353e-29
CYB561A3	6.22017e-15	0.391485	0.207	0.475	1.35401e-10
ENSMMUG00000064692	1.05471e-13	0.390678	0.964	0.979	2.29589e-09
PFKP	2.83008e-06	0.389523	0.077	0.197	0.0616051
GALNT1	0.0382389	0.389489	0.541	0.623	1
LAP3	7.24647e-11	0.389172	0.61	0.827	1.57741e-06
PRXL2A	8.70974e-15	0.387932	0.028	0.19	1.89594e-10
PDCD11	2.27537e-26	0.386959	0.084	0.384	4.95303e-22
IL2RG	5.31001e-18	0.385606	0.097	0.349	1.15588e-13
RPS12	4.20683e-29	0.385544	0.997	0.986	9.15744e-25
SPRY2	2.06338e-29	0.385107	0.016	0.264	4.49156e-25
ANP32E	4.30541e-17	0.384894	0.41	0.715	9.37202e-13
ENSMMUG00000049151	4.40345e-17	0.384171	0.979	0.996	9.58543e-13
MYLIP	2.8569e-11	0.380621	0.308	0.553	6.2189e-07
RPL32	4.35358e-23	0.380371	0.984	0.979	9.47687e-19
RPS4X	4.1539e-32	0.380271	0.995	0.989	9.04221e-28
RPS3	7.2685e-31	0.379298	1	0.986	1.58221e-26
CHST12	6.16604e-22	0.376393	0.146	0.451	1.34222e-17
TPPP3	8.63426e-10	0.375469	0.044	0.18	1.8795e-05
MAMU-DOB	1.21522e-16	0.374026	0.278	0.574	2.64528e-12
THBS1	0.828996	0.373929	0.202	0.19	1
RPL22	2.77303e-29	0.373787	0.987	0.982	6.03634e-25
TAGLN2	5.14796e-11	0.372663	0.962	1	1.12061e-06
MRPS25	2.03824e-20	0.372084	0.253	0.577	4.43685e-16
HMGB1	1.42202e-14	0.371717	0.956	0.986	3.09544e-10
KRR1	9.91979e-26	0.370826	0.135	0.461	2.15934e-21
EEF1B2	2.69693e-22	0.370077	0.99	0.975	5.87069e-18
CST7	1.43955e-28	0.364272	0.028	0.285	3.1336e-24
EEF1G	6.29006e-21	0.36412	0.984	0.975	1.36922e-16
GRAP2	3.3771e-10	0.363827	0.008	0.102	7.35127e-06
CYP2S1	2.65477e-36	0.36188	0.005	0.264	5.77891e-32
HSP90AB1	1.55544e-10	0.360971	0.928	0.968	3.38588e-06
PDLIM1	3.9163e-18	0.360044	0.021	0.201	8.52499e-14
RPL10	4.77831e-21	0.359724	0.993	0.996	1.04014e-16
ENSMMUG00000055584	2.76501e-16	0.359487	0.995	0.996	6.01887e-12
CD47	5.13326e-14	0.358599	0.78	0.954	1.11741e-09
RPS7	3.42686e-25	0.357838	0.995	0.989	7.4596e-21
RACK1	5.0494e-28	0.356781	0.995	0.982	1.09915e-23
IL1R2	4.85401e-15	0.356487	0.048	0.236	1.05662e-10
RPS24	2.41667e-21	0.355899	0.993	0.986	5.2606e-17
HINT2	8.14755e-18	0.355435	0.153	0.43	1.77356e-13
YJEFN3	9.41732e-12	0.354051	0.576	0.803	2.04996e-07
BIN1	2.65325e-16	0.353917	0.308	0.602	5.77559e-12
MEF2C	9.48243e-09	0.353469	0.694	0.866	0.000206414
ENSMMUG00000063637	6.40163e-14	0.353304	0.972	0.979	1.39351e-09
ENSMMUG00000012140	7.25464e-18	0.352668	0.988	1	1.57919e-13
FLT3	1.16533e-29	0.351954	0.043	0.331	2.5367e-25
RPS5	1.80864e-21	0.351367	0.992	0.986	3.93705e-17
MBP	1.83975e-14	0.350954	0.423	0.701	4.00477e-10
ID3	7.00056e-08	0.350239	0.021	0.113	0.00152388
KCTD20	0.000800681	0.350033	0.472	0.599	1
SLIRP	5.61788e-12	0.350002	0.826	0.93	1.2229e-07
NDUFS4	1.2654e-13	0.348112	0.331	0.602	2.75452e-09
MAP4K1	6.89235e-17	0.347739	0.199	0.479	1.50033e-12
RGS1	1.06062e-14	0.347377	0.026	0.187	2.30875e-10
TIFAB	5.56657e-24	0.346397	0.053	0.317	1.21173e-19
SNX9	1.67607e-15	0.345895	0.123	0.363	3.64847e-11
ENSMMUG00000049722	1.12118e-12	0.345478	0.52	0.775	2.44058e-08
SLC25A43	1.89238e-11	0.345407	0.91	0.972	4.11934e-07
ITGB1	1.10135e-06	0.343747	0.678	0.831	0.0239741
ENSMMUG00000053539	7.79085e-10	0.343541	0.012	0.109	1.69591e-05
PFDN6	5.78762e-12	0.343325	0.352	0.606	1.25985e-07
ENDOD1	6.91068e-06	0.34189	0.048	0.144	0.150432
BTF3	2.25168e-16	0.341662	0.972	0.975	4.90146e-12
MRPL21	3.632e-17	0.339317	0.171	0.447	7.90614e-13
PPA1	3.95702e-16	0.338254	0.294	0.588	8.61364e-12
FCHSD2	3.31325e-16	0.337568	0.099	0.331	7.21229e-12
ENSMMUG00000031947	8.85208e-14	0.337139	0.512	0.778	1.92692e-09
RPL30	7.93611e-27	0.337124	0.995	0.982	1.72753e-22
ENSMMUG00000018240	6.25794e-30	0.336677	0.997	0.986	1.36223e-25
DESI1	0.00144288	0.335459	0.166	0.271	1
ESYT1	2.46622e-15	0.333728	0.401	0.69	5.36847e-11
SNRPD1	8.35232e-20	0.332419	0.336	0.658	1.81813e-15
DSE	3.89146e-18	0.332085	0.097	0.345	8.47093e-14
BID	3.10205e-09	0.331914	0.605	0.81	6.75255e-05
GAS6	3.88184e-23	0.331476	0.02	0.232	8.44999e-19
SMDT1	2.02526e-11	0.331204	0.901	0.965	4.40858e-07
UBE2J1	1.01102e-10	0.331179	0.378	0.62	2.2008e-06
RPL26	2.02053e-20	0.330476	0.998	0.993	4.3983e-16
CDK2AP2	5.42927e-13	0.328218	0.426	0.69	1.18184e-08
ENSMMUG00000062648	3.19897e-09	0.328078	0.661	0.845	6.96351e-05
ENSMMUG00000015783	2.27013e-08	0.327935	0.765	0.905	0.000494162
SVIP	9.78913e-12	0.327842	0.094	0.285	2.1309e-07
PAFAH1B3	1.39385e-17	0.327687	0.14	0.405	3.03412e-13
GAS2L1	0.0958308	0.327172	0.137	0.194	1
RBX1	0.000192524	0.326991	0.758	0.87	1
NUDT3	1.58459e-24	0.326709	0.997	0.982	3.44934e-20
FKBP2	4.71397e-16	0.326352	0.406	0.701	1.02614e-11
RPL10A	8.02017e-22	0.326001	0.993	0.986	1.74583e-17
RPL7A	3.94941e-25	0.325673	0.995	0.979	8.59708e-21
TRA2B	2.86322e-08	0.324501	0.719	0.877	0.000623265
ENSMMUG00000016278	8.90986e-11	0.323121	0.597	0.817	1.9395e-06
EIF3I	1.76451e-13	0.322492	0.498	0.764	3.84098e-09
SLC35E2	8.20873e-16	0.320805	0.312	0.599	1.78688e-11
ITGA1	2.27554e-24	0.320772	0.012	0.215	4.95339e-20
FAU	4.24404e-22	0.320665	0.993	0.989	9.23844e-18
MTPN	8.27001e-06	0.320489	0.875	0.944	0.180022
INPP5F	1.94835e-15	0.320472	0.089	0.313	4.24117e-11
ENSMMUG00000020200	8.9144e-16	0.320216	0.143	0.387	1.94049e-11
MAP3K8	1.72959e-09	0.319559	0.266	0.482	3.76497e-05
SRI	1.26446e-06	0.318495	0.804	0.891	0.0275248
RAB8A	4.80014e-07	0.318056	0.495	0.683	0.0104489
ETS1	0.00050579	0.317983	0.113	0.215	1
PPP1R14A	6.99949e-24	0.316645	0	0.151	1.52365e-19
SNX18	1.99798e-16	0.316136	0.158	0.419	4.34921e-12
ATP5MC2	4.10613e-10	0.315528	0.816	0.937	8.93822e-06
HHEX	8.25914e-07	0.315026	0.378	0.567	0.0179785
AMD1	1.75291e-08	0.314815	0.28	0.482	0.000381574
ENSMMUG00000043342	1.40427e-06	0.314533	0.109	0.246	0.0305681
SLC41A2	6.60882e-30	0.313887	0.002	0.208	1.43861e-25
ENSMMUG00000047632	0.000107049	0.313646	0.73	0.754	1
SHE	2.94507e-13	0.311581	0.431	0.697	6.41082e-09
MRPS15	5.98195e-14	0.311298	0.454	0.725	1.30215e-09
GTF2I	1.35039e-12	0.310662	0.485	0.743	2.93954e-08
BBX	1.60404e-12	0.310374	0.265	0.514	3.49168e-08
IGFBP6	1.31152e-14	0.309669	0.038	0.211	2.85491e-10
TMEM59L	1.32842e-14	0.30933	0.311	0.588	2.8917e-10
PTPRCAP	4.04467e-15	0.308943	0.094	0.306	8.80445e-11
ENSMMUG00000052609	1.55566e-26	0.308493	0.997	0.982	3.38637e-22
SLC9A9	1.2786e-15	0.308294	0.138	0.387	2.78326e-11
UVRAG	1.93465e-14	0.307785	0.273	0.539	4.21135e-10
RPL8	3.11703e-20	0.307228	0.993	0.982	6.78514e-16
DCPS	4.8454e-18	0.306041	0.138	0.405	1.05475e-13
NDUFB4	3.15198e-07	0.305517	0.661	0.82	0.00686124
ANP32B	3.72655e-08	0.305171	0.796	0.915	0.000811196
RPL23	3.076e-20	0.303881	0.995	0.986	6.69584e-16
CD79A	5.31617e-12	0.303854	0.056	0.208	1.15722e-07
MICAL1	9.85554e-15	0.303581	0.158	0.401	2.14535e-10
PRMT1	4.41621e-19	0.302929	0.204	0.496	9.61322e-15
SNX22	2.7859e-18	0.300857	0.007	0.155	6.06434e-14
SIGLEC1	5.37903e-13	0.300639	0.016	0.148	1.17091e-08
HYI	2.33525e-16	0.300044	0.234	0.511	5.08336e-12
SSBP1	1.31941e-15	0.299857	0.344	0.627	2.87209e-11
ATP1B1	0.000151627	0.299126	0.107	0.215	1
TBCB	1.19784e-19	0.298569	0.247	0.549	2.60745e-15
NHP2	8.32693e-14	0.298567	0.413	0.683	1.81261e-09
NFATC2	6.89494e-20	0.29841	0.018	0.204	1.50089e-15
GTF3C6	2.4511e-09	0.297873	0.493	0.715	5.33556e-05
SPNS3	1.69632e-23	0.297813	0.044	0.289	3.69255e-19
PFDN4	3.33362e-17	0.297143	0.24	0.525	7.25663e-13
EIF3K	6.30841e-11	0.297013	0.957	0.979	1.37321e-06
UFC1	2.3099e-10	0.296489	0.604	0.82	5.02819e-06
CAMTA1	1.31022e-14	0.295766	0.285	0.553	2.85208e-10
MRPL11	3.6147e-17	0.29529	0.439	0.736	7.86847e-13
CYCS	7.09396e-13	0.294351	0.48	0.739	1.54421e-08
ENSMMUG00000058755	1.17999e-17	0.294314	0.998	0.993	2.5686e-13
NT5C3A	6.97642e-05	0.293881	0.334	0.454	1
DNAJC19	6.18067e-19	0.293295	0.176	0.451	1.34541e-14
ENSMMUG00000040181	7.25362e-18	0.292914	0.234	0.518	1.57897e-13
VCL	0.0164335	0.292684	0.633	0.701	1
ENSMMUG00000016898	5.63916e-11	0.292671	0.641	0.856	1.22753e-06
TMEM258	1.71854e-08	0.292122	0.681	0.852	0.000374092
NAXE	1.39031e-16	0.291944	0.176	0.437	3.02643e-12
H2AFY	1.03629e-08	0.290786	0.926	0.961	0.00022558
SLC38A5	2.1889e-22	0.290618	0.036	0.264	4.76479e-18
RPL27	2.30658e-23	0.289039	0.997	0.986	5.02096e-19
SHTN1	5.49391e-10	0.288162	0.438	0.669	1.19591e-05
ENSMMUG00000030408	1.9818e-10	0.28755	0.775	0.937	4.31398e-06
LAGE3	1.69405e-16	0.287431	0.311	0.595	3.68761e-12
AFF3	4.91936e-18	0.287292	0.036	0.236	1.07085e-13
SLC46A3	6.18078e-20	0.2872	0.09	0.342	1.34543e-15
ATP5F1A	1.12037e-09	0.286988	0.873	0.947	2.43882e-05
CYC1	7.81551e-10	0.286539	0.576	0.792	1.70128e-05
HSPE1	2.02818e-17	0.28567	0.635	0.898	4.41494e-13
RPL36	3.85959e-14	0.285655	0.987	0.982	8.40156e-10
RPL35A	7.60198e-21	0.285028	0.997	0.982	1.6548e-16
FNBP1L	8.73422e-09	0.284991	0.533	0.743	0.000190127
PRMT3	2.46475e-05	0.284919	0.268	0.419	0.536528
ELOVL7	1.19328e-26	0.284485	0	0.169	2.59753e-22
ENSMMUG00000062350	2.92835e-18	0.283889	0.997	0.989	6.37444e-14
NME3	3.57406e-14	0.28379	0.493	0.761	7.78e-10
TXN2	2.18351e-19	0.283651	0.388	0.701	4.75307e-15
RAP2A	0.155168	0.283392	0.306	0.352	1
SELENOS	4.2134e-08	0.281767	0.526	0.729	0.000917174
PSMB9	9.1784e-06	0.281564	0.737	0.863	0.199795
MYL12B	9.08445e-10	0.280535	0.987	1	1.9775e-05
SUB1	0.00106021	0.280418	0.908	0.933	1
AMDHD1	7.20766e-15	0.280083	0.444	0.722	1.56896e-10
KLF9	3.36329e-07	0.279593	0.125	0.275	0.00732122
MATK	7.68484e-22	0.279505	0.023	0.229	1.67284e-17
GMPR	2.24796e-09	0.279276	0.035	0.158	4.89335e-05
RPL6	8.82798e-21	0.279156	0.997	0.986	1.92167e-16
GCN1	1.97887e-20	0.279029	0.993	0.982	4.30759e-16
GTF3A	2.42825e-12	0.277957	0.352	0.602	5.28582e-08
WDFY4	6.70292e-13	0.277595	0.158	0.38	1.45909e-08
ENSMMUG00000005593	1.22223e-16	0.276277	0.997	0.989	2.66054e-12
UBE2N	1.01811e-17	0.275244	0.398	0.694	2.21622e-13
LTA4H	4.22785e-09	0.275133	0.464	0.683	9.20318e-05
RPL24	5.23517e-16	0.27438	0.988	0.982	1.13959e-11
SSR4	3.45435e-07	0.272884	0.85	0.947	0.00751942
SEC61G	3.24329e-05	0.272871	0.808	0.891	0.706
RPL39	3.75519e-16	0.272833	0.997	0.989	8.17431e-12
FNBP1	1.86141e-06	0.272716	0.725	0.866	0.0405191
MRPS33	2.04985e-13	0.27254	0.306	0.563	4.46211e-09
FLOT1	6.682e-12	0.27238	0.271	0.511	1.45454e-07
MICAL2	2.60766e-13	0.271994	0.303	0.553	5.67637e-09
ENSMMUG00000052747	6.47999e-07	0.270333	0.753	0.884	0.0141056
RPS3A	3.6788e-25	0.269138	1	0.982	8.008e-21
IAH1	8.15542e-14	0.268632	0.281	0.539	1.77527e-09
CFDP1	3.50588e-12	0.268252	0.562	0.803	7.6316e-08
RTRAF	3.29093e-08	0.268243	0.701	0.87	0.000716369
IL7R	0.000573543	0.268075	0.044	0.116	1
FAM107B	5.97198e-09	0.267894	0.595	0.799	0.000129998
ENSMMUG00000014786	8.98616e-12	0.267057	0.979	0.979	1.95611e-07
MRPS21	1.35851e-12	0.267012	0.262	0.504	2.95721e-08
RPL9	1.38216e-22	0.266637	0.997	0.986	3.00869e-18
ZSCAN18	2.99497e-12	0.266468	0.089	0.278	6.51945e-08
CD69	8.77598e-14	0.265755	0.036	0.194	1.91036e-09
DTWD1	7.70524e-09	0.26561	0.076	0.225	0.000167728
CDK2AP1	1.09651e-09	0.265336	0.363	0.588	2.38689e-05
VOPP1	6.31734e-15	0.264936	0.023	0.18	1.37516e-10
ENSA	5.39602e-10	0.264404	0.377	0.606	1.1746e-05
PDIA6	1.91316e-12	0.263841	0.271	0.507	4.16456e-08
MAPK9	3.31825e-20	0.263611	0.053	0.278	7.22317e-16
CUL5	1.0732e-16	0.26304	0.303	0.581	2.33614e-12
SRP14	1.40959e-08	0.262648	0.939	0.968	0.000306839
FUOM	7.13094e-07	0.262529	0.589	0.768	0.0155226
YWHAE	3.09101e-06	0.262067	0.748	0.884	0.067285
RFTN1	7.61942e-11	0.261464	0.109	0.296	1.6586e-06
IGSF8	2.74329e-17	0.261191	0.038	0.232	5.97159e-13
HSPD1	1.04919e-08	0.260857	0.385	0.595	0.000228388
CD164	0.0128918	0.260717	0.74	0.827	1
LPXN	2.1761e-12	0.260366	0.382	0.63	4.73693e-08
CCDC85B	2.19397e-15	0.259354	0.419	0.694	4.77584e-11
CMPK1	3.40543e-11	0.258791	0.406	0.63	7.41294e-07
TRMT112	2.16476e-09	0.258755	0.553	0.768	4.71226e-05
C10H20orf27	4.06977e-11	0.258316	0.444	0.683	8.85907e-07
SNRPB2	9.60091e-10	0.258209	0.454	0.68	2.08993e-05
TGFB1	0.00378793	0.257928	0.822	0.905	1
RPL31	1.16968e-05	0.257852	0.88	0.94	0.254615
STMN1	6.57177e-10	0.257515	0.076	0.236	1.43054e-05
LDHB	2.1621e-21	0.256919	0.066	0.303	4.70646e-17
MRPL9	4.71143e-18	0.256824	0.189	0.454	1.02558e-13
IMMP1L	6.20557e-18	0.256726	0.025	0.208	1.35083e-13
EPB41L2	4.22006e-12	0.256161	0.079	0.261	9.18623e-08
PAXX	1.33446e-15	0.255338	0.237	0.496	2.90485e-11
SCP2	1.3764e-09	0.254638	0.635	0.838	2.99614e-05
RWDD1	2.92525e-09	0.254337	0.587	0.796	6.36768e-05
ATP2A3	3.116e-16	0.25405	0.081	0.289	6.78292e-12
ARL6IP6	2.42211e-15	0.254015	0.153	0.391	5.27246e-11
EFHC2	1.34062e-20	0.253737	0.002	0.148	2.91826e-16
MAMU-DOA	4.40489e-23	0.253503	0.03	0.254	9.58856e-19
GTF2E2	5.80009e-15	0.253301	0.173	0.408	1.26256e-10
ENSMMUG00000065238	4.98824e-15	0.253233	0.031	0.201	1.08584e-10
GPX1	0.0124825	0.252397	0.842	0.88	1
PDCD2	1.32554e-16	0.252264	0.238	0.511	2.88544e-12
STAMBP	1.16587e-16	0.252184	0.128	0.363	2.53787e-12
PSMD14	1.01637e-14	0.252112	0.266	0.525	2.21243e-10
VDAC2	6.48158e-09	0.251979	0.743	0.905	0.000141091
RPL17	2.36662e-14	0.251095	0.997	0.986	5.15166e-10
DMAC1	1.89707e-19	0.2509	0.097	0.338	4.12954e-15
BIRC3	3.64184e-08	0.250194	0.059	0.187	0.000792756
CBX1	1.85485e-13	0.250046	0.248	0.493	4.03765e-09
PLA2G15	3.48979e-07	-0.250067	0.27	0.176	0.00759657
ANKFY1	6.94828e-07	-0.250074	0.327	0.25	0.015125
ENSMMUG00000064770	4.03565e-08	-0.250373	0.229	0.165	0.000878481
KLF4	0.00183943	-0.250758	0.824	0.799	1
PTK2B	2.45335e-08	-0.251288	0.28	0.201	0.000534045
CAT	5.86165e-07	-0.251375	0.911	0.915	0.0127596
DEDD2	1.73136e-11	-0.251529	0.421	0.412	3.76882e-07
ZDHHC14	7.7918e-09	-0.251742	0.229	0.162	0.000169612
FBXL3	1.65216e-10	-0.25186	0.298	0.268	3.59642e-06
FOSL2	5.44548e-09	-0.252054	0.309	0.271	0.000118537
CD53	2.06377e-06	-0.252054	0.896	0.901	0.0449241
PELI1	1.82708e-08	-0.252455	0.411	0.401	0.000397719
TICAM2	3.81307e-08	-0.253016	0.23	0.155	0.000830029
RNF145	2.12879e-09	-0.253989	0.559	0.57	4.63396e-05
RAB3GAP2	9.09972e-09	-0.254112	0.281	0.211	0.000198083
SHISA5	1.81142e-11	-0.254336	0.752	0.796	3.9431e-07
TMX4	1.78265e-11	-0.254374	0.359	0.317	3.88048e-07
FBXL5	2.59773e-07	-0.254387	0.429	0.391	0.00565475
IL6R	4.19684e-06	-0.254559	0.812	0.838	0.0913569
APOBEC3A	2.14804e-05	-0.254694	0.12	0.039	0.467586
DELE1	4.10778e-10	-0.255339	0.51	0.496	8.94181e-06
LRRFIP1	6.49452e-08	-0.255461	0.753	0.796	0.00141373
PRKAG2	7.66464e-08	-0.255863	0.38	0.352	0.00166844
TBK1	4.25166e-08	-0.255984	0.312	0.257	0.000925502
TMEM150B	1.7919e-08	-0.256321	0.16	0.06	0.000390061
UBE2L6	1.22434e-09	-0.256507	0.331	0.275	2.66515e-05
ZNF75A	5.0303e-09	-0.25669	0.329	0.278	0.0001095
SEL1L	1.29083e-07	-0.256944	0.48	0.433	0.00280988
HK3	9.5725e-09	-0.256963	0.183	0.067	0.000208374
ENSMMUG00000064120	1.69185e-07	-0.256966	0.791	0.827	0.00368281
ATP6	4.92829e-06	-0.257204	0.998	0.993	0.107279
RAD23B	3.48202e-12	-0.2582	0.581	0.616	7.57967e-08
CTSA	1.65841e-08	-0.258866	0.646	0.623	0.000361002
ENSMMUG00000017890	5.73201e-14	-0.258965	0.635	0.687	1.24774e-09
SCAMP2	2.76843e-10	-0.259401	0.602	0.599	6.02632e-06
TCP11L2	7.12669e-08	-0.259548	0.319	0.289	0.00155134
ENSMMUG00000042343	4.5414e-05	-0.259785	0.168	0.13	0.988571
PHF3	9.32267e-09	-0.260312	0.485	0.458	0.000202936
RMND5A	4.11765e-09	-0.260815	0.271	0.19	8.96331e-05
VPS9D1	7.8841e-09	-0.260943	0.201	0.092	0.000171621
ACSS2	8.25714e-07	-0.261243	0.268	0.144	0.0179741
DCTN4	1.29074e-09	-0.261298	0.37	0.327	2.80969e-05
MEPCE	7.60569e-07	-0.261935	0.286	0.173	0.0165561
HEXA	8.29793e-09	-0.261967	0.497	0.468	0.000180629
PPP1R18	2.60692e-08	-0.262324	0.658	0.669	0.000567473
PISD	2.99156e-07	-0.262716	0.34	0.257	0.00651202
CAPZB	5.0356e-09	-0.262717	0.89	0.923	0.000109615
RHOG	1.02571e-05	-0.263437	0.903	0.898	0.223277
ACSL4	1.75545e-06	-0.263823	0.388	0.342	0.0382125
NPEPL1	1.38173e-11	-0.263906	0.337	0.261	3.00775e-07
SELPLG	1.50149e-10	-0.264072	0.75	0.806	3.26844e-06
SFXN2	4.92566e-09	-0.26409	0.377	0.342	0.000107222
RTN3	3.88663e-10	-0.264181	0.753	0.764	8.46041e-06
FAM91A1	7.3234e-08	-0.264207	0.393	0.338	0.00159416
STX16	5.86208e-10	-0.264598	0.293	0.257	1.27606e-05
ND4L	3.34478e-10	-0.265036	0.859	0.901	7.28091e-06
KCNQ1	1.49698e-06	-0.265428	0.373	0.275	0.0325863
LAT2	1.38525e-08	-0.265812	0.781	0.81	0.00030154
SOAT1	1.26805e-10	-0.265837	0.293	0.204	2.76028e-06
RAB10	1.37377e-09	-0.265842	0.669	0.683	2.99043e-05
CSDE1	2.02981e-06	-0.266065	0.872	0.877	0.044185
VDAC3	1.23878e-05	-0.266263	0.53	0.423	0.269658
GPNMB	8.38467e-08	-0.26707	0.158	0.049	0.00182517
ERBIN	5.89331e-09	-0.267302	0.609	0.595	0.000128285
NCK1	5.03016e-12	-0.267567	0.387	0.37	1.09497e-07
CLCN7	1.72927e-12	-0.267962	0.298	0.246	3.76427e-08
GALNT11	4.0651e-12	-0.268071	0.367	0.345	8.84891e-08
ANXA3	7.57803e-07	-0.268145	0.178	0.102	0.0164958
CCNDBP1	2.91616e-08	-0.268188	0.53	0.507	0.000634791
TM9SF4	7.81374e-12	-0.268712	0.345	0.313	1.70089e-07
EDEM1	7.07126e-10	-0.268742	0.618	0.634	1.53927e-05
KIAA0513	4.21131e-07	-0.268772	0.258	0.134	0.00916718
DNAJC13	1.39609e-09	-0.268998	0.224	0.123	3.03901e-05
TPI1	1.43771e-05	-0.269136	0.896	0.877	0.312961
SEMA4A	7.65765e-08	-0.269499	0.612	0.581	0.00166692
SPOPL	1.73666e-09	-0.269773	0.367	0.292	3.78036e-05
PPT1	2.50369e-05	-0.269875	0.898	0.838	0.545004
CELF2	1.02155e-08	-0.269989	0.799	0.838	0.000222372
SEC31A	7.37834e-10	-0.270005	0.582	0.563	1.60612e-05
TMEM123	1.97647e-08	-0.270828	0.577	0.588	0.000430239
CELF1	1.33424e-15	-0.271238	0.548	0.599	2.90438e-11
RHOU	1.22229e-07	-0.271352	0.191	0.088	0.00266067
MAP1LC3B	1.01255e-08	-0.271565	0.77	0.764	0.000220412
SMPDL3A	2.02599e-08	-0.272011	0.174	0.077	0.000441018
PLEKHG3	4.64617e-08	-0.272099	0.184	0.095	0.00101138
GSDMD	4.03746e-10	-0.273139	0.495	0.437	8.78875e-06
RNF141	2.4715e-12	-0.273195	0.497	0.5	5.37997e-08
KDELR1	1.94595e-11	-0.273452	0.668	0.697	4.23595e-07
GLA	4.76647e-07	-0.274426	0.378	0.254	0.0103757
PGAP6	2.59176e-08	-0.274979	0.378	0.299	0.000564174
XPO6	2.8246e-08	-0.275028	0.459	0.43	0.000614858
GRK2	1.1456e-07	-0.275611	0.61	0.563	0.00249373
UBL3	7.38828e-09	-0.275736	0.681	0.69	0.000160828
TMBIM4	5.14709e-10	-0.276156	0.836	0.863	1.12042e-05
KLF3	5.11822e-10	-0.276182	0.505	0.489	1.11413e-05
MKNK1	9.79502e-09	-0.276453	0.298	0.211	0.000213218
NAMPT	1.34289e-07	-0.276702	0.577	0.588	0.0029232
PRKCB	2.28824e-07	-0.276776	0.637	0.585	0.00498104
CACUL1	2.39305e-08	-0.27701	0.551	0.521	0.00052092
CTBS	2.44907e-07	-0.277056	0.418	0.377	0.00533112
S100P	1.15595e-06	-0.277311	0.166	0.049	0.0251627
TNFRSF10A	1.99823e-05	-0.277471	0.247	0.19	0.434974
GUK1	5.15821e-14	-0.27772	0.617	0.627	1.12284e-09
TFPI	4.04371e-07	-0.278002	0.212	0.099	0.00880236
ABCB7	1.9233e-11	-0.278344	0.355	0.299	4.18663e-07
PRKACA	1.15081e-11	-0.279712	0.502	0.44	2.50507e-07
LIMK2	7.10978e-08	-0.280101	0.23	0.155	0.00154766
CHD1	7.85283e-09	-0.280167	0.413	0.405	0.00017094
CYFIP1	6.30184e-08	-0.280522	0.554	0.5	0.00137178
MCMBP	1.54931e-12	-0.280534	0.336	0.296	3.37254e-08
PPTC7	2.81315e-08	-0.281358	0.447	0.415	0.000612366
HERC1	7.4863e-10	-0.281951	0.352	0.31	1.62962e-05
MGST3	8.14404e-07	-0.282034	0.896	0.894	0.017728
MARCHF1	1.20846e-06	-0.282142	0.75	0.754	0.0263058
MORF4L1	4.5589e-09	-0.282174	0.789	0.813	9.92381e-05
GAB2	5.97475e-10	-0.282476	0.373	0.317	1.30058e-05
TANK	2.88579e-11	-0.282687	0.428	0.401	6.28178e-07
NFIL3	4.28852e-05	-0.282798	0.609	0.504	0.933525
PPP3CA	2.34273e-08	-0.283327	0.632	0.63	0.000509966
PTPA	9.41244e-12	-0.283358	0.406	0.387	2.0489e-07
USP15	2.03435e-09	-0.283791	0.516	0.489	4.42837e-05
DDX17	3.4231e-07	-0.284034	0.898	0.877	0.0074514
PGRMC2	5.96199e-12	-0.28416	0.447	0.426	1.29781e-07
B2M	9.35565e-23	-0.284414	1	1	2.03654e-18
KLF10	3.94612e-07	-0.284588	0.595	0.623	0.00858991
SGMS1	1.5953e-08	-0.284824	0.275	0.183	0.000347265
REEP5	2.64608e-07	-0.28485	0.878	0.88	0.00576
CNPY3	7.89931e-08	-0.285139	0.747	0.729	0.00171952
HDGF	7.58476e-12	-0.285534	0.533	0.521	1.65105e-07
ENSMMUG00000060032	9.10504e-12	-0.287032	0.357	0.303	1.98198e-07
CCDC69	7.02015e-11	-0.287732	0.658	0.68	1.52815e-06
SPIDR	3.82732e-08	-0.288411	0.23	0.123	0.00083313
MAST3	2.53162e-07	-0.28947	0.224	0.134	0.00551082
NCF4	5.98859e-10	-0.28985	0.564	0.528	1.3036e-05
FLVCR2	9.72185e-08	-0.289988	0.222	0.099	0.00211625
IL13RA1	0.000102275	-0.290796	0.832	0.754	1
PTBP1	1.11027e-10	-0.291144	0.586	0.57	2.41683e-06
IVNS1ABP	7.02971e-12	-0.291151	0.671	0.704	1.53023e-07
ADAM9	2.08502e-08	-0.291441	0.387	0.317	0.000453868
BRK1	4.97507e-08	-0.291832	0.855	0.87	0.00108297
CAPN1	2.45693e-14	-0.291841	0.475	0.447	5.34825e-10
PTPN2	3.50411e-09	-0.291856	0.686	0.665	7.62774e-05
SIGLEC5	6.35166e-09	-0.291926	0.546	0.507	0.000138263
PSEN1	5.90149e-15	-0.292208	0.391	0.359	1.28464e-10
RNF181	5.4137e-10	-0.292305	0.891	0.919	1.17846e-05
CLPTM1L	6.78194e-12	-0.29258	0.508	0.504	1.47629e-07
AKR1C1	2.32296e-08	-0.292752	0.24	0.123	0.000505661
C7H15orf39	1.42946e-12	-0.293358	0.452	0.472	3.11165e-08
C4H6orf89	1.26911e-08	-0.294251	0.332	0.239	0.00027626
UBR2	7.22788e-08	-0.294752	0.271	0.204	0.00157336
MFNG	3.16658e-10	-0.294784	0.618	0.613	6.89301e-06
LMO2	2.94289e-09	-0.295028	0.73	0.732	6.40609e-05
TBXAS1	7.18513e-07	-0.295077	0.273	0.151	0.0156406
CLEC4A	5.80417e-05	-0.295154	0.604	0.532	1
EPS15	7.04958e-11	-0.29539	0.622	0.623	1.53455e-06
ATP2B1	1.34645e-07	-0.295548	0.526	0.5	0.00293095
OSTM1	4.4052e-07	-0.296375	0.487	0.423	0.00958924
PCYOX1	2.29866e-11	-0.296725	0.646	0.669	5.00372e-07
ATP6V0E1	1.36292e-09	-0.296811	0.921	0.93	2.96681e-05
EIF4G1	3.14672e-10	-0.297314	0.424	0.373	6.84978e-06
PKN1	6.168e-10	-0.297496	0.577	0.542	1.34265e-05
PPP2R5A	1.58303e-10	-0.297526	0.452	0.458	3.44595e-06
PDCD5	6.1049e-14	-0.297903	0.564	0.602	1.32892e-09
RNF114	5.70191e-11	-0.299247	0.406	0.349	1.24119e-06
SETD7	2.45192e-09	-0.299692	0.334	0.264	5.33734e-05
NUDT4	1.07508e-11	-0.299783	0.52	0.5	2.34024e-07
PDCD6IP	6.7562e-15	-0.299886	0.508	0.511	1.47069e-10
MAP1LC3A	6.44149e-10	-0.299966	0.25	0.134	1.40218e-05
IL6ST	1.07517e-06	-0.30004	0.334	0.25	0.0234042
EVI5	2.333e-08	-0.300199	0.308	0.204	0.000507848
ANXA6	9.68198e-10	-0.301363	0.648	0.623	2.10757e-05
FCGR1A	1.38131e-07	-0.302065	0.22	0.102	0.00300684
USP3	2.13651e-13	-0.30333	0.558	0.56	4.65075e-09
COP1	4.27094e-12	-0.303797	0.387	0.324	9.29698e-08
NEK7	4.56995e-10	-0.304511	0.41	0.324	9.94787e-06
TMPO	1.01126e-10	-0.309983	0.454	0.401	2.20131e-06
ATP8	3.16117e-09	-0.310677	0.668	0.641	6.88125e-05
SESTD1	2.97707e-12	-0.311653	0.308	0.211	6.48048e-08
EIF4EBP3	1.12315e-10	-0.311875	0.472	0.437	2.44487e-06
ZC3H11A	6.60744e-13	-0.312585	0.493	0.468	1.43831e-08
SIPA1L1	2.42702e-11	-0.312894	0.28	0.19	5.28314e-07
DDX3X	1.4533e-07	-0.314377	0.896	0.884	0.00316355
PUM2	1.38997e-10	-0.31455	0.521	0.493	3.02568e-06
TYK2	1.19614e-10	-0.314755	0.405	0.366	2.60375e-06
RILPL2	3.07627e-10	-0.315414	0.651	0.588	6.69642e-06
RSRP1	6.22415e-14	-0.315895	0.576	0.585	1.35487e-09
LCP1	1.68234e-07	-0.316547	0.993	0.975	0.00366212
RABGAP1L	2.6738e-09	-0.316728	0.564	0.405	5.82032e-05
HEBP1	2.09085e-10	-0.317607	0.377	0.285	4.55135e-06
NCOA4	6.99773e-13	-0.318127	0.803	0.683	1.52327e-08
KMT2C	2.50063e-11	-0.31829	0.648	0.651	5.44337e-07
FDX1	1.71608e-13	-0.318326	0.681	0.694	3.73556e-09
ENSMMUG00000058634	3.0575e-11	-0.318634	0.498	0.423	6.65556e-07
HMOX1	7.44279e-11	-0.319707	0.234	0.109	1.62015e-06
OGA	4.8284e-15	-0.319922	0.512	0.521	1.05105e-10
PTTG1IP	2.83506e-10	-0.32047	0.625	0.613	6.17136e-06
NPC2	2.44432e-09	-0.320975	0.447	0.331	5.32079e-05
ENSMMUG00000061125	4.15504e-09	-0.321263	0.98	0.979	9.0447e-05
DDX5	3.1667e-08	-0.321675	0.995	0.982	0.000689328
CTNNB1	1.63379e-14	-0.321776	0.516	0.518	3.55643e-10
AKAP17A	5.5742e-11	-0.322797	0.512	0.514	1.21339e-06
FAM111A	1.73003e-11	-0.323119	0.294	0.246	3.76593e-07
MTARC2	2.8845e-08	-0.324619	0.265	0.158	0.000627897
NFKBIA	4.16294e-07	-0.3255	0.755	0.761	0.00906189
EIF4EBP1	1.62955e-09	-0.325743	0.617	0.556	3.54721e-05
PTPN18	3.69119e-14	-0.325979	0.549	0.5	8.03499e-10
ENSMMUG00000050880	5.14172e-07	-0.326212	0.227	0.106	0.0111925
PUM1	6.46945e-14	-0.326527	0.538	0.539	1.40827e-09
CTBP2	2.30131e-09	-0.327165	0.482	0.37	5.0095e-05
PRNP	5.20199e-10	-0.327215	0.594	0.577	1.13237e-05
DYNC2H1	1.69439e-09	-0.327561	0.179	0.06	3.68836e-05
VPS13C	2.70027e-11	-0.327796	0.773	0.778	5.87796e-07
MED28	6.24159e-14	-0.32836	0.488	0.444	1.35867e-09
NPEPPS	1.47939e-10	-0.328616	0.365	0.285	3.22034e-06
RHOA	7.11495e-13	-0.328673	0.99	0.968	1.54878e-08
FUCA1	4.5703e-10	-0.328912	0.363	0.296	9.94862e-06
LGALS3BP	3.22445e-09	-0.329377	0.546	0.493	7.01897e-05
CXCL16	2.09052e-05	-0.329464	0.465	0.363	0.455065
PIAS1	3.5034e-12	-0.330055	0.449	0.412	7.6262e-08
VGLL4	6.69575e-11	-0.330276	0.37	0.285	1.45753e-06
PHF21A	1.06296e-09	-0.330396	0.408	0.324	2.31385e-05
LRCH4	5.77295e-14	-0.330591	0.505	0.472	1.25666e-09
SLC47A1	1.47483e-10	-0.331438	0.238	0.081	3.2104e-06
ENSMMUG00000018740	3.51585e-12	-0.33167	0.773	0.764	7.65331e-08
STX3	9.69587e-11	-0.33233	0.462	0.43	2.1106e-06
CSGALNACT2	2.33931e-11	-0.332762	0.618	0.606	5.0922e-07
LASP1	7.3296e-10	-0.33289	0.604	0.599	1.59551e-05
TAOK1	9.61941e-12	-0.332959	0.342	0.292	2.09395e-07
MED25	6.36981e-14	-0.333061	0.424	0.377	1.38658e-09
PIK3AP1	1.65263e-09	-0.333067	0.459	0.401	3.59744e-05
RP2	2.54975e-12	-0.335383	0.442	0.398	5.5503e-08
CXHXorf38	9.61419e-10	-0.336936	0.426	0.349	2.09282e-05
HP1BP3	5.4046e-09	-0.336996	0.715	0.701	0.000117647
KDM7A	2.42214e-12	-0.337098	0.549	0.525	5.27252e-08
KYNU	4.62293e-15	-0.337166	0.362	0.324	1.00632e-10
GBP7	2.0133e-07	-0.337983	0.247	0.144	0.00438255
CLTC	1.25375e-12	-0.338341	0.701	0.687	2.72916e-08
CCR1	5.86158e-09	-0.340025	0.396	0.275	0.000127595
PAM	1.5355e-09	-0.340205	0.265	0.099	3.34247e-05
SND1	3.26639e-10	-0.340233	0.664	0.599	7.11028e-06
TMEM33	3.7612e-14	-0.341258	0.365	0.303	8.18739e-10
STAC3	1.2036e-09	-0.342836	0.706	0.669	2.62e-05
ARF5	6.49097e-10	-0.3429	0.941	0.93	1.41295e-05
AGO4	4.06413e-10	-0.342904	0.322	0.211	8.8468e-06
PAK2	1.34694e-11	-0.343139	0.896	0.901	2.93201e-07
CAB39	6.73832e-15	-0.343176	0.646	0.599	1.4668e-10
RETREG2	2.11611e-11	-0.34508	0.408	0.349	4.60635e-07
STK24	8.7411e-12	-0.346286	0.732	0.697	1.90276e-07
SLC9A3R1	2.90408e-09	-0.346358	0.518	0.419	6.32159e-05
C4H6orf62	1.32082e-11	-0.346361	0.85	0.831	2.87515e-07
MSN	7.72822e-13	-0.346448	0.946	0.958	1.68228e-08
ITCH	2.69613e-10	-0.347182	0.39	0.246	5.86894e-06
PPP1CA	1.3046e-10	-0.347219	0.893	0.873	2.83985e-06
CHST15	1.89087e-12	-0.347263	0.242	0.074	4.11605e-08
DSTN	6.85802e-14	-0.347457	0.84	0.838	1.49285e-09
CD44	1.93676e-10	-0.347804	0.982	0.947	4.21594e-06
QSOX1	1.32298e-11	-0.348989	0.387	0.303	2.87986e-07
ARG2	4.27218e-09	-0.34961	0.207	0.063	9.29969e-05
SKAP2	4.92776e-10	-0.349757	0.89	0.894	1.07267e-05
SSH2	5.33218e-09	-0.351314	0.26	0.137	0.000116071
NQO2	2.40397e-10	-0.351434	0.396	0.282	5.23295e-06
ARHGEF10L	1.87821e-13	-0.351514	0.273	0.123	4.08849e-09
TIMP1	6.93159e-08	-0.351533	0.763	0.743	0.00150887
MCUB	4.394e-11	-0.352	0.706	0.665	9.56487e-07
UBE2E3	1.06418e-09	-0.352324	0.454	0.373	2.3165e-05
PRR13	7.05661e-10	-0.352499	0.944	0.923	1.53608e-05
SULT1A3	4.24565e-18	-0.352578	0.492	0.486	9.24194e-14
HBP1	2.85973e-10	-0.35264	0.485	0.377	6.22506e-06
ASF1B	1.55361e-09	-0.352937	0.276	0.144	3.38189e-05
VEZF1	3.37842e-12	-0.353191	0.423	0.373	7.35414e-08
SETX	1.89647e-12	-0.35368	0.428	0.405	4.12824e-08
JAG2	2.81607e-09	-0.353714	0.377	0.246	6.13002e-05
ST8SIA4	2.33005e-12	-0.353782	0.566	0.525	5.07205e-08
ZNFX1	5.41363e-08	-0.355311	0.413	0.306	0.00117844
DNASE2	3.06628e-10	-0.355329	0.319	0.173	6.67468e-06
MEF2A	8.28715e-11	-0.356022	0.674	0.651	1.80395e-06
IRS2	2.08259e-07	-0.356663	0.219	0.144	0.00453338
ND2	2.0856e-09	-0.356739	0.995	0.982	4.53993e-05
ATP6AP1	5.5357e-14	-0.357073	0.702	0.662	1.20501e-09
UPP1	7.8883e-12	-0.358504	0.247	0.074	1.71712e-07
CPD	1.90548e-10	-0.358901	0.299	0.229	4.14784e-06
MOSPD2	2.87616e-10	-0.360107	0.281	0.169	6.26083e-06
FPR1	7.66384e-13	-0.36034	0.163	0.021	1.66826e-08
ANXA2	3.27443e-11	-0.360832	0.979	0.94	7.12778e-07
ENSMMUG00000062821	8.35718e-11	-0.361168	0.375	0.31	1.81919e-06
LAPTM5	2.35705e-13	-0.361901	0.979	0.968	5.13082e-09
ADD3	2.06111e-09	-0.362248	0.664	0.567	4.48663e-05
TMED5	2.73925e-13	-0.362345	0.515	0.461	5.96281e-09
CDC42SE1	3.25678e-11	-0.362364	0.734	0.722	7.08935e-07
ENO1	3.36099e-12	-0.362369	0.959	0.951	7.3162e-08
MKRN1	6.71607e-13	-0.362704	0.564	0.507	1.46195e-08
ANXA5	1.25209e-11	-0.362857	0.975	0.961	2.72555e-07
SPATA6	1.72287e-13	-0.363103	0.35	0.292	3.75035e-09
HK2	2.164e-12	-0.363595	0.401	0.324	4.7106e-08
UBE2D3	5.32094e-12	-0.36405	0.982	0.961	1.15826e-07
ANXA11	1.89931e-11	-0.364637	0.742	0.729	4.13442e-07
MAP4K4	8.7082e-11	-0.364985	0.354	0.218	1.8956e-06
LNPEP	6.47199e-11	-0.365037	0.508	0.465	1.40882e-06
HGSNAT	1.47714e-15	-0.36532	0.482	0.458	3.21545e-11
ENSMMUG00000061128	2.12918e-10	-0.365613	0.975	0.975	4.63479e-06
STAG2	9.89742e-13	-0.366564	0.694	0.68	2.15447e-08
MAP3K3	1.15328e-13	-0.369147	0.493	0.444	2.51046e-09
WDFY2	5.38367e-12	-0.369685	0.454	0.373	1.17192e-07
EIF4E3	1.08855e-09	-0.369763	0.301	0.134	2.36956e-05
TSPAN14	2.383e-11	-0.371622	0.367	0.204	5.18732e-07
DYNC1H1	1.75295e-12	-0.372271	0.572	0.539	3.81582e-08
STEAP4	8.35096e-07	-0.372674	0.151	0.074	0.0181784
BZW2	1.70855e-11	-0.372918	0.681	0.637	3.71916e-07
ELOVL5	1.54237e-10	-0.373422	0.684	0.683	3.35743e-06
GAPDH	5.90635e-15	-0.373579	0.988	0.993	1.28569e-10
SLC35E3	1.41624e-11	-0.373672	0.27	0.12	3.08286e-07
FCHO2	7.93479e-13	-0.374394	0.321	0.158	1.72724e-08
SOS2	2.21583e-14	-0.374818	0.508	0.454	4.82341e-10
BZW1	2.81293e-11	-0.37549	0.913	0.88	6.12319e-07
RNF34	1.09336e-09	-0.375675	0.477	0.349	2.38002e-05
PHIP	2.30813e-11	-0.375867	0.535	0.479	5.02433e-07
CPNE2	5.405e-09	-0.376323	0.452	0.306	0.000117656
CYSLTR1	3.65243e-10	-0.377297	0.535	0.451	7.95062e-06
ITGA4	4.39815e-10	-0.377618	0.852	0.842	9.57388e-06
PPP1R15A	2.54198e-15	-0.38041	0.748	0.651	5.53338e-11
IPMK	2.79599e-12	-0.380753	0.334	0.229	6.08631e-08
WLS	3.76716e-09	-0.381453	0.166	0.046	8.20036e-05
NIPBL	6.67789e-12	-0.381793	0.607	0.592	1.45364e-07
DNAJC10	4.45547e-14	-0.383343	0.492	0.426	9.69866e-10
PPM1F	1.12286e-12	-0.383523	0.304	0.187	2.44424e-08
RNF213	4.04548e-11	-0.383525	0.372	0.345	8.80619e-07
ENSMMUG00000063299	6.48149e-10	-0.384742	0.617	0.525	1.41089e-05
ARL8B	1.1131e-12	-0.385249	0.536	0.433	2.42301e-08
FCGR3	6.15215e-05	-0.386875	0.137	0.046	1
WSB1	1.56135e-11	-0.387096	0.793	0.761	3.39874e-07
ANO6	7.14438e-13	-0.387157	0.485	0.38	1.55519e-08
ALOX5AP	5.68982e-08	-0.387988	0.757	0.768	0.00123856
GNB4	9.7456e-11	-0.389655	0.488	0.408	2.12142e-06
TALDO1	1.96798e-16	-0.38992	0.921	0.908	4.2839e-12
MX2	1.86263e-09	-0.3908	0.561	0.56	4.05458e-05
RIOK3	5.82296e-13	-0.391178	0.646	0.567	1.26754e-08
POLE4	5.02631e-16	-0.393828	0.638	0.574	1.09413e-11
ATL3	3.11053e-11	-0.394332	0.609	0.525	6.77099e-07
CALM3	4.50842e-13	-0.394716	0.743	0.694	9.81393e-09
COPA	2.83577e-19	-0.395022	0.553	0.507	6.17291e-15
NUMB	1.05331e-11	-0.395429	0.495	0.423	2.29284e-07
PLXNC1	3.29876e-15	-0.395678	0.49	0.444	7.18074e-11
DRAM1	1.38306e-11	-0.395786	0.26	0.081	3.01065e-07
CASP4	1.16291e-15	-0.396805	0.449	0.349	2.53142e-11
NCOA3	6.83299e-10	-0.397666	0.916	0.908	1.48741e-05
GLIPR1L2	1.76184e-15	-0.397936	0.638	0.599	3.83518e-11
HERPUD2	4.54575e-13	-0.398908	0.461	0.366	9.89518e-09
VAMP3	2.03745e-14	-0.399294	0.467	0.43	4.43512e-10
C20H16orf54	7.11422e-12	-0.399451	0.539	0.458	1.54862e-07
SRGN	2.08816e-24	-0.399711	1	0.986	4.54551e-20
ZFYVE16	7.42921e-12	-0.399919	0.436	0.32	1.61719e-07
ENSMMUG00000004441	6.9145e-18	-0.401014	0.997	0.972	1.50515e-13
PRDX5	1.38174e-13	-0.402387	0.905	0.894	3.00777e-09
AGTPBP1	3.4006e-10	-0.402514	0.332	0.222	7.40243e-06
PRAM1	5.70477e-13	-0.404266	0.349	0.197	1.24181e-08
LY96	2.59588e-11	-0.40585	0.367	0.197	5.65071e-07
ALDH3A2	7.5846e-13	-0.406096	0.413	0.313	1.65102e-08
DOCK11	1.87818e-17	-0.406825	0.674	0.63	4.08841e-13
AKAP13	9.44747e-11	-0.407139	0.735	0.676	2.05652e-06
ERO1A	3.06716e-14	-0.408123	0.74	0.708	6.67658e-10
SLC30A1	5.39555e-14	-0.408765	0.271	0.099	1.1745e-09
HNMT	2.50547e-11	-0.409086	0.773	0.708	5.4539e-07
FOXO3	6.7586e-11	-0.410002	0.421	0.232	1.47121e-06
RAB11FIP1	1.67438e-11	-0.410832	0.655	0.616	3.6448e-07
LGMN	1.2903e-12	-0.411189	0.597	0.62	2.80873e-08
IGF2R	1.12264e-09	-0.411551	0.229	0.085	2.44377e-05
ENTPD1	4.2557e-09	-0.412522	0.526	0.44	9.2638e-05
SLC25A37	3.23579e-12	-0.412558	0.36	0.208	7.04367e-08
ARHGAP4	9.39713e-19	-0.41378	0.567	0.514	2.04557e-14
ATP6V0D1	1.3193e-15	-0.413878	0.604	0.546	2.87185e-11
ENSMMUG00000040065	3.41243e-15	-0.414498	0.319	0.123	7.42819e-11
WASHC4	2.25885e-15	-0.414957	0.541	0.465	4.91707e-11
CX3CR1	3.46513e-11	-0.416275	0.235	0.063	7.54288e-07
MXD1	7.79191e-06	-0.418768	0.359	0.289	0.169614
AP2A1	8.59582e-17	-0.418769	0.414	0.275	1.87114e-12
ZNF703	5.64229e-12	-0.419912	0.505	0.345	1.22821e-07
OAZ1	2.22156e-29	-0.420866	0.99	0.996	4.83589e-25
ENSMMUG00000017113	1.92668e-11	-0.421597	0.438	0.306	4.194e-07
RESF1	3.64446e-14	-0.422125	0.418	0.345	7.93326e-10
CLEC7A	1.93347e-13	-0.422931	0.355	0.204	4.20878e-09
UBE2B	1.12956e-14	-0.424211	0.75	0.701	2.45883e-10
SYK	3.61561e-13	-0.426927	0.717	0.634	7.87046e-09
ENSMMUG00000008604	5.36135e-11	-0.427331	0.715	0.68	1.16706e-06
MT1E	3.1549e-06	-0.42822	0.704	0.56	0.068676
MT2A	8.92058e-06	-0.428493	0.618	0.546	0.194183
REEP3	2.54343e-13	-0.428511	0.505	0.405	5.53655e-09
VASP	1.55877e-16	-0.428602	0.875	0.852	3.39313e-12
ZYX	9.2185e-17	-0.429238	0.931	0.891	2.00668e-12
RAB6A	7.71558e-12	-0.430338	0.479	0.384	1.67953e-07
NT5C2	4.14533e-12	-0.431156	0.551	0.475	9.02356e-08
SH3GLB1	2.98684e-15	-0.433789	0.655	0.57	6.50176e-11
UBE2R2	2.51978e-14	-0.43393	0.615	0.549	5.48506e-10
STX11	3.15797e-11	-0.43435	0.607	0.405	6.87428e-07
TM6SF1	7.18128e-16	-0.434712	0.686	0.651	1.56322e-11
BCL6	9.02546e-14	-0.434962	0.554	0.521	1.96466e-09
RBM47	3.44787e-14	-0.435303	0.546	0.43	7.50533e-10
L3MBTL3	4.53219e-13	-0.435911	0.368	0.232	9.86566e-09
TOM1	1.28695e-12	-0.436225	0.385	0.222	2.80142e-08
EAF2	1.81285e-12	-0.437459	0.525	0.384	3.94621e-08
MYO1G	7.65729e-15	-0.437637	0.737	0.708	1.66684e-10
SNX2	8.26995e-16	-0.43813	0.778	0.732	1.8002e-11
IFI44	4.59218e-13	-0.439014	0.258	0.113	9.99625e-09
NXPE3	1.44845e-10	-0.439294	0.633	0.546	3.15299e-06
TMEM205	2.12098e-15	-0.439699	0.515	0.391	4.61696e-11
ATP6V1A	3.81442e-14	-0.440005	0.535	0.415	8.30323e-10
PECAM1	2.71095e-15	-0.440329	0.745	0.725	5.9012e-11
PXN	4.65259e-17	-0.441661	0.454	0.331	1.01278e-12
NAIP	2.52705e-10	-0.441916	0.393	0.243	5.50087e-06
WARS1.1	4.50528e-13	-0.443052	0.655	0.637	9.80709e-09
NUCB1	1.00462e-15	-0.44324	0.558	0.475	2.18687e-11
HEBP2	1.94632e-10	-0.443313	0.363	0.201	4.23675e-06
CEP85L	9.00993e-11	-0.443418	0.441	0.331	1.96128e-06
RXRA	2.56383e-13	-0.44603	0.421	0.257	5.58094e-09
OGFRL1	8.27278e-13	-0.447293	0.528	0.451	1.80082e-08
TIAM1	1.01227e-13	-0.448493	0.281	0.095	2.20351e-09
NLRP12	2.07221e-11	-0.449798	0.248	0.092	4.51078e-07
MAML2	9.80398e-13	-0.451768	0.38	0.165	2.13413e-08
RELL1	6.46934e-11	-0.451908	0.475	0.345	1.40825e-06
RCSD1	4.12553e-14	-0.453845	0.773	0.662	8.98045e-10
LAMTOR4	3.34656e-17	-0.454891	0.931	0.908	7.28479e-13
SLC12A6	6.12643e-14	-0.455797	0.498	0.423	1.3336e-09
CERT1	3.15584e-12	-0.458443	0.544	0.444	6.86964e-08
MED13L	1.47915e-12	-0.45879	0.732	0.613	3.21982e-08
RGS2	4.52213e-09	-0.459372	0.503	0.468	9.84377e-05
ND3	2.58789e-16	-0.460663	0.992	0.975	5.63332e-12
S100A12	1.07751e-07	-0.461869	0.141	0.035	0.00234553
FTH1	1.56516e-25	-0.463236	1	1	3.40704e-21
NRG1	3.20794e-13	-0.463359	0.344	0.144	6.98303e-09
CPM	4.37993e-11	-0.463677	0.262	0.099	9.53422e-07
PLEKHB2	6.98468e-15	-0.463867	0.664	0.563	1.52043e-10
ENSMMUG00000012419	4.84467e-16	-0.464069	0.969	0.93	1.05459e-11
MFSD1	6.57721e-15	-0.464224	0.587	0.507	1.43173e-10
CCR2	6.01491e-11	-0.465151	0.485	0.356	1.30933e-06
CASP1	1.7088e-15	-0.465186	0.957	0.873	3.71971e-11
SLC31A2	6.61948e-14	-0.465202	0.452	0.257	1.44093e-09
NCAM1	3.29576e-12	-0.465472	0.577	0.447	7.17421e-08
PILRA	1.19666e-14	-0.465851	0.643	0.486	2.6049e-10
PTBP3	1.53985e-13	-0.466373	0.923	0.923	3.35194e-09
IQGAP1	1.61038e-17	-0.47028	0.982	0.961	3.50548e-13
SLC43A2	8.36557e-17	-0.470767	0.331	0.116	1.82102e-12
JUN	5.75868e-08	-0.470934	0.512	0.419	0.00125355
DPH2	1.52936e-16	-0.471804	0.873	0.856	3.32911e-12
TGOLN2	1.34705e-13	-0.472331	0.671	0.563	2.93225e-09
ATP6V1B2	6.54272e-15	-0.473245	0.567	0.419	1.42422e-10
ENSMMUG00000006165	3.25808e-16	-0.476509	0.553	0.489	7.09218e-12
JDP2	8.37134e-14	-0.476739	0.433	0.257	1.82227e-09
ODF3B	8.97938e-13	-0.477432	0.378	0.176	1.95463e-08
INTS6	6.04074e-11	-0.480218	0.459	0.317	1.31495e-06
KLF6	2.38198e-14	-0.480652	0.811	0.736	5.18509e-10
BACH1	9.08267e-17	-0.482495	0.513	0.426	1.97711e-12
IDH1	9.74009e-14	-0.48264	0.472	0.327	2.12022e-09
SCPEP1	3.06217e-18	-0.484172	0.635	0.518	6.66574e-14
STING1	1.9769e-14	-0.484301	0.697	0.574	4.30331e-10
CFP	1.23949e-16	-0.484753	0.977	0.937	2.69812e-12
ENSMMUG00000002075	1.90131e-17	-0.486496	0.446	0.292	4.13877e-13
RENBP	7.03299e-15	-0.486741	0.433	0.218	1.53094e-10
CAST	7.56523e-15	-0.489238	0.89	0.817	1.6468e-10
STK4	9.65796e-16	-0.490279	0.883	0.806	2.10234e-11
FPR3	7.39325e-19	-0.490691	0.281	0.07	1.60936e-14
RAD21	2.65028e-16	-0.490823	0.719	0.623	5.76912e-12
MEGF9	4.42782e-13	-0.491189	0.367	0.201	9.63849e-09
LBR	2.57835e-13	-0.491947	0.786	0.789	5.61255e-09
TMEM127	5.656e-16	-0.492142	0.617	0.493	1.2312e-11
FNDC3B	2.38468e-17	-0.493517	0.336	0.162	5.19098e-13
GPR141	4.47605e-14	-0.493552	0.477	0.303	9.74347e-10
TNFRSF1A	9.07929e-20	-0.494323	0.438	0.289	1.97638e-15
TNFRSF21	1.29658e-11	-0.494988	0.497	0.32	2.8224e-07
ACAP2	1.77555e-16	-0.495113	0.852	0.835	3.86502e-12
DGCR2	4.90807e-16	-0.49798	0.41	0.232	1.06839e-11
DIAPH1	3.68776e-17	-0.498994	0.863	0.792	8.02752e-13
RC3H1	5.95323e-14	-0.499013	0.544	0.419	1.2959e-09
HIPK3	5.79222e-17	-0.499736	0.755	0.627	1.26085e-12
RAB3D.1	1.56754e-16	-0.500782	0.359	0.12	3.41221e-12
C19H19orf38	1.1109e-14	-0.5019	0.582	0.377	2.4182e-10
LYN	2.97667e-15	-0.503792	0.944	0.933	6.47962e-11
PYGL	1.31811e-15	-0.504184	0.285	0.088	2.86926e-11
CALCOCO2	1.17228e-15	-0.504728	0.493	0.299	2.55181e-11
ABTB1	5.23083e-16	-0.505756	0.442	0.292	1.13865e-11
ZFP36	7.81707e-19	-0.50647	0.993	0.94	1.70162e-14
GAS7	3.05121e-13	-0.510114	0.592	0.458	6.64186e-09
CYBA	2.16784e-27	-0.510371	0.992	0.979	4.71895e-23
ENSMMUG00000000249	8.01893e-20	-0.511021	0.845	0.796	1.74556e-15
EHD1	1.29725e-13	-0.511951	0.477	0.292	2.82385e-09
MXI1	3.50745e-15	-0.512151	0.383	0.18	7.63503e-11
ISG20	4.75866e-13	-0.513491	0.538	0.359	1.03587e-08
FOLR2	5.03873e-19	-0.513637	0.238	0.032	1.09683e-14
ENSMMUG00000012203	1.47749e-15	-0.514553	0.831	0.824	3.21621e-11
PLA2G7	2.97244e-13	-0.514686	0.752	0.651	6.4704e-09
TYROBP	4.20105e-32	-0.517435	0.993	0.972	9.14485e-28
RBMS1	9.12078e-20	-0.517555	0.689	0.56	1.98541e-15
GNS	1.53009e-19	-0.517746	0.523	0.37	3.33069e-15
LRRC8B	1.8196e-17	-0.5202	0.326	0.13	3.9609e-13
ATP1B3	2.27265e-18	-0.52379	0.85	0.831	4.94711e-14
YWHAB	2.58691e-22	-0.524879	0.982	0.975	5.63118e-18
STXBP2	6.26634e-18	-0.527471	0.645	0.479	1.36406e-13
SMAP2	9.55215e-15	-0.528696	0.852	0.764	2.07931e-10
BNIP3L	7.54324e-20	-0.531259	0.77	0.662	1.64201e-15
CD68	1.63466e-15	-0.531982	0.669	0.539	3.55833e-11
GABARAP	2.20988e-38	-0.532302	0.998	0.975	4.81046e-34
TKT	1.11939e-24	-0.533436	0.979	0.965	2.43669e-20
ITM2B	8.74027e-40	-0.535332	0.995	0.996	1.90258e-35
RAB27A	6.81866e-16	-0.536507	0.602	0.465	1.48429e-11
KCTD12	1.14732e-13	-0.537212	0.928	0.887	2.49748e-09
PLXNB2	2.61508e-20	-0.537864	0.707	0.602	5.69251e-16
SQOR	1.56081e-17	-0.539598	0.63	0.444	3.39756e-13
TCIRG1	2.0996e-19	-0.54719	0.699	0.542	4.57041e-15
JAK2	1.06177e-16	-0.547223	0.799	0.718	2.31126e-12
FLNA	3.50356e-23	-0.549154	0.936	0.884	7.62655e-19
DAZAP2	7.33616e-23	-0.551487	0.959	0.94	1.59694e-18
ACTR2	4.19154e-25	-0.557169	0.99	0.982	9.12414e-21
IGSF6	1.80107e-15	-0.558194	0.832	0.68	3.92056e-11
AIF1	6.1241e-19	-0.558371	0.969	0.887	1.33309e-14
FCGR2A	4.16556e-13	-0.559308	0.312	0.106	9.06758e-09
SLC2A3	6.53943e-11	-0.560208	0.538	0.458	1.4235e-06
SDCBP	5.13108e-23	-0.561296	0.873	0.775	1.11693e-18
AIM2	5.53459e-16	-0.563405	0.707	0.595	1.20477e-11
PABPC1	5.44219e-37	-0.566814	0.997	0.986	1.18466e-32
YPEL3	1.74306e-19	-0.570135	0.839	0.718	3.79428e-15
RNF130	4.84594e-25	-0.570192	0.964	0.894	1.05486e-20
CKAP4	2.116e-15	-0.573228	0.444	0.225	4.6061e-11
GCA	0.00126645	-0.574255	0.192	0.187	1
NPL	2.60082e-25	-0.576357	0.492	0.141	5.66147e-21
IFNGR1	1.80448e-20	-0.57683	0.88	0.813	3.928e-16
SLC2A6	1.36223e-17	-0.577287	0.428	0.173	2.9653e-13
DUSP18	5.56243e-19	-0.577969	0.691	0.581	1.21083e-14
GADD45B	1.54581e-14	-0.579918	0.599	0.426	3.36491e-10
UHMK1	1.86578e-21	-0.580782	0.817	0.768	4.06144e-17
PYCARD	3.45133e-20	-0.584451	0.944	0.835	7.51285e-16
CD36	1.33884e-10	-0.584736	0.359	0.165	2.91439e-06
SLC36A4	6.78502e-21	-0.584906	0.452	0.201	1.47696e-16
CTSD	3.34191e-18	-0.589288	0.715	0.577	7.27466e-14
ABHD2	3.93859e-17	-0.589679	0.697	0.549	8.57351e-13
SLC6A6	3.58598e-19	-0.590216	0.762	0.637	7.80595e-15
STAT1	5.34002e-14	-0.59057	0.638	0.567	1.16242e-09
NCF1	1.16981e-11	-0.598008	0.508	0.338	2.54643e-07
ENSMMUG00000054052	2.76716e-23	-0.600322	0.868	0.75	6.02355e-19
TLR2	1.48639e-19	-0.602584	0.449	0.183	3.23556e-15
SAT1	6.98304e-31	-0.604418	0.99	0.951	1.52007e-26
GNG2	1.64834e-16	-0.608742	0.75	0.616	3.5881e-12
NUAK2	2.68629e-19	-0.610383	0.536	0.306	5.84751e-15
MSRB1	3.6207e-20	-0.613657	0.622	0.394	7.88155e-16
ANTXR2	1.42986e-18	-0.614394	0.783	0.665	3.11251e-14
HMGB2	8.75534e-17	-0.614442	0.638	0.556	1.90586e-12
GMFG	9.30363e-40	-0.616108	0.992	0.982	2.02521e-35
GLIPR2	2.62028e-22	-0.61732	0.926	0.873	5.70382e-18
SIRPB2	8.84536e-22	-0.617989	0.428	0.144	1.92546e-17
CREG1	9.00341e-24	-0.620616	0.796	0.683	1.95986e-19
LENG8	1.4403e-19	-0.62208	0.727	0.599	3.13524e-15
MTCH2	5.01715e-22	-0.622761	0.791	0.567	1.09213e-17
IL17RA	3.77519e-21	-0.623076	0.571	0.373	8.21784e-17
TXNIP	1.33751e-14	-0.6231	0.918	0.901	2.91148e-10
IRF1	4.01851e-12	-0.625659	0.678	0.514	8.74748e-08
RNF13	6.06351e-23	-0.626999	0.766	0.588	1.31991e-18
PNPLA2	1.19438e-18	-0.628082	0.495	0.243	2.59994e-14
LAMP2	1.38646e-21	-0.637264	0.684	0.525	3.01805e-17
MDM2	1.40533e-21	-0.637572	0.505	0.25	3.05913e-17
PTAFR	1.83475e-22	-0.640479	0.548	0.299	3.99389e-18
SNX10	1.77663e-19	-0.643135	0.582	0.401	3.86736e-15
SGK1	5.72145e-17	-0.645211	0.485	0.246	1.24545e-12
TNFSF12	1.08266e-25	-0.645696	0.831	0.704	2.35674e-21
S100A4	1.14014e-43	-0.645827	0.998	0.923	2.48185e-39
PPDPF	9.75638e-30	-0.646876	0.771	0.655	2.12377e-25
CRISPLD2	1.32639e-12	-0.648433	0.252	0.077	2.88729e-08
LYST	2.40552e-20	-0.648788	0.559	0.38	5.23633e-16
NADK	2.36739e-23	-0.6521	0.628	0.426	5.15333e-19
LDLRAD3	4.18015e-22	-0.65243	0.49	0.19	9.09934e-18
ADAM10	1.79564e-23	-0.65266	0.758	0.585	3.90876e-19
SERINC1	4.79137e-24	-0.658576	0.806	0.651	1.04298e-19
GLRX	2.21728e-24	-0.660112	0.819	0.683	4.82658e-20
ACSL1	3.18471e-21	-0.662231	0.375	0.12	6.93249e-17
NINJ1	8.83669e-25	-0.66272	0.536	0.306	1.92357e-20
AGTRAP	1.46381e-23	-0.66638	0.628	0.359	3.18641e-19
CDC42EP3	1.15134e-18	-0.668189	0.485	0.229	2.50623e-14
CYBRD1	2.34848e-27	-0.680323	0.84	0.718	5.11218e-23
ANG	2.89508e-19	-0.683688	0.436	0.162	6.30202e-15
TP53INP1	2.33183e-22	-0.684088	0.477	0.169	5.07593e-18
AOAH	1.3732e-23	-0.688913	0.801	0.599	2.98918e-19
TGFBI	6.35642e-31	-0.689077	0.873	0.736	1.38367e-26
ADGRE2	3.33953e-21	-0.690544	0.523	0.257	7.26948e-17
SORL1	7.74645e-21	-0.690891	0.441	0.162	1.68625e-16
SLC16A3	1.11412e-22	-0.690995	0.623	0.475	2.42522e-18
SCARB2	1.12877e-24	-0.691278	0.576	0.303	2.45711e-20
CASP3	2.52334e-17	-0.691381	0.549	0.342	5.4928e-13
HEXB	3.35983e-25	-0.692491	0.844	0.658	7.31368e-21
IFI16	4.37308e-45	-0.693569	1	0.968	9.51932e-41
PSTPIP1	3.46225e-26	-0.694547	0.791	0.602	7.53662e-22
HEXIM1	1.01839e-22	-0.694694	0.722	0.518	2.21682e-18
BLVRA	8.15279e-28	-0.695805	0.656	0.38	1.7747e-23
AZU1	2.91359e-25	-0.696413	0.436	0.109	6.34231e-21
ENSMMUG00000018474	1.34135e-22	-0.697944	0.571	0.292	2.91984e-18
MTMR3	3.69537e-24	-0.701599	0.526	0.254	8.04409e-20
DMXL2	2.22643e-23	-0.702128	0.406	0.127	4.84649e-19
ENSMMUG00000037684	9.24726e-22	-0.704931	0.586	0.257	2.01294e-17
ACAD10	1.26996e-25	-0.709498	0.827	0.613	2.76446e-21
ENSMMUG00000020721	3.60006e-27	-0.71356	0.653	0.423	7.83661e-23
FOS	2.60366e-25	-0.716665	0.921	0.852	5.66766e-21
GIMAP4	7.92102e-24	-0.721801	0.488	0.211	1.72425e-19
IRAK3	2.76708e-21	-0.722671	0.488	0.18	6.02338e-17
ADGRE5	8.2276e-20	-0.723101	0.794	0.694	1.79098e-15
TLR4	5.14545e-26	-0.724907	0.426	0.109	1.12006e-21
ENSMMUG00000055690	3.75991e-18	-0.726871	1	1	8.18456e-14
SPTSSA	7.37103e-24	-0.729164	0.732	0.553	1.60453e-19
IFNGR2	1.24914e-29	-0.731303	0.633	0.299	2.71912e-25
MYO1F	9.51098e-24	-0.733182	0.808	0.683	2.07035e-19
AHNAK	7.85624e-24	-0.734139	0.942	0.898	1.71015e-19
PLBD1	2.50104e-20	-0.73425	0.984	0.894	5.44427e-16
RETN	1.21728e-24	-0.744934	0.862	0.57	2.64976e-20
RTN4	9.02269e-32	-0.745024	0.867	0.746	1.96406e-27
LST1	3.09118e-28	-0.746019	0.933	0.722	6.72888e-24
CCPG1	2.71104e-25	-0.755897	0.768	0.539	5.90138e-21
DUSP1	5.92142e-21	-0.761605	0.9	0.778	1.28898e-16
ZEB2	1.37613e-26	-0.764704	0.837	0.69	2.99555e-22
PDK4	2.90467e-21	-0.766755	0.403	0.148	6.32289e-17
KLF7	2.59674e-26	-0.781596	0.587	0.289	5.65258e-22
PLD3	5.03514e-28	-0.783123	0.627	0.285	1.09605e-23
FYB1	1.56704e-24	-0.783346	0.785	0.574	3.41113e-20
ALDOA	9.49665e-54	-0.790045	0.987	0.979	2.06723e-49
EMB	1.74e-25	-0.795828	0.719	0.535	3.78763e-21
ENSMMUG00000001764	1.81426e-28	-0.798684	0.842	0.697	3.94927e-24
VMP1	1.08147e-30	-0.798808	0.743	0.546	2.35414e-26
ADAM17	2.09955e-25	-0.802497	0.645	0.342	4.5703e-21
PTPRC	2.05226e-49	-0.809569	0.99	0.958	4.46736e-45
FTL	2.78373e-88	-0.817592	1	1	6.05961e-84
SERPINB1	1.22332e-32	-0.82086	0.954	0.915	2.66293e-28
CSTA	1.01455e-31	-0.821321	0.898	0.673	2.20848e-27
RAVER1	7.33283e-36	-0.828226	0.918	0.775	1.59621e-31
NOTCH2	2.7538e-36	-0.83101	0.789	0.641	5.99446e-32
DNAJC25	6.85934e-40	-0.841342	0.862	0.651	1.49314e-35
LIPA	9.99883e-24	-0.846263	0.694	0.468	2.17655e-19
NCF2	4.16525e-38	-0.848633	0.826	0.648	9.06692e-34
TREM1	1.46978e-33	-0.854096	0.518	0.137	3.19942e-29
HIF1A	7.96642e-27	-0.878805	0.859	0.736	1.73413e-22
TNFRSF1B	6.74756e-36	-0.888798	0.811	0.609	1.46881e-31
MIDN	3.27644e-36	-0.908261	0.898	0.69	7.13215e-32
CD93	1.12975e-28	-0.909886	0.725	0.447	2.45924e-24
DPYD	5.01709e-36	-0.914382	0.686	0.292	1.09212e-31
ZFP36L1	2.07092e-31	-0.918393	0.933	0.905	4.50798e-27
FGR	2.12313e-40	-0.928651	0.921	0.739	4.62163e-36
NFAM1	3.71331e-37	-0.93135	0.696	0.299	8.08314e-33
SLC7A7	9.73397e-46	-0.933221	0.74	0.254	2.11889e-41
ENSMMUG00000065261	6.14918e-33	-0.934285	0.531	0.165	1.33855e-28
GPCPD1	4.97986e-35	-0.937881	0.794	0.511	1.08402e-30
ENSMMUG00000062077	1.68453e-47	-0.948858	0.993	1	3.66689e-43
QPCT	7.48069e-33	-0.953012	0.549	0.165	1.6284e-28
RNASE6	1.53693e-55	-0.956091	1	0.951	3.34559e-51
RNF149	1.86026e-49	-0.956371	0.972	0.856	4.04942e-45
LRP1	3.49122e-43	-0.964308	0.812	0.412	7.59969e-39
ARNT	9.62451e-24	-0.972938	0.618	0.366	2.09506e-19
GLUL	9.03818e-32	-0.981557	0.689	0.349	1.96743e-27
APLP2	1.31558e-67	-0.984139	0.974	0.905	2.86375e-63
PGD	5.38161e-40	-0.988767	0.86	0.602	1.17147e-35
TSPO	2.27135e-75	-0.993498	0.988	0.887	4.94428e-71
BTG1	1.94615e-59	-0.998829	0.984	0.849	4.23638e-55
CSF3R	5.31814e-39	-1.0024	0.602	0.155	1.15765e-34
ASAH1	1.75522e-51	-1.00615	0.852	0.475	3.82077e-47
BRI3	9.17723e-67	-1.01351	0.98	0.884	1.9977e-62
LYZ	1.30619e-75	-1.01376	0.995	0.982	2.84331e-71
RNASE4	2.08335e-33	-1.04442	0.577	0.222	4.53503e-29
ARRB2	1.00514e-49	-1.05008	0.887	0.585	2.18799e-45
IFT57	1.02861e-43	-1.05581	0.812	0.408	2.23907e-39
SERPINB10	2.10357e-45	-1.11832	0.699	0.201	4.57906e-41
SLC11A1	3.66056e-55	-1.12967	0.763	0.232	7.96831e-51
DHRS7	1.094e-58	-1.17949	0.883	0.539	2.38141e-54
VSIR	6.71697e-85	-1.19224	0.985	0.739	1.46215e-80
CSF1R	1.02781e-55	-1.19639	0.89	0.493	2.23734e-51
MPEG1	2.91391e-84	-1.22424	0.977	0.704	6.34299e-80
LAMP1	5.49911e-74	-1.24162	0.929	0.532	1.19705e-69
ITGAM	5.90646e-67	-1.31442	0.837	0.285	1.28572e-62
FCN1	5.83717e-65	-1.3181	0.946	0.504	1.27064e-60
CTSS	1.76046e-120	-1.32769	1	0.979	3.83216e-116
ENSMMUG00000052424	1.2542e-58	-1.3292	0.965	0.835	2.73014e-54
LGALS3	2.57748e-114	-1.34353	0.998	0.785	5.61066e-110
CTSB	5.85181e-110	-1.35624	0.988	0.842	1.27382e-105
TUT7	1.82268e-61	-1.37983	0.931	0.606	3.96761e-57
CD163	2.54552e-76	-1.38134	0.924	0.391	5.54108e-72
CYBB	1.42087e-105	-1.44534	0.984	0.708	3.09295e-101
SERPINA1	1.05301e-96	-1.5347	0.962	0.451	2.29218e-92
PSAP	1.05231e-161	-1.59521	0.993	0.919	2.29066e-157
ALDH1A1	7.55496e-94	-1.66364	0.896	0.229	1.64456e-89
SOD2	4.0119e-54	-1.69531	0.891	0.556	8.7331e-50
CD14	1.37805e-93	-1.71977	0.898	0.215	2.99973e-89
IDO1	1.02981e-67	-1.75846	0.77	0.19	2.2417e-63
C5AR1	2.7666e-100	-1.7593	0.901	0.201	6.02233e-96
DUSP6	1.214e-78	-1.79337	0.908	0.44	2.64263e-74
S100A9	1.14895e-62	-2.17403	0.762	0.176	2.50103e-58
CFD	5.43406e-162	-2.19182	0.995	0.546	1.18289e-157
VCAN	3.741e-134	-2.25778	0.993	0.5	8.1434e-130
FN1	6.39312e-102	-2.28159	0.923	0.246	1.39165e-97
S100A8	3.69392e-65	-2.52148	0.826	0.261	8.04093e-61
