# Supplementary material for: Innate protection against intrarectal SIV acquisition by a live SHIV vaccine
Source: JCI Insight. 2024 May 21;9(12):e175800. doi: 10.1172/jci.insight.175800 (PMC11383375; doi:10.1172/jci.insight.175800)
Supplement: Supplemental table 5 [file jciinsight-9-175800-s024.xlsx]

## Sheet: CS030699_pathway_expression_df_
Supplementary Table 5. Pathway expression in different cell clusters.
	Name	CD14_Monocytes	CD14_Monocytes__CD41Platelets	CD16_activatedMonocyte__NKcells	CD16CD8A_NKcells	CD19_Bcells	CD3E_Tcells	CD3ECD4_Tcells	CD3ECD8A_Tcells	Proliferative_cells
R-HSA-1059683	Interleukin-6 signaling	0.127001	0.112824	0.118925	0.0837498	0.0925771	0.0939605	0.0989691	0.0895041	0.0671471
R-HSA-109606	Intrinsic Pathway for Apoptosis	0.112035	0.110707	0.108905	0.102262	0.113774	0.10334	0.103432	0.103024	0.103516
R-HSA-109703	PKB-mediated events	0.0616359	0.0795494	0.0632396	0.0593556	0.044537	0.092832	0.0567348	0.0723179	-0.0689183
R-HSA-109704	PI3K Cascade	0.0562668	0.0549085	0.0569138	0.0381983	0.0314625	0.0362283	0.0403563	0.0427348	0.00877752
R-HSA-110056	MAPK3 (ERK1) activation	0.114789	0.108293	0.106514	0.080853	0.0726564	0.0782933	0.0924404	0.086426	0.109688
R-HSA-110312	Translesion synthesis by REV1	0.120358	0.120628	0.110902	0.114196	0.125504	0.106736	0.112672	0.113974	0.142331
R-HSA-110313	Translesion synthesis by Y family DNA polymerases bypasses lesions on DNA template	0.11358	0.110511	0.107069	0.113428	0.119456	0.110132	0.113141	0.11264	0.129818
R-HSA-110314	Recognition of DNA damage by PCNA-containing replication complex	0.13699	0.132437	0.130275	0.133483	0.140499	0.130455	0.134969	0.134906	0.1557
R-HSA-110320	Translesion Synthesis by POLH	0.121884	0.118603	0.111088	0.112667	0.123913	0.114216	0.117297	0.113435	0.138382
R-HSA-110328	Recognition and association of DNA glycosylase with site containing an affected pyrimidine	0.0974529	0.111415	0.106457	0.123066	0.137525	0.107844	0.110485	0.114675	0.16188
R-HSA-110329	Cleavage of the damaged pyrimidine	0.0974529	0.111415	0.106457	0.123066	0.137525	0.107844	0.110485	0.114675	0.16188
R-HSA-110330	Recognition and association of DNA glycosylase with site containing an affected purine	0.105448	0.121351	0.111569	0.123171	0.144773	0.11637	0.119228	0.119364	0.174134
R-HSA-110331	Cleavage of the damaged purine	0.105448	0.121351	0.111569	0.123171	0.144773	0.11637	0.119228	0.119364	0.174134
R-HSA-110357	Displacement of DNA glycosylase by APEX1	0.126599	0.115816	0.148523	0.151626	0.123537	0.11657	0.109643	0.118902	0.12221
R-HSA-110362	POLB-Dependent Long Patch Base Excision Repair	0.119048	0.114355	0.142111	0.127007	0.12998	0.136176	0.128654	0.120891	0.183842
R-HSA-110373	Resolution of AP sites via the multiple-nucleotide patch replacement pathway	0.123581	0.119234	0.127253	0.121531	0.134266	0.123344	0.120178	0.119014	0.189133
R-HSA-110381	Resolution of AP sites via the single-nucleotide replacement pathway	0.133882	0.128662	0.128711	0.0976752	0.140707	0.148503	0.121314	0.0971458	0.112494
R-HSA-111367	SLBP independent Processing of Histone Pre-mRNAs	0.171706	0.184415	0.176922	0.195124	0.197365	0.212003	0.204201	0.200608	0.23424
R-HSA-111446	Activation of BIM and translocation to mitochondria	0.105635	0.123461	0.113555	0.1339	0.110906	0.101904	0.120475	0.118462	0.0909851
R-HSA-111447	Activation of BAD and translocation to mitochondria	0.133721	0.12963	0.127855	0.113869	0.130366	0.119919	0.120306	0.118552	0.108776
R-HSA-111448	Activation of NOXA and translocation to mitochondria	0.125552	0.134576	0.133368	0.131792	0.144927	0.127569	0.122894	0.128743	0.139147
R-HSA-111452	Activation and oligomerization of BAK protein	0.200681	0.195488	0.214716	0.186445	0.173023	0.152193	0.181253	0.178086	0.143281
R-HSA-111453	BH3-only proteins associate with and inactivate anti-apoptotic BCL-2 members	0.129121	0.128599	0.126943	0.1034	0.123059	0.0934842	0.102982	0.10076	0.0982873
R-HSA-111457	Release of apoptotic factors from the mitochondria	0.132373	0.127027	0.136952	0.117467	0.114689	0.109308	0.122983	0.110906	0.102392
R-HSA-111458	Formation of apoptosome	0.0781776	0.0791887	0.075644	0.0720716	0.0667411	0.0706396	0.0787202	0.0667124	0.075761
R-HSA-111459	Activation of caspases through apoptosome-mediated cleavage	0.101988	0.0977743	0.106894	0.098962	0.114825	0.108103	0.104407	0.0919073	0.103301
R-HSA-111461	Cytochrome c-mediated apoptotic response	0.0864148	0.0868092	0.082736	0.0757822	0.0748754	0.0765839	0.083813	0.0712496	0.0806968
R-HSA-111463	SMAC (DIABLO) binds to IAPs	0.0901985	0.0865696	0.0937828	0.0847289	0.096828	0.0911969	0.0937385	0.0795866	0.0962709
R-HSA-111464	SMAC(DIABLO)-mediated dissociation of IAP:caspase complexes	0.0901985	0.0865696	0.0937828	0.0847289	0.096828	0.0911969	0.0937385	0.0795866	0.0962709
R-HSA-111465	Apoptotic cleavage of cellular proteins	0.0996909	0.0946955	0.0938805	0.0883159	0.0944497	0.0807412	0.084497	0.0859566	0.0823708
R-HSA-111469	SMAC, XIAP-regulated apoptotic response	0.0901985	0.0865696	0.0937828	0.0847289	0.096828	0.0911969	0.0937385	0.0795866	0.0962709
R-HSA-111471	Apoptotic factor-mediated response	0.100009	0.0990071	0.0972089	0.087411	0.0873205	0.0801922	0.0890593	0.0815672	0.0870493
R-HSA-111885	Opioid Signalling	0.106085	0.113718	0.101859	0.10328	0.102429	0.0997908	0.104008	0.100595	0.101743
R-HSA-111931	PKA-mediated phosphorylation of CREB	0.117853	0.120267	0.110332	0.106494	0.115457	0.105811	0.106765	0.103405	0.0920634
R-HSA-111932	CaMK IV-mediated phosphorylation of CREB	0.113019	0.122594	0.102524	0.106791	0.108902	0.125033	0.121391	0.11497	0.110875
R-HSA-111933	Calmodulin induced events	0.0834441	0.0937378	0.0815486	0.0825424	0.0815537	0.083519	0.0832539	0.078582	0.0813313
R-HSA-111957	Cam-PDE 1 activation	0.0649496	-0.00273859	0.0331186	-0.156823	-0.166504	-0.184384	-0.205959	-0.177404	-0.163776
R-HSA-111995	phospho-PLA2 pathway	0.112097	0.104476	0.0994382	0.0916412	0.0719082	0.0786657	0.110097	0.0928522	0.0727656
R-HSA-111996	Ca-dependent events	0.0869785	0.0953737	0.0841861	0.086685	0.0813843	0.0838815	0.0891009	0.0835295	0.0823038
R-HSA-111997	CaM pathway	0.0834441	0.0937378	0.0815486	0.0825424	0.0815537	0.083519	0.0832539	0.078582	0.0813313
R-HSA-112040	G-protein mediated events	0.0881539	0.0951188	0.0849345	0.0782914	0.0754134	0.0734778	0.0804674	0.075338	0.0696897
R-HSA-112043	PLC beta mediated events	0.0894365	0.0963523	0.0859202	0.079096	0.0745309	0.0747377	0.0805577	0.0762361	0.0704808
R-HSA-112122	ALKBH2 mediated reversal of alkylation damage	-0.0576595	-0.0799164	-0.0383471	0.0670601	-0.00356465	-0.000499599	0.00744883	0.0143489	-0.0670738
R-HSA-112126	ALKBH3 mediated reversal of alkylation damage	0.063273	0.0644501	0.0980316	0.128176	0.105564	0.133671	0.127977	0.118641	0.111768
R-HSA-112303	Electric Transmission Across Gap Junctions	-0.0817271	-0.0803714	-0.0024825	-0.0368533	-0.131894	-0.0416684	-0.0121446	-0.0208657	-0.0725935
R-HSA-112307	Transmission across Electrical Synapses	-0.0817271	-0.0803714	-0.0024825	-0.0368533	-0.131894	-0.0416684	-0.0121446	-0.0208657	-0.0725935
R-HSA-112308	Presynaptic depolarization and calcium channel opening	-0.269965	-0.199231	-0.269478	-0.257613	-0.201112	-0.165865	-0.128389	-0.172355	-0.207623
R-HSA-112310	Neurotransmitter release cycle	0.0707951	0.0671413	0.0728445	0.0444875	0.0589298	0.0405152	0.0474768	0.0439465	0.0503012
R-HSA-112311	Neurotransmitter clearance	0.109365	0.115296	0.104221	0.097772	0.083098	0.0731403	0.0833692	0.0978186	0.110033
R-HSA-112313	Neurotransmitter uptake and metabolism In glial cells	0.104462	0.0886563	0.189139	0.00623889	0.114306	0.018932	0.0255798	0.0240094	0.0386148
R-HSA-112314	Neurotransmitter receptors and postsynaptic signal transmission	0.0858113	0.0885815	0.0786394	0.0861359	0.085588	0.0865143	0.0882392	0.0843919	0.0781732
R-HSA-112382	Formation of RNA Pol II elongation complex	0.100522	0.105913	0.101563	0.122526	0.123171	0.13177	0.123368	0.121764	0.139381
R-HSA-112399	IRS-mediated signalling	0.0671301	0.0635512	0.0675083	0.0469019	0.0476436	0.0465794	0.0518403	0.0500793	0.0265782
R-HSA-112409	RAF-independent MAPK1/3 activation	0.100064	0.101344	0.0958112	0.0869899	0.074796	0.0841858	0.104111	0.0923225	0.106617
R-HSA-112411	MAPK1 (ERK2) activation	0.142038	0.125377	0.124324	0.114759	0.0960641	0.125252	0.140715	0.127529	0.0906228
R-HSA-112412	SOS-mediated signalling	0.150061	0.129691	0.141813	0.0914033	0.12112	0.118496	0.111931	0.0948848	0.0919479
R-HSA-113418	Formation of the Early Elongation Complex	0.134929	0.138731	0.137603	0.16336	0.154228	0.170847	0.16136	0.162941	0.174257
R-HSA-113501	Inhibition of replication initiation of damaged DNA by RB1/E2F1	0.104597	0.104698	0.11119	0.117831	0.12139	0.120299	0.108038	0.115426	0.119843
R-HSA-113507	E2F-enabled inhibition of pre-replication complex formation	0.00687816	0.030941	0.026299	0.00162335	0.0362648	0.0138177	0.0216075	0.0114536	0.196636
R-HSA-113510	E2F mediated regulation of DNA replication	0.0821193	0.0876782	0.0920599	0.0928789	0.103584	0.0958719	0.0889483	0.0938983	0.148734
R-HSA-114294	Activation, translocation and oligomerization of BAX	0.239275	0.250012	0.27704	0.228973	0.236457	0.182092	0.226392	0.232602	0.169427
R-HSA-114452	Activation of BH3-only proteins	0.122713	0.123539	0.122592	0.11616	0.127887	0.114553	0.113882	0.116369	0.11659
R-HSA-114508	Effects of PIP2 hydrolysis	0.0618379	0.050061	0.0455677	0.044262	0.0579641	0.0436693	0.0553273	0.0581851	0.0433982
R-HSA-114516	Disinhibition of SNARE formation	0.0754222	0.0816334	0.0688001	0.0698866	0.069313	0.0686793	0.0700302	0.0660603	0.0637684
R-HSA-114604	GPVI-mediated activation cascade	0.131731	0.132933	0.130833	0.126538	0.122551	0.115051	0.121287	0.129262	0.10464
R-HSA-114608	Platelet degranulation	0.134202	0.136174	0.12223	0.116395	0.103646	0.0974978	0.109667	0.113599	0.107155
R-HSA-1168372	Downstream signaling events of B Cell Receptor (BCR)	0.142435	0.142282	0.142129	0.141362	0.146979	0.135842	0.140305	0.140832	0.131952
R-HSA-1169091	Activation of NF-kappaB in B cells	0.146371	0.146363	0.146828	0.143944	0.148071	0.135923	0.141249	0.143549	0.135827
R-HSA-1169092	Activation of RAS in B cells	0.0763966	0.0557523	0.0669176	0.0396401	0.0865554	0.0872238	0.081059	0.0500831	0.0642904
R-HSA-1169408	ISG15 antiviral mechanism	0.120538	0.119775	0.121942	0.115823	0.120722	0.11055	0.110279	0.112827	0.107703
R-HSA-1169410	Antiviral mechanism by IFN-stimulated genes	0.121242	0.121325	0.121706	0.116696	0.120665	0.111403	0.111624	0.113425	0.109716
R-HSA-1170546	Prolactin receptor signaling	0.0836042	0.0733995	0.0872543	0.0758086	0.0640662	0.080577	0.0796886	0.0822237	0.0673709
R-HSA-1181150	Signaling by NODAL	0.0932768	0.0801486	0.0826823	0.0739559	0.0670668	0.0703591	0.0757167	0.0703643	0.0437079
R-HSA-1187000	Fertilization	0.0551549	0.0691025	0.0289778	0.0301328	0.0166303	-0.010047	0.0366323	0.0275212	0.0173725
R-HSA-1221632	Meiotic synapsis	0.0762828	0.0856288	0.0790688	0.0981843	0.110751	0.0950756	0.0971929	0.096796	0.132843
R-HSA-1222556	ROS and RNS production in phagocytes	0.113223	0.109728	0.0889439	0.0626341	0.0809331	0.0315806	0.048369	0.0515462	0.0778045
R-HSA-1227986	Signaling by ERBB2	0.13536	0.13649	0.131239	0.124943	0.126121	0.116569	0.12332	0.123947	0.111968
R-HSA-1234158	Regulation of gene expression by Hypoxia-inducible Factor	0.139825	0.139666	0.142976	0.114393	0.136034	0.119115	0.125349	0.114758	0.0898988
R-HSA-1234174	Cellular response to hypoxia	0.147253	0.149872	0.145224	0.138328	0.145013	0.135218	0.141506	0.134736	0.130215
R-HSA-1234176	Oxygen-dependent proline hydroxylation of Hypoxia-inducible Factor Alpha	0.152555	0.152581	0.14653	0.144114	0.148009	0.139135	0.147393	0.140548	0.139225
R-HSA-1236394	Signaling by ERBB4	0.151398	0.153019	0.144467	0.144016	0.138528	0.138684	0.143301	0.142645	0.138427
R-HSA-1236973	Cross-presentation of particulate exogenous antigens (phagosomes)	0.244602	0.219092	0.162405	0.0850588	0.138315	0.0185795	0.060567	0.0556356	0.0886779
R-HSA-1236974	ER-Phagosome pathway	0.163341	0.158329	0.14759	0.133139	0.138764	0.124498	0.134831	0.131842	0.134637
R-HSA-1236975	Antigen processing-Cross presentation	0.167994	0.161927	0.151574	0.130533	0.139895	0.122391	0.134626	0.130165	0.133903
R-HSA-1236977	Endosomal/Vacuolar pathway	0.17847	0.192361	0.164953	0.150908	0.131062	0.147163	0.202493	0.151684	0.182219
R-HSA-1236978	Cross-presentation of soluble exogenous antigens (endosomes)	0.176146	0.177127	0.175565	0.15593	0.162444	0.147042	0.157867	0.150794	0.168579
R-HSA-1237044	Erythrocytes take up carbon dioxide and release oxygen	-0.0670034	-0.00473975	-0.0766416	0.0152118	-0.0307698	-0.0874656	-0.0348152	-0.014035	-0.051251
R-HSA-1237112	Methionine salvage pathway	0.14721	0.147693	0.140698	0.103439	0.116	0.136494	0.13226	0.117403	0.136715
R-HSA-1247673	Erythrocytes take up oxygen and release carbon dioxide	-0.0883944	-0.00992878	-0.0955649	0.0278388	-0.0310067	-0.0841548	-0.0251963	-0.00386982	-0.0544009
R-HSA-1250196	SHC1 events in ERBB2 signaling	0.139862	0.140293	0.138243	0.131408	0.122855	0.113076	0.121664	0.12411	0.117668
R-HSA-1250342	PI3K events in ERBB4 signaling	0.0439247	0.0515196	0.0194997	-0.0145884	-0.0138659	-0.0354224	-0.0172277	-0.0224241	-0.0441862
R-HSA-1250347	SHC1 events in ERBB4 signaling	0.134664	0.11653	0.106729	0.0669023	0.0804308	0.0526706	0.0627795	0.055106	0.0474427
R-HSA-1251932	PLCG1 events in ERBB2 signaling	0.166009	0.165142	0.164645	0.159048	0.148833	0.133622	0.139015	0.147826	0.131333
R-HSA-1251985	Nuclear signaling by ERBB4	0.148433	0.154751	0.142128	0.145868	0.139891	0.143426	0.14478	0.144897	0.146373
R-HSA-1253288	Downregulation of ERBB4 signaling	0.162518	0.159759	0.149627	0.1519	0.1411	0.146593	0.146882	0.152313	0.122145
R-HSA-1266695	Interleukin-7 signaling	0.111713	0.11769	0.114673	0.101386	0.121805	0.112433	0.118322	0.105668	0.115588
R-HSA-1268020	Mitochondrial protein import	0.112867	0.123828	0.102891	0.107221	0.116482	0.107232	0.111147	0.10897	0.160662
R-HSA-1295596	Spry regulation of FGF signaling	0.119256	0.112211	0.108917	0.102492	0.0951093	0.0918426	0.0990749	0.0987722	0.0818429
R-HSA-1296041	Activation of G protein gated Potassium channels	0.0940357	0.127304	0.0820934	0.0714229	0.084644	0.0893136	0.0915051	0.0745573	0.0865789
R-HSA-1296052	Ca2+ activated K+ channels	-0.0230806	-0.0119534	-0.0367894	-0.107012	-0.0693402	-0.122122	-0.0440575	-0.102498	-0.0102812
R-HSA-1296053	Classical Kir channels	-0.118865	-0.0873507	-0.085956	-0.126864	-0.123612	-0.182272	-0.122698	-0.10699	-0.15891
R-HSA-1296059	G protein gated Potassium channels	0.0940357	0.127304	0.0820934	0.0714229	0.084644	0.0893136	0.0915051	0.0745573	0.0865789
R-HSA-1296065	Inwardly rectifying K+ channels	0.0940357	0.127304	0.0820934	0.0714229	0.084644	0.0893136	0.0915051	0.0745573	0.0865789
R-HSA-1296067	Potassium transport channels	0.0393795	0.0166496	0.0267644	-0.0929083	-0.003239	-0.0111945	-0.0894988	-0.113706	-0.148596
R-HSA-1296071	Potassium Channels	0.0563197	0.0772352	0.0437118	0.0148773	0.0279639	0.0366036	0.0454728	0.0187447	0.0430105
R-HSA-1296072	Voltage gated Potassium channels	0.0230283	0.0160595	0.0112835	-0.0876405	-0.0694882	-0.0534873	-0.0372961	-0.0680066	-0.0436705
R-HSA-1296346	Tandem pore domain potassium channels	0.0133879	0.0262868	0.00824389	0.0228595	0.0441021	0.0150318	0.0663032	0.00929613	0.0519607
R-HSA-1299287	Tandem pore domain halothane-inhibited K+ channel (THIK)	-0.293158	-0.150074	-0.376577	-0.45454	-0.47852	-0.464087	-0.371235	-0.280316	-0.235084
R-HSA-1299308	Tandem of pore domain in a weak inwardly rectifying K+ channels (TWIK)	-0.00425902	-0.0128852	0.000886544	0.0106835	0.0358125	-0.0107434	0.0991758	-0.0108012	0.0635345
R-HSA-1299316	TWIK-releated acid-sensitive K+ channel (TASK)	0.485794	0.483294	0.483748	0.486703	0.481248	0.480793	0.483294	0.48318	0.483748
R-HSA-1299503	TWIK related potassium channel (TREK)	-0.446585	-0.339641	-0.390556	-0.476702	-0.273383	-0.482043	-0.480793	-0.422832	-0.456018
R-HSA-1300642	Sperm Motility And Taxes	0.00403272	0.0628548	-0.00801657	0.0294031	0.0400188	-0.0443963	-0.0426182	-0.0304754	-0.0350966
R-HSA-1300645	Acrosome Reaction and Sperm:Oocyte Membrane Binding	0.0950345	0.0932186	0.0616862	0.0511698	0.0177984	0.023385	0.0795977	0.0645153	0.0469125
R-HSA-1306955	GRB7 events in ERBB2 signaling	0.167247	0.172734	0.18024	0.190767	0.167933	0.178874	0.172649	0.183517	0.175343
R-HSA-1307965	betaKlotho-mediated ligand binding	0.2602	0.270315	0.243948	0.26145	0.229969	0.311456	0.274293	0.274293	0.203262
R-HSA-1358803	Downregulation of ERBB2:ERBB3 signaling	0.161418	0.160343	0.151912	0.147244	0.155574	0.150348	0.152492	0.152527	0.137741
R-HSA-1362277	Transcription of E2F targets under negative control by DREAM complex	0.141657	0.144968	0.149278	0.166003	0.165522	0.166966	0.161449	0.16539	0.187645
R-HSA-1362300	Transcription of E2F targets under negative control by p107 (RBL1) and p130 (RBL2) in complex with HDAC1	0.103715	0.104972	0.116002	0.135175	0.125249	0.133663	0.128298	0.136227	0.147891
R-HSA-1362409	Mitochondrial iron-sulfur cluster biogenesis	0.174631	0.185409	0.142873	0.154594	0.163327	0.144818	0.167098	0.155271	0.212895
R-HSA-1368071	NR1D1 (REV-ERBA) represses gene expression	0.120589	0.135989	0.114641	0.11787	0.108475	0.152023	0.131402	0.119598	0.103457
R-HSA-1368082	RORA activates gene expression	0.156406	0.150801	0.157724	0.157571	0.150515	0.144594	0.145176	0.147067	0.122119
R-HSA-1368108	BMAL1:CLOCK,NPAS2 activates circadian gene expression	0.13279	0.12465	0.130055	0.132983	0.12986	0.116298	0.12081	0.120112	0.100498
R-HSA-1369007	Mitochondrial ABC transporters	0.0656845	0.0444067	0.00439609	0.0366561	-0.0049798	-0.0671032	-0.0548358	-0.0169088	-0.0101111
R-HSA-1369062	ABC transporters in lipid homeostasis	0.0100223	0.00340985	0.011176	-0.0129074	-0.0224631	0.010503	0.00387222	-0.0122384	-0.0380125
R-HSA-139853	Elevation of cytosolic Ca2+ levels	0.0424995	0.00527916	0.0317069	0.0239279	0.0207873	0.0188583	0.017566	0.0190081	-0.0239624
R-HSA-139910	Activation of BMF and translocation to mitochondria	0.0984756	0.102569	0.0987103	0.123669	0.0936848	0.0652215	0.0803219	0.0910358	0.0694862
R-HSA-139915	Activation of PUMA and translocation to mitochondria	0.117622	0.125289	0.127675	0.124912	0.136875	0.122806	0.1173	0.122786	0.13638
R-HSA-140179	Amine Oxidase reactions	0.0676023	0.190328	0.0104764	0.141406	0.112798	0.0466631	0.0952355	0.110317	0.1059
R-HSA-140180	COX reactions	0.501705	0.50125	0.50125	0.500682	0.501023	0.495113	0.495568	0.498409	0.501477
R-HSA-140342	Apoptosis induced DNA fragmentation	0.2031	0.192225	0.199951	0.14316	0.177713	0.16099	0.161724	0.151515	0.168834
R-HSA-140534	Caspase activation via Death Receptors in the presence of ligand	0.0510001	0.0421028	0.0438147	0.0297723	0.0341943	0.0365563	0.0372381	0.0336701	0.0044408
R-HSA-140834	Extrinsic Pathway of Fibrin Clot Formation	-0.0655791	-0.13003	-0.0835061	-0.211479	-0.254717	-0.239753	-0.174259	-0.208206	-0.176926
R-HSA-140837	Intrinsic Pathway of Fibrin Clot Formation	0.0272027	0.0410933	0.00554781	0.0138618	0.00490077	-0.0135145	-0.0150225	-0.00969122	-0.0117962
R-HSA-140875	Common Pathway of Fibrin Clot Formation	0.0122248	0.0538162	-0.0248403	-0.0190093	-0.0349684	-0.0335957	-0.0157478	-0.0220389	-0.0191216
R-HSA-140877	Formation of Fibrin Clot (Clotting Cascade)	0.0176277	0.0468959	7.59e-05	-0.00128766	-0.0202416	-0.0289157	-0.0151341	-0.0133635	-0.0125787
R-HSA-141333	Biogenic amines are oxidatively deaminated to aldehydes by MAOA and MAOB	0.107367	0.20758	0.0425852	0.159756	0.127341	0.0204805	0.05493	0.0926895	0.10204
R-HSA-141334	PAOs oxidise polyamines to amines	0.00379723	0.16413	-0.0419194	0.110606	0.0894361	0.0870268	0.155941	0.137872	0.111984
R-HSA-141405	Inhibition of the proteolytic activity of APC/C required for the onset of anaphase by mitotic spindle checkpoint components	0.0352709	0.0212925	0.0349165	0.0426742	0.0458196	0.0340093	0.0317198	0.0346676	0.102264
R-HSA-141424	Amplification of signal from the kinetochores	0.0738344	0.0726729	0.0752865	0.0888358	0.0916039	0.0875869	0.08364	0.0842944	0.130332
R-HSA-141430	Inactivation of APC/C via direct inhibition of the APC/C complex	0.0352709	0.0212925	0.0349165	0.0426742	0.0458196	0.0340093	0.0317198	0.0346676	0.102264
R-HSA-141444	Amplification of signal from unattached kinetochores via a MAD2 inhibitory signal	0.0738344	0.0726729	0.0752865	0.0888358	0.0916039	0.0875869	0.08364	0.0842944	0.130332
R-HSA-1428517	The citric acid (TCA) cycle and respiratory electron transport	0.162657	0.165824	0.163737	0.155498	0.153156	0.15968	0.16069	0.154105	0.176566
R-HSA-1433557	Signaling by SCF-KIT	0.0978424	0.0981622	0.0960034	0.0882155	0.0884685	0.0844448	0.0920656	0.0875203	0.0741883
R-HSA-1433559	Regulation of KIT signaling	0.102477	0.111239	0.100502	0.114236	0.0962278	0.0929704	0.0977627	0.100835	0.079432
R-HSA-1433617	Regulation of signaling by NODAL	-0.100794	-0.116224	-0.145621	-0.125133	-0.199718	-0.095173	-0.164342	-0.135165	-0.186758
R-HSA-1442490	Collagen degradation	0.114797	0.120602	0.105979	0.0628951	0.06397	0.0446429	0.0858451	0.0728017	0.0839292
R-HSA-1445148	Translocation of SLC2A4 (GLUT4) to the plasma membrane	0.108856	0.10355	0.102081	0.0955571	0.109731	0.100082	0.100901	0.0988805	0.0915023
R-HSA-1461957	Beta defensins	0.215306	0.186844	0.140709	0.0842804	0.139573	0.0640652	0.11506	0.102902	0.0737892
R-HSA-1461973	Defensins	0.23235	0.234271	0.225284	0.192646	0.188079	0.200623	0.226569	0.21445	0.222027
R-HSA-1462054	Alpha-defensins	0.243023	0.250547	0.240832	0.216116	0.197034	0.226717	0.249625	0.238537	0.251252
R-HSA-1474151	Tetrahydrobiopterin (BH4) synthesis, recycling, salvage and regulation	0.134133	0.120804	0.120521	0.12469	0.128069	0.121742	0.121193	0.124928	0.117456
R-HSA-1474165	Reproduction	0.0676348	0.0753823	0.0727005	0.0897694	0.0972045	0.0827208	0.0888327	0.0872942	0.128654
R-HSA-1474228	Degradation of the extracellular matrix	0.123334	0.117185	0.111643	0.0857242	0.087644	0.0488932	0.0839934	0.0782034	0.085835
R-HSA-1474244	Extracellular matrix organization	0.136287	0.144121	0.130323	0.12218	0.119704	0.110965	0.125756	0.122165	0.128345
R-HSA-1474290	Collagen formation	0.106075	0.106131	0.0997616	0.0664125	0.0715813	0.0528711	0.0878254	0.0765041	0.0775858
R-HSA-1475029	Reversible hydration of carbon dioxide	0.00824114	0.0979776	0.0539067	0.018675	0.00698602	0.0141977	0.00324208	-0.0196966	0.0510094
R-HSA-1480926	O2/CO2 exchange in erythrocytes	-0.0670034	-0.00473975	-0.0766416	0.0152118	-0.0307698	-0.0874656	-0.0348152	-0.014035	-0.051251
R-HSA-1482788	Acyl chain remodelling of PC	0.0283985	0.0355091	0.0465813	0.00611926	0.0246404	-1.77e-05	0.016864	0.0111239	0.0313991
R-HSA-1482798	Acyl chain remodeling of CL	0.03787	0.0380669	0.0318918	0.00762146	0.0163789	0.0417147	0.0400263	0.0265266	0.0422814
R-HSA-1482801	Acyl chain remodelling of PS	-0.0649551	-0.0749256	-0.0392339	-0.0285471	-0.0491703	-0.0474263	-0.0344792	-0.0382411	-0.0498723
R-HSA-1482839	Acyl chain remodelling of PE	0.0503079	0.0467591	0.0539897	0.0290073	0.0472887	0.00756841	0.0334685	0.0272636	0.0460764
R-HSA-1482883	Acyl chain remodeling of DAG and TAG	0.1026	0.0780846	0.0674081	0.083137	0.0696241	0.068624	0.0694108	0.0692193	0.0644721
R-HSA-1482922	Acyl chain remodelling of PI	0.0480044	0.0497801	0.0621402	-0.101131	-0.0211634	-0.0941137	-0.0835773	-0.109597	-0.0733326
R-HSA-1482925	Acyl chain remodelling of PG	-0.02952	-0.0195503	-0.0503878	-0.0839131	-7.12e-05	-0.133018	-0.0798348	-0.0795777	-0.0488624
R-HSA-1483101	Synthesis of PS	-0.0138946	0.0202165	-0.0183322	0.0895641	-0.000151535	-0.05782	-0.0258848	0.0600476	-0.0921805
R-HSA-1483115	Hydrolysis of LPC	0.138138	0.0917289	0.115845	-0.0833006	0.0693684	-0.079982	-0.079391	-0.0721601	-0.137389
R-HSA-1483148	Synthesis of PG	0.118318	0.117048	0.102749	0.11058	0.112888	0.0877932	0.0915363	0.0958156	0.0789351
R-HSA-1483152	Hydrolysis of LPE	0.111663	0.100871	0.11235	0.125743	0.148177	0.0954024	0.079238	0.0996394	-0.00224917
R-HSA-1483166	Synthesis of PA	0.0451338	0.0552579	0.0350938	0.0134559	0.0427539	0.0270173	0.0143818	0.00787171	-0.00398024
R-HSA-1483191	Synthesis of PC	0.121035	0.121655	0.127535	0.113757	0.134055	0.131706	0.134242	0.128013	0.106734
R-HSA-1483196	PI and PC transport between ER and Golgi membranes	0.188429	0.169086	0.170729	0.169198	0.188529	0.215125	0.155254	0.165459	0.130795
R-HSA-1483206	Glycerophospholipid biosynthesis	0.0841064	0.0828799	0.0810553	0.0653536	0.0736561	0.0615684	0.0688851	0.0655325	0.0608458
R-HSA-1483213	Synthesis of PE	0.0192514	0.00333664	-0.000178634	0.00275235	0.00752441	0.00699437	0.00134931	0.00988493	-0.034972
R-HSA-1483226	Synthesis of PI	0.00114213	0.0349912	0.00358258	-0.00410667	-0.00858202	-0.0228128	-0.00690849	-0.0160341	0.0153493
R-HSA-1483248	Synthesis of PIPs at the ER membrane	0.049476	0.0337167	0.0726893	0.0450266	0.0227132	0.0184165	0.0331434	0.0394433	0.0595546
R-HSA-1483249	Inositol phosphate metabolism	0.0553735	0.0479857	0.0448674	0.0524138	0.0394293	0.0374256	0.0364603	0.0465497	0.0131973
R-HSA-1483255	PI Metabolism	0.0651058	0.0635457	0.0726097	0.0562875	0.0649191	0.0545159	0.0555489	0.0559403	0.0258695
R-HSA-1483257	Phospholipid metabolism	0.0742143	0.0720875	0.0759591	0.0631858	0.0689866	0.0577409	0.0625505	0.0618293	0.0440685
R-HSA-1489509	DAG and IP3 signaling	0.0814457	0.0929965	0.0800724	0.084889	0.0833203	0.0808695	0.0766534	0.0770773	0.0695646
R-HSA-1500620	Meiosis	0.0686177	0.0757903	0.0760032	0.0941118	0.102934	0.0894296	0.0925731	0.0916693	0.136236
R-HSA-1500931	Cell-Cell communication	0.0916184	0.101634	0.0905459	0.0940982	0.089452	0.0826849	0.0914453	0.0943951	0.0773486
R-HSA-1502540	Signaling by Activin	0.0798871	0.0629265	0.0693	0.0580861	0.0470149	0.0575349	0.0600589	0.0554582	0.0237583
R-HSA-1538133	G0 and Early G1	0.128199	0.131993	0.138553	0.155179	0.15193	0.152718	0.14874	0.154067	0.182118
R-HSA-156580	Phase II - Conjugation of compounds	0.065921	0.0685743	0.0593396	0.0588012	0.0424814	0.0546472	0.0583844	0.0570086	0.0823006
R-HSA-156581	Methylation	0.0798488	0.0848948	0.0803752	0.0529169	0.0539004	0.0523314	0.0540616	0.0579279	0.0792764
R-HSA-156582	Acetylation	-0.109002	-0.106636	-0.0939731	0.0418086	-0.0266566	0.057027	0.00168808	0.0208534	0.0907883
R-HSA-156584	Cytosolic sulfonation of small molecules	0.143252	0.103021	0.135116	0.0833366	0.0695431	0.0313924	0.075082	0.091697	0.118583
R-HSA-156587	Amino Acid conjugation	0.203613	0.207778	0.168548	0.107585	0.173002	0.106468	0.120865	0.103021	0.083923
R-HSA-156588	Glucuronidation	0.0422017	0.0133165	0.0110993	0.0238169	-0.0203499	-0.00646733	0.0199403	0.0282153	0.0194072
R-HSA-156590	Glutathione conjugation	0.0292214	0.0426334	0.0164358	0.0351335	0.00982203	0.0510219	0.0438096	0.0181235	0.0519288
R-HSA-1566948	Elastic fibre formation	0.0939328	0.0908332	0.0426175	0.0209558	0.0189167	0.0106149	0.0380201	0.0211993	0.00711288
R-HSA-1566977	Fibronectin matrix formation	0.232622	0.219236	0.167495	0.104574	0.0946606	0.0762056	0.120471	0.0967335	0.103464
R-HSA-156711	Polo-like kinase mediated events	0.0708025	0.0686214	0.0773867	0.0835935	0.0857425	0.0895335	0.0846063	0.082209	0.120729
R-HSA-156827	L13a-mediated translational silencing of Ceruloplasmin expression	0.291426	0.291442	0.283626	0.279624	0.287768	0.286482	0.283136	0.280869	0.275951
R-HSA-156842	Eukaryotic Translation Elongation	0.290297	0.290825	0.283169	0.274861	0.28024	0.276466	0.277631	0.276721	0.276052
R-HSA-156902	Peptide chain elongation	0.29947	0.301112	0.294339	0.289175	0.294672	0.287013	0.289044	0.289213	0.28744
R-HSA-157579	Telomere Maintenance	0.100478	0.104571	0.109039	0.121451	0.130221	0.119693	0.118594	0.119079	0.161966
R-HSA-157858	Gap junction trafficking and regulation	0.13925	0.138352	0.136822	0.118331	0.122462	0.120789	0.126829	0.12336	0.128378
R-HSA-15869	Metabolism of nucleotides	0.117141	0.119132	0.115822	0.0931834	0.0967319	0.108294	0.111568	0.100777	0.136214
R-HSA-1592230	Mitochondrial biogenesis	0.109253	0.10958	0.106719	0.108615	0.107587	0.106908	0.104937	0.106004	0.0976878
R-HSA-159227	Transport of the SLBP independent Mature mRNA	0.0981519	0.0975843	0.104089	0.10743	0.118348	0.123442	0.119778	0.112849	0.147434
R-HSA-159230	Transport of the SLBP Dependant Mature mRNA	0.0962311	0.0959014	0.102376	0.105933	0.11659	0.121757	0.118247	0.111196	0.147521
R-HSA-159231	Transport of Mature mRNA Derived from an Intronless Transcript	0.100437	0.0998272	0.10613	0.110194	0.120628	0.12635	0.121627	0.115562	0.147561
R-HSA-159234	Transport of Mature mRNAs Derived from Intronless Transcripts	0.0985755	0.0981942	0.10447	0.108734	0.118922	0.124709	0.120142	0.113952	0.147646
R-HSA-159236	Transport of Mature mRNA derived from an Intron-Containing Transcript	0.114928	0.119769	0.11987	0.134154	0.142741	0.152138	0.145075	0.140017	0.158611
R-HSA-1592389	Activation of Matrix Metalloproteinases	0.11278	0.131053	0.10325	0.0336065	0.0563052	0.00824058	0.0867961	0.0444728	0.0397586
R-HSA-159418	Recycling of bile acids and salts	0.132569	0.13079	0.14962	0.105419	0.0984063	0.0791432	0.101842	0.101264	0.094583
R-HSA-159424	Conjugation of carboxylic acids	0.203613	0.207778	0.168548	0.107585	0.173002	0.106468	0.120865	0.103021	0.083923
R-HSA-159740	Gamma-carboxylation of protein precursors	0.0428465	0.052322	0.0250823	0.0109839	0.0397027	0.0291821	0.000388558	-0.00603035	0.0163614
R-HSA-159763	Transport of gamma-carboxylated protein precursors from the endoplasmic reticulum to the Golgi apparatus	0.04711	0.0627582	0.0351905	0.0251266	0.0527686	0.0437505	0.0131986	0.00679451	0.0288424
R-HSA-159782	Removal of aminoterminal propeptides from gamma-carboxylated proteins	0.0810726	0.0915245	0.0361602	0.0199878	0.0659265	0.0267888	0.0294136	0.00556295	0.0264801
R-HSA-159854	Gamma-carboxylation, transport, and amino-terminal cleavage of proteins	0.0754718	0.0808845	0.0271688	0.0077399	0.0537611	0.0146634	0.017355	-0.00569239	0.0156152
R-HSA-1606322	ZBP1(DAI) mediated induction of type I IFNs	0.162423	0.154237	0.155787	0.14134	0.154179	0.137935	0.14392	0.145918	0.12032
R-HSA-1606341	IRF3 mediated activation of type 1 IFN	0.1218	0.0934796	0.106909	0.12057	0.115329	0.113277	0.119525	0.117612	0.0748207
R-HSA-1614517	Sulfide oxidation to sulfate	0.155813	0.136857	0.119478	0.0277835	0.00983468	0.0810253	0.0940896	0.0617272	0.106582
R-HSA-1614558	Degradation of cysteine and homocysteine	0.0659089	0.0528433	0.0597827	0.0488521	0.023962	0.0448806	0.0414609	0.0394832	0.0585234
R-HSA-1614603	Cysteine formation from homocysteine	0.120327	0.10949	0.11837	0.148296	0.124482	0.161832	0.150919	0.17367	0.138236
R-HSA-1614635	Sulfur amino acid metabolism	0.0994707	0.0934348	0.0910789	0.0699995	0.064518	0.0920369	0.0839239	0.0727013	0.0891245
R-HSA-162658	Golgi Cisternae Pericentriolar Stack Reorganization	0.0435918	0.047734	0.0430603	0.0634908	0.056024	0.056541	0.0563786	0.0572094	0.0828583
R-HSA-162699	Synthesis of dolichyl-phosphate mannose	0.179498	0.180399	0.165354	0.160646	0.139588	0.223612	0.25501	0.219877	0.297314
R-HSA-162710	Synthesis of glycosylphosphatidylinositol (GPI)	-0.0548508	-0.0375774	-0.0428542	0.00345891	-0.0239684	0.00606459	0.00108025	-0.00636005	-0.00185551
R-HSA-162791	Attachment of GPI anchor to uPAR	0.103622	0.0723934	0.123029	0.10834	0.0632552	0.0691196	0.121709	0.107121	0.150655
R-HSA-1630316	Glycosaminoglycan metabolism	0.0715155	0.057753	0.0602762	0.0270581	0.0217193	0.016922	0.029337	0.0251969	0.0191975
R-HSA-163125	Post-translational modification: synthesis of GPI-anchored proteins	-0.0239481	-0.0455729	-0.00778161	-0.0106907	-0.0487927	-0.0184112	-0.0139107	-0.015347	-0.00961613
R-HSA-163200	Respiratory electron transport, ATP synthesis by chemiosmotic coupling, and heat production by uncoupling proteins.	0.163046	0.166987	0.166096	0.160408	0.159423	0.163988	0.164147	0.15877	0.177419
R-HSA-163210	Formation of ATP by chemiosmotic coupling	0.228393	0.231998	0.223201	0.216378	0.247785	0.225648	0.221986	0.219904	0.240534
R-HSA-163282	Mitochondrial transcription initiation	0.0650551	0.0914911	0.0525874	0.0963002	0.0728326	0.102383	0.0996723	0.0796089	0.162487
R-HSA-163316	Mitochondrial transcription termination	0.00916766	0.0159931	0.117405	0.0654214	0.0938491	0.157029	0.138214	0.134969	0.053541
R-HSA-163358	PKA-mediated phosphorylation of key metabolic factors	0.131858	0.139634	0.135514	0.137437	0.131676	0.11521	0.12028	0.125077	0.112334
R-HSA-163359	Glucagon signaling in metabolic regulation	0.135379	0.152274	0.134784	0.13067	0.133551	0.120147	0.124585	0.122262	0.129447
R-HSA-163560	Triglyceride catabolism	0.121674	0.126839	0.124453	0.122829	0.115511	0.0994165	0.109606	0.113747	0.112614
R-HSA-163615	PKA activation	0.119496	0.127251	0.121433	0.111767	0.115359	0.101564	0.103949	0.100649	0.101855
R-HSA-163680	AMPK inhibits chREBP transcriptional activation activity	0.0734738	0.070065	0.0647126	0.0744023	0.06775	0.062549	0.0658949	0.0670391	0.0447991
R-HSA-163685	Integration of energy metabolism	0.0918973	0.0938318	0.0846401	0.0805736	0.0760099	0.0676977	0.0717295	0.0731462	0.0682434
R-HSA-163754	Insulin effects increased synthesis of Xylulose-5-Phosphate	0.180258	0.211659	0.19402	0.234546	0.23927	0.238401	0.22906	0.225649	0.211187
R-HSA-163765	ChREBP activates metabolic gene expression	0.100203	0.111357	0.103728	0.0833504	0.086255	0.0772732	0.0860813	0.0898498	0.100668
R-HSA-163767	PP2A-mediated dephosphorylation of key metabolic factors	0.106644	0.103445	0.0997889	0.0853464	0.102734	0.115253	0.103729	0.088843	0.0829603
R-HSA-1638074	Keratan sulfate/keratin metabolism	0.0818923	0.0705965	0.0876312	0.0503733	0.0531583	0.00975084	0.0252843	0.0307497	0.00523367
R-HSA-1638091	Heparan sulfate/heparin (HS-GAG) metabolism	0.0551347	0.0313232	0.0317598	-0.0230421	-0.0191085	-0.0119426	-0.00136249	-0.0182836	-0.0433696
R-HSA-163841	Gamma carboxylation, hypusine formation and arylsulfatase activation	0.0613313	0.0526578	0.036226	0.0143752	0.0229375	-0.0155804	0.00236524	3.72e-05	0.0261442
R-HSA-164378	PKA activation in glucagon signalling	0.132193	0.14097	0.134956	0.129086	0.12933	0.112747	0.11864	0.117254	0.117417
R-HSA-164952	The role of Nef in HIV-1 replication and disease pathogenesis	0.148756	0.145532	0.137483	0.137884	0.126532	0.134447	0.140091	0.141462	0.119334
R-HSA-1650814	Collagen biosynthesis and modifying enzymes	0.108155	0.102734	0.0975765	0.0793941	0.068344	0.0675513	0.0887475	0.0843394	0.0881923
R-HSA-165158	Activation of AKT2	0.0862265	0.0796136	0.0860462	0.0495544	0.0612536	0.0548677	0.0554639	0.0539477	0.0478984
R-HSA-165159	MTOR signalling	0.124465	0.120021	0.112757	0.109383	0.113929	0.116839	0.109222	0.110886	0.0948977
R-HSA-165160	PDE3B signalling	0.0616359	0.0795494	0.0632396	0.0593556	0.044537	0.092832	0.0567348	0.0723179	-0.0689183
R-HSA-165181	Inhibition of TSC complex formation by PKB	0.209241	0.214452	0.203674	0.165538	0.213468	0.192614	0.182253	0.179853	0.149992
R-HSA-1655829	Regulation of cholesterol biosynthesis by SREBP (SREBF)	0.121945	0.11477	0.128835	0.109553	0.111657	0.10246	0.103175	0.103834	0.11092
R-HSA-166020	Transfer of LPS from LBP carrier to CD14	0.0554902	0.0897248	-0.100808	-0.220614	-0.21289	-0.133482	-0.133284	-0.19152	-0.0338889
R-HSA-1660499	Synthesis of PIPs at the plasma membrane	0.0614162	0.059699	0.0619768	0.0552831	0.0625782	0.061499	0.0586684	0.0561607	0.0209644
R-HSA-1660514	Synthesis of PIPs at the Golgi membrane	0.13958	0.139288	0.160237	0.119775	0.131882	0.110424	0.121013	0.120021	0.110614
R-HSA-1660516	Synthesis of PIPs at the early endosome membrane	0.100697	0.108956	0.124582	0.126627	0.105713	0.102414	0.116521	0.117709	0.0613891
R-HSA-1660517	Synthesis of PIPs at the late endosome membrane	0.0881217	0.104743	0.0931358	0.0930051	0.0963052	0.0807913	0.0849905	0.0850643	0.0493126
R-HSA-1660661	Sphingolipid de novo biosynthesis	0.0892615	0.0819813	0.0816225	0.0481411	0.0439734	0.0476043	0.0506802	0.0441242	0.0379479
R-HSA-1660662	Glycosphingolipid metabolism	0.137359	0.118322	0.124269	0.0616205	0.0712338	0.0294123	0.0430848	0.0404604	0.0378793
R-HSA-166187	Mitochondrial Uncoupling	-0.0133425	-0.00996541	-0.0190795	0.00302513	-0.0313206	-0.0395993	-0.029938	-0.0301708	-0.0122126
R-HSA-166208	mTORC1-mediated signalling	0.145797	0.14481	0.139471	0.110448	0.135052	0.131257	0.11883	0.119194	0.115129
R-HSA-1663150	The activation of arylsulfatases	0.0330824	-0.00181651	0.0340112	-0.00469199	-0.0728749	-0.0986182	-0.0810137	-0.0543181	-0.0573619
R-HSA-166520	Signaling by NTRKs	0.0993962	0.0999765	0.0950265	0.0864591	0.0932619	0.0880845	0.0908638	0.0874483	0.0762752
R-HSA-166658	Complement cascade	0.113633	0.116933	0.125167	0.015868	0.048918	0.0221182	0.0548277	0.0346413	0.0422536
R-HSA-166662	Lectin pathway of complement activation	0.310939	0.277118	0.180751	-0.137966	-0.125748	-0.106603	-0.0277511	-0.116146	-0.0683171
R-HSA-166663	Initial triggering of complement	0.118831	0.142187	0.15467	-0.0629415	0.00425593	-0.0440414	0.0139065	-0.0368556	0.000434574
R-HSA-166665	Terminal pathway of complement	0.104017	0.0743013	0.0772889	0.00397048	0.0468202	0.0525882	0.0669638	0.0287515	0.0371919
R-HSA-166786	Creation of C4 and C2 activators	0.121585	0.134555	0.18527	-0.213483	-0.067893	-0.181193	-0.119612	-0.188536	-0.0494221
R-HSA-167021	PLC-gamma1 signalling	0.109203	0.136314	0.131726	0.125899	0.112929	0.0828521	0.0631345	0.0910431	0.0180504
R-HSA-167044	Signalling to RAS	0.124736	0.121708	0.122555	0.0980237	0.0944707	0.0781955	0.0911925	0.0886331	0.0641989
R-HSA-167060	NGF processing	0.241375	0.26664	0.206044	0.081581	0.156932	0.113588	0.160876	0.0994053	0.100839
R-HSA-167826	The fatty acid cycling model	0.0704105	0.0718913	0.0618061	0.0699484	0.0542189	0.0358498	0.034076	0.0443822	0.0662455
R-HSA-167827	The proton buffering model	0.0704105	0.0718913	0.0618061	0.0699484	0.0542189	0.0358498	0.034076	0.0443822	0.0662455
R-HSA-1679131	Trafficking and processing of endosomal TLR	0.160193	0.172663	0.177959	0.0634979	0.126384	0.0800544	0.0873367	0.0699037	0.0948994
R-HSA-168638	NOD1/2 Signaling Pathway	0.143914	0.144605	0.141082	0.138193	0.143573	0.140299	0.139788	0.137621	0.138145
R-HSA-168643	Nucleotide-binding domain, leucine rich repeat containing receptor (NLR) signaling pathways	0.14307	0.145223	0.140299	0.136911	0.140237	0.130719	0.132604	0.135063	0.128306
R-HSA-168927	TICAM1, RIP1-mediated IKK complex recruitment	0.122959	0.120688	0.117313	0.114004	0.126733	0.115588	0.117518	0.114398	0.108455
R-HSA-169893	Prolonged ERK activation events	0.0926	0.0874881	0.0972865	0.0868337	0.0908545	0.088236	0.0847752	0.0865555	0.0582936
R-HSA-169911	Regulation of Apoptosis	0.161852	0.162136	0.158506	0.148611	0.156512	0.142836	0.149372	0.14377	0.148523
R-HSA-170145	Phosphorylation of proteins involved in the G2/M transition by Cyclin A:Cdc2 complexes	0.0483812	0.0659611	0.0849235	0.0525583	0.0566969	0.0435935	0.058236	0.0531265	0.204535
R-HSA-170660	Adenylate cyclase activating pathway	-0.0448459	-0.0320274	-0.032737	0.00942566	-0.11115	-0.0707426	-0.0272827	-0.00456647	-0.0713168
R-HSA-170670	Adenylate cyclase inhibitory pathway	0.0433048	0.0516678	0.0554776	0.0818898	0.0815336	0.0239839	0.0874455	0.0687682	0.0407679
R-HSA-170822	Regulation of Glucokinase by Glucokinase Regulatory Protein	0.0684392	0.0646955	0.0861586	0.0662147	0.0882235	0.0789984	0.0895004	0.0769449	0.142706
R-HSA-170968	Frs2-mediated activation	0.117515	0.111632	0.120845	0.0922367	0.11009	0.0993673	0.0985574	0.0964556	0.0787837
R-HSA-170984	ARMS-mediated activation	0.108968	0.102693	0.111361	0.0996402	0.106884	0.10748	0.09442	0.100128	0.068843
R-HSA-171007	p38MAPK events	0.112872	0.113865	0.110978	0.0999462	0.0983467	0.0907654	0.105436	0.0947984	0.0742268
R-HSA-171306	Packaging Of Telomere Ends	0.103478	0.119952	0.109811	0.122516	0.143973	0.115005	0.117471	0.118279	0.174662
R-HSA-171319	Telomere Extension By Telomerase	0.101065	0.108953	0.111585	0.116522	0.131738	0.109888	0.112248	0.111566	0.151039
R-HSA-173599	Formation of the active cofactor, UDP-glucuronate	0.174998	0.145625	0.11926	0.118393	0.0918765	0.0962037	0.128962	0.130707	0.13207
R-HSA-173623	Classical antibody-mediated complement activation	-0.104031	-0.0451178	0.189824	-0.290772	-0.0032037	-0.260182	-0.23092	-0.277693	-0.0279002
R-HSA-173736	Alternative complement activation	0.134809	0.160215	0.134818	-0.0217199	0.0263815	0.075367	0.14253	0.0505366	-0.0186173
R-HSA-174048	APC/C:Cdc20 mediated degradation of Cyclin B	0.0905526	0.0881097	0.0887574	0.0865223	0.0911366	0.0838912	0.0869775	0.0835182	0.128728
R-HSA-174084	Autodegradation of Cdh1 by Cdh1:APC/C	0.138011	0.137993	0.135299	0.130757	0.135012	0.123241	0.128719	0.124802	0.147364
R-HSA-174113	SCF-beta-TrCP mediated degradation of Emi1	0.13295	0.131614	0.134544	0.130852	0.131398	0.12326	0.126583	0.126221	0.138459
R-HSA-174143	APC/C-mediated degradation of cell cycle proteins	0.106152	0.105078	0.10782	0.114121	0.111131	0.105172	0.108466	0.110312	0.142018
R-HSA-174154	APC/C:Cdc20 mediated degradation of Securin	0.136251	0.136868	0.134847	0.130854	0.133277	0.121286	0.130236	0.125686	0.149575
R-HSA-174178	APC/C:Cdh1 mediated degradation of Cdc20 and other APC/C:Cdh1 targeted proteins in late mitosis/early G1	0.12072	0.121176	0.118757	0.124089	0.124914	0.115031	0.119202	0.118494	0.156528
R-HSA-174184	Cdc20:Phospho-APC/C mediated degradation of Cyclin A	0.124725	0.125587	0.126638	0.122485	0.123744	0.112765	0.120009	0.11791	0.156749
R-HSA-174362	Transport and synthesis of PAPS	0.131922	0.101092	0.110204	0.0818474	0.0916719	0.047168	0.0747962	0.109172	0.103649
R-HSA-174403	Glutathione synthesis and recycling	-0.132835	-0.110124	-0.12494	0.0180603	-0.0556896	-0.092977	-0.0895877	-0.0637681	0.0083461
R-HSA-174411	Polymerase switching on the C-strand of the telomere	0.124569	0.119987	0.121966	0.120559	0.135726	0.11136	0.113427	0.116259	0.149482
R-HSA-174414	Processive synthesis on the C-strand of the telomere	0.119709	0.118243	0.115846	0.119821	0.141467	0.111288	0.1172	0.117107	0.174108
R-HSA-174417	Telomere C-strand (Lagging Strand) Synthesis	0.106269	0.102198	0.104407	0.108377	0.12297	0.101011	0.103283	0.104359	0.150421
R-HSA-174430	Telomere C-strand synthesis initiation	0.119517	0.113526	0.121651	0.124634	0.134737	0.110468	0.113154	0.117079	0.12336
R-HSA-174437	Removal of the Flap Intermediate from the C-strand	0.128971	0.129726	0.125045	0.130223	0.151378	0.121398	0.126877	0.127509	0.179054
R-HSA-174577	Activation of C3 and C5	0.061533	0.0699172	0.0645313	-0.00999635	0.0315381	0.00891808	0.0581761	0.0110427	-0.000983542
R-HSA-174824	Plasma lipoprotein assembly, remodeling, and clearance	0.132996	0.126942	0.126134	0.113895	0.10973	0.0991302	0.108803	0.110969	0.10274
R-HSA-176187	Activation of ATR in response to replication stress	0.0261374	0.0351961	0.043393	0.0528906	0.0604797	0.0449658	0.0436584	0.0467704	0.143674
R-HSA-176407	Conversion from APC/C:Cdc20 to APC/C:Cdh1 in late anaphase	0.0251792	0.0131408	0.0288338	0.0452725	0.0402406	0.043932	0.0331077	0.0329699	0.100195
R-HSA-176408	Regulation of APC/C activators between G1/S and early anaphase	0.0999205	0.0984128	0.102015	0.103714	0.102964	0.0948795	0.0981987	0.0989352	0.132853
R-HSA-176409	APC/C:Cdc20 mediated degradation of mitotic proteins	0.122168	0.123433	0.12464	0.121457	0.121752	0.110756	0.119821	0.117507	0.156681
R-HSA-176412	Phosphorylation of the APC/C	0.0291685	0.0234046	0.0329379	0.0411029	0.0418347	0.0366588	0.0324279	0.0306463	0.110908
R-HSA-176417	Phosphorylation of Emi1	-0.0102596	-0.0104562	-0.00232734	0.0117011	0.00703544	0.0024884	0.00301677	0.0010512	0.131462
R-HSA-176814	Activation of APC/C and APC/C:Cdc20 mediated degradation of mitotic proteins	0.105016	0.105452	0.106064	0.107904	0.107486	0.0970448	0.103938	0.102452	0.148075
R-HSA-176974	Unwinding of DNA	0.0282414	0.0354275	0.0497313	0.0332244	0.052846	0.0313307	0.027907	0.0249124	0.155628
R-HSA-177128	Conjugation of salicylate with glycine	0.203613	0.207778	0.168548	0.107585	0.173002	0.106468	0.120865	0.103021	0.083923
R-HSA-177135	Conjugation of benzoate with glycine	0.203613	0.207778	0.168548	0.107585	0.173002	0.106468	0.120865	0.103021	0.083923
R-HSA-177162	Conjugation of phenylacetate with glutamine	-0.498295	-0.498068	-0.492272	-0.365212	-0.463519	-0.31532	-0.351119	-0.35612	-0.485794
R-HSA-177504	Retrograde neurotrophin signalling	0.128878	0.115192	0.111743	0.0927511	0.0967164	0.100904	0.100974	0.101299	0.0876772
R-HSA-177929	Signaling by EGFR	0.118524	0.114894	0.109734	0.105025	0.106241	0.0903789	0.0996512	0.101887	0.086896
R-HSA-1793185	Chondroitin sulfate/dermatan sulfate metabolism	0.089736	0.0754765	0.0693035	0.0158983	0.0137758	0.0264041	0.0316743	0.0131403	-9.13e-05
R-HSA-179409	APC-Cdc20 mediated degradation of Nek2A	0.0903903	0.0822396	0.0825185	0.0838203	0.0903464	0.0823999	0.0833731	0.0819067	0.112525
R-HSA-179419	APC:Cdc20 mediated degradation of cell cycle proteins prior to satisfation of the cell cycle checkpoint	0.125862	0.126673	0.127784	0.123583	0.124971	0.114062	0.121288	0.119109	0.15783
R-HSA-179812	GRB2 events in EGFR signaling	0.16185	0.156305	0.156246	0.148036	0.141609	0.126031	0.136233	0.139488	0.128536
R-HSA-1799339	SRP-dependent cotranslational protein targeting to membrane	0.318485	0.320609	0.315115	0.309476	0.305931	0.304742	0.308873	0.308545	0.313283
R-HSA-180024	DARPP-32 events	0.122334	0.127806	0.122408	0.131527	0.131588	0.126251	0.128282	0.126463	0.135087
R-HSA-180292	GAB1 signalosome	0.156253	0.150212	0.148987	0.138791	0.128569	0.1235	0.134826	0.137256	0.115027
R-HSA-180336	SHC1 events in EGFR signaling	0.16031	0.154006	0.154451	0.143711	0.138081	0.122511	0.13302	0.136022	0.124534
R-HSA-180786	Extension of Telomeres	0.0975941	0.101027	0.104783	0.111724	0.123729	0.107332	0.107706	0.107556	0.155975
R-HSA-1810476	RIP-mediated NFkB activation via ZBP1	0.164914	0.159304	0.160307	0.142553	0.158327	0.138725	0.144166	0.147089	0.12221
R-HSA-181429	Serotonin Neurotransmitter Release Cycle	0.0551472	0.0525253	0.0572884	0.0403163	0.0341939	0.0237723	0.0327765	0.0320254	0.0487894
R-HSA-181430	Norepinephrine Neurotransmitter Release Cycle	0.0597254	0.0561628	0.0587758	0.0451022	0.0396298	0.0277857	0.0373014	0.0376417	0.0527921
R-HSA-181431	Acetylcholine binding and downstream events	0.170916	0.137913	0.116303	0.152899	0.130332	0.183909	0.150157	0.126716	0.09016
R-HSA-182971	EGFR downregulation	0.123799	0.121438	0.114314	0.113559	0.11343	0.0918363	0.100014	0.104792	0.0919017
R-HSA-1834941	STING mediated induction of host immune responses	0.112254	0.100719	0.115682	0.108098	0.117504	0.102268	0.108974	0.108119	0.111657
R-HSA-1834949	Cytosolic sensors of pathogen-associated DNA	0.127563	0.122945	0.126951	0.120627	0.124387	0.120717	0.118958	0.121339	0.10646
R-HSA-1855167	Synthesis of pyrophosphates in the cytosol	0.0559453	0.0391008	0.0377005	0.0821912	0.0564045	0.053864	0.0499678	0.0605134	0.0335786
R-HSA-1855183	Synthesis of IP2, IP, and Ins in the cytosol	0.0347032	0.045168	0.0380058	0.0180617	0.0131352	0.0438112	0.0353665	0.032314	0.0142119
R-HSA-1855191	Synthesis of IPs in the nucleus	0.0454781	0.0144554	0.0361846	0.00930057	0.0126464	0.00519637	0.0190289	0.00847122	-0.031264
R-HSA-1855204	Synthesis of IP3 and IP4 in the cytosol	0.0724836	0.0634789	0.065646	0.0621997	0.0505259	0.0396298	0.041417	0.0539933	0.020807
R-HSA-1855231	Synthesis of IPs in the ER lumen	0.173827	0.102796	-0.013922	0.204626	0.136322	0.0354018	0.112456	0.164053	0.114843
R-HSA-186712	Regulation of beta-cell development	0.118687	0.120273	0.1237	0.12135	0.130098	0.118264	0.118204	0.118516	0.116267
R-HSA-186763	Downstream signal transduction	0.0949067	0.0894162	0.0943998	0.083104	0.0824236	0.0789704	0.0823732	0.0816668	0.0501547
R-HSA-186797	Signaling by PDGF	0.102464	0.0958834	0.0963609	0.0850879	0.0831185	0.0748181	0.0823797	0.0827078	0.052303
R-HSA-187015	Activation of TRKA receptors	0.0929466	0.107782	0.112967	0.0330699	0.0352757	0.0714462	0.0605904	0.0399878	0.0214717
R-HSA-187024	NGF-independant TRKA activation	0.0828783	0.0591728	0.0723261	0.0164066	0.0220891	0.0584658	0.0476265	0.0250083	0.00233211
R-HSA-187037	Signaling by NTRK1 (TRKA)	0.0985639	0.0983262	0.0945056	0.0864556	0.0947281	0.0892189	0.0895035	0.0863786	0.0741494
R-HSA-187042	TRKA activation by NGF	0.185765	0.205899	0.226271	0.113581	0.113914	0.129335	0.108474	0.11237	0.0635676
R-HSA-187577	SCF(Skp2)-mediated degradation of p27/p21	0.119885	0.12355	0.123665	0.122075	0.128807	0.115219	0.119227	0.117849	0.137126
R-HSA-187687	Signalling to ERKs	0.098571	0.0948272	0.101521	0.0911228	0.0919457	0.0845757	0.0864522	0.0871001	0.0600914
R-HSA-187706	Signalling to p38 via RIT and RIN	0.270042	0.269752	0.275241	0.206654	0.223953	0.214415	0.221823	0.214215	0.204315
R-HSA-189085	Digestion of dietary carbohydrate	0.118418	0.127418	0.12911	0.22409	0.222509	0.235003	0.208358	0.219574	0.15088
R-HSA-189200	Cellular hexose transport	0.149784	0.116276	0.129762	0.0428045	0.0934638	0.0338363	0.052124	0.0469533	0.0520552
R-HSA-189445	Metabolism of porphyrins	0.0500653	0.0485708	0.07281	0.0351977	0.0519018	0.0533133	0.0436652	0.0406188	0.0303875
R-HSA-189451	Heme biosynthesis	-0.0164966	-0.0109143	0.0151062	-0.00275789	0.00849767	0.0240317	0.00166912	-0.00279495	0.00401798
R-HSA-189483	Heme degradation	0.13323	0.12981	0.150419	0.0864678	0.107981	0.102449	0.109568	0.101111	0.0658901
R-HSA-190236	Signaling by FGFR	0.113655	0.116857	0.109389	0.108029	0.111087	0.108734	0.10812	0.107571	0.100531
R-HSA-190239	FGFR3 ligand binding and activation	-0.119485	-0.055881	-0.0882081	-0.0854925	-0.17838	-0.239174	-0.189861	-0.108286	-0.138921
R-HSA-190241	FGFR2 ligand binding and activation	-0.169863	-0.13747	-0.152713	-0.1074	-0.101457	-0.0743342	-0.0907694	-0.0752396	-0.116443
R-HSA-190242	FGFR1 ligand binding and activation	-0.0606054	-0.0159963	-0.0433358	0.00917852	-0.012642	0.0104357	0.0217565	0.0190145	-0.0113934
R-HSA-190322	FGFR4 ligand binding and activation	-0.0794779	-0.03996	-0.0666943	-0.0793448	-0.0490797	-0.0680207	-0.0647253	-0.0586638	-0.0954221
R-HSA-190370	FGFR1b ligand binding and activation	-0.0650882	-0.0639923	-0.0383666	-0.0140504	-0.0164898	-0.000393099	0.00719861	0.00913427	-0.00574295
R-HSA-190371	FGFR3b ligand binding and activation	-0.411922	-0.192465	-0.398511	-0.329753	-0.120298	-0.431242	-0.48318	-0.448062	-0.472042
R-HSA-190372	FGFR3c ligand binding and activation	-0.119485	-0.055881	-0.0882081	-0.0854925	-0.17838	-0.239174	-0.189861	-0.108286	-0.138921
R-HSA-190373	FGFR1c ligand binding and activation	-0.0530503	0.00728128	-0.0337407	-0.00198376	-0.0292366	-0.0233899	0.00251668	-0.00108482	-0.0378775
R-HSA-190375	FGFR2c ligand binding and activation	-0.245813	-0.193692	-0.223485	-0.199882	-0.179125	-0.170505	-0.195875	-0.163599	-0.216838
R-HSA-190377	FGFR2b ligand binding and activation	-0.0650882	-0.0639923	-0.0383666	-0.0140504	-0.0164898	-0.000393099	0.00719861	0.00913427	-0.00574295
R-HSA-190704	Oligomerization of connexins into connexons	0.0739399	0.0690151	0.0912041	0.0554758	0.0438049	0.0421398	0.0523467	0.0560223	0.0467638
R-HSA-190827	Transport of connexins along the secretory pathway	0.0739399	0.0690151	0.0912041	0.0554758	0.0438049	0.0421398	0.0523467	0.0560223	0.0467638
R-HSA-190828	Gap junction trafficking	0.13721	0.136392	0.132462	0.11184	0.117789	0.116381	0.122492	0.118325	0.124242
R-HSA-190840	Microtubule-dependent trafficking of connexons from Golgi to the plasma membrane	0.135115	0.15043	0.143465	0.086171	0.138964	0.105127	0.11771	0.109042	0.14752
R-HSA-190861	Gap junction assembly	0.123692	0.131113	0.131284	0.0837432	0.10545	0.097727	0.10462	0.0946635	0.11668
R-HSA-190872	Transport of connexons to the plasma membrane	0.0931083	0.104337	0.0952284	0.049059	0.0876769	0.0694666	0.0756349	0.069606	0.0882675
R-HSA-190873	Gap junction degradation	0.136415	0.129712	0.123444	0.115689	0.116855	0.114702	0.120266	0.119192	0.114462
R-HSA-1912399	Pre-NOTCH Processing in the Endoplasmic Reticulum	0.200593	0.190009	0.197372	0.184238	0.178052	0.172665	0.172686	0.172929	0.120793
R-HSA-1912408	Pre-NOTCH Transcription and Translation	0.126001	0.132718	0.129857	0.137847	0.140815	0.137593	0.1327	0.136466	0.148367
R-HSA-1912420	Pre-NOTCH Processing in Golgi	0.184267	0.174787	0.178532	0.157698	0.153477	0.148767	0.162821	0.155542	0.134968
R-HSA-1912422	Pre-NOTCH Expression and Processing	0.128623	0.134446	0.133083	0.139258	0.140878	0.137631	0.134631	0.137653	0.14797
R-HSA-191273	Cholesterol biosynthesis	0.0679674	0.0745958	0.0940206	0.0570299	0.0653374	0.042231	0.0597126	0.0604257	0.075153
R-HSA-191650	Regulation of gap junction activity	0.10115	0.103718	0.132038	0.121324	0.107549	0.101219	0.1111	0.115022	0.119215
R-HSA-191859	snRNP Assembly	0.119102	0.121106	0.129786	0.126425	0.136138	0.141596	0.143194	0.134591	0.171785
R-HSA-192105	Synthesis of bile acids and bile salts	0.142073	0.13769	0.128573	0.109481	0.0793172	0.0781721	0.0868498	0.0974963	0.0832464
R-HSA-192456	Digestion of dietary lipid	-0.310246	-0.323512	-0.331355	-0.322704	-0.342679	-0.308004	-0.300713	-0.305402	-0.223848
R-HSA-193048	Androgen biosynthesis	0.0420137	0.0491169	-0.0124543	-0.012035	0.00973906	0.0217861	0.0607294	-0.00398706	0.0548194
R-HSA-193144	Estrogen biosynthesis	0.078734	0.0739362	0.0812427	0.0800431	0.069302	0.0542338	0.0698563	0.0761577	0.0712145
R-HSA-193368	Synthesis of bile acids and bile salts via 7alpha-hydroxycholesterol	0.142018	0.139639	0.127651	0.103594	0.0742563	0.0704771	0.0807618	0.0911515	0.0675155
R-HSA-193634	Axonal growth inhibition (RHOA activation)	0.167706	0.164185	0.175609	0.150131	0.150739	0.145364	0.16175	0.15752	0.134639
R-HSA-193639	p75NTR signals via NF-kB	0.137618	0.133524	0.130331	0.102462	0.121251	0.0991852	0.105557	0.106426	0.0958047
R-HSA-193648	NRAGE signals death through JNK	0.104403	0.0979771	0.106348	0.0909867	0.099562	0.0750851	0.0860795	0.0854634	0.0722783
R-HSA-193670	p75NTR negatively regulates cell cycle via SC1	0.132368	0.13371	0.135374	0.146321	0.14082	0.156879	0.141968	0.148259	0.11874
R-HSA-193681	Ceramide signalling	0.139933	0.119122	0.159265	0.0345504	0.0433145	0.0446119	0.0511278	0.0292967	0.0424545
R-HSA-193692	Regulated proteolysis of p75NTR	0.143644	0.150757	0.147218	0.117318	0.13946	0.113754	0.124887	0.119736	0.118756
R-HSA-193697	p75NTR regulates axonogenesis	0.172447	0.164439	0.178211	0.151406	0.151628	0.145785	0.161305	0.158332	0.136356
R-HSA-193704	p75 NTR receptor-mediated signalling	0.126967	0.123286	0.126455	0.112433	0.120826	0.110466	0.114701	0.113149	0.101208
R-HSA-193775	Synthesis of bile acids and bile salts via 24-hydroxycholesterol	-0.00517542	0.00323941	-0.0286548	-0.0320119	-0.0888867	-0.0612983	-0.0701281	-0.0540669	-0.069805
R-HSA-193807	Synthesis of bile acids and bile salts via 27-hydroxycholesterol	0.110631	0.103035	0.095365	0.0738107	0.0370587	0.0502789	0.0612572	0.058338	0.025095
R-HSA-193993	Mineralocorticoid biosynthesis	0.0975548	0.113879	0.0409625	0.0526017	0.0615688	0.0345277	0.167222	0.0414031	0.17095
R-HSA-194002	Glucocorticoid biosynthesis	0.1217	0.148976	0.0618977	0.0945317	0.105282	0.0763683	0.0867047	0.0810277	0.100237
R-HSA-194068	Bile acid and bile salt metabolism	0.11867	0.117192	0.125685	0.0946747	0.0775756	0.0625586	0.0798351	0.0866361	0.0791004
R-HSA-194306	Neurophilin interactions with VEGF and VEGFR	0.0934327	0.0608351	0.0999138	0.0597162	0.047316	0.0156946	0.0171357	0.0453252	0.0217569
R-HSA-194313	VEGF ligand-receptor interactions	0.124438	0.0852953	0.131988	0.0714558	0.0577555	0.0137529	0.0263655	0.0514684	0.0192104
R-HSA-194441	Metabolism of non-coding RNA	0.119102	0.121106	0.129786	0.126425	0.136138	0.141596	0.143194	0.134591	0.171785
R-HSA-195253	Degradation of beta-catenin by the destruction complex	0.109825	0.112111	0.112658	0.123502	0.119904	0.121009	0.118637	0.120361	0.103377
R-HSA-195399	VEGF binds to VEGFR leading to receptor dimerization	0.124438	0.0852953	0.131988	0.0714558	0.0577555	0.0137529	0.0263655	0.0514684	0.0192104
R-HSA-196025	Formation of annular gap junctions	0.141082	0.134973	0.128999	0.12127	0.122162	0.119756	0.12574	0.1241	0.12096
R-HSA-196071	Metabolism of steroid hormones	0.0875858	0.085522	0.0666471	0.0767157	0.069632	0.0585082	0.08252	0.0747283	0.0837873
R-HSA-196108	Pregnenolone biosynthesis	0.149966	0.147666	0.0946657	0.143672	0.124886	0.102711	0.13563	0.140425	0.14299
R-HSA-196299	Beta-catenin phosphorylation cascade	0.10186	0.0983564	0.101671	0.0931987	0.0901503	0.0960141	0.0922657	0.0934819	0.069187
R-HSA-1963640	GRB2 events in ERBB2 signaling	0.163313	0.160081	0.161165	0.153483	0.143949	0.134015	0.142784	0.146812	0.136869
R-HSA-1963642	PI3K events in ERBB2 signaling	0.15754	0.155947	0.155031	0.141845	0.133181	0.122622	0.132346	0.135475	0.120493
R-HSA-196741	Cobalamin (Cbl, vitamin B12) transport and metabolism	0.0304692	0.0224598	-0.0171104	0.0364896	0.0246487	0.0356568	0.0402914	0.0556549	0.0258012
R-HSA-196757	Metabolism of folate and pterines	0.0878956	0.0629362	0.0671544	-0.00460638	0.0431071	-0.0736949	-0.0336439	-0.0193772	0.0526272
R-HSA-196780	Biotin transport and metabolism	0.0148267	0.00912656	0.0320014	0.017267	-0.0084144	0.0196303	0.0153422	0.0156373	0.0225499
R-HSA-196783	Coenzyme A biosynthesis	0.173838	0.177279	0.181574	0.145328	0.158363	0.157931	0.136559	0.144006	0.178837
R-HSA-196791	Vitamin D (calciferol) metabolism	0.05984	0.057385	0.0653315	0.0751529	0.0772631	0.0803513	0.0731864	0.0760757	0.0573117
R-HSA-196807	Nicotinate metabolism	0.0689856	0.0716975	0.0579451	0.0676904	0.039485	0.0475621	0.0560158	0.0620721	0.0520561
R-HSA-196819	Vitamin B1 (thiamin) metabolism	0.0320697	0.00164996	-0.0474244	-0.154165	-0.167993	-0.152899	-0.19789	-0.189377	-0.123976
R-HSA-196836	Vitamin C (ascorbate) metabolism	0.0232723	0.0197144	0.0283888	0.000251652	0.0280451	0.032912	0.0329012	0.012517	0.0275375
R-HSA-196843	Vitamin B2 (riboflavin) metabolism	0.110308	0.131189	0.12472	-0.11497	0.12943	-0.121349	0.000428514	-0.0538252	0.0329246
R-HSA-196849	Metabolism of water-soluble vitamins and cofactors	0.0421496	0.0395909	0.0331269	0.013291	0.0265774	0.0117558	0.0163786	0.0162768	0.0287771
R-HSA-196854	Metabolism of vitamins and cofactors	0.0818116	0.0739461	0.0776341	0.0652934	0.0674398	0.0664248	0.0680295	0.0670076	0.0675144
R-HSA-1971475	A tetrasaccharide linker sequence is required for GAG synthesis	0.103289	0.0810294	0.0715434	-0.0212388	0.0111321	0.00198424	0.00572536	-0.0178342	-0.0220251
R-HSA-197264	Nicotinamide salvaging	0.120795	0.104867	0.107934	0.13446	0.0708246	0.0974461	0.104204	0.115707	0.10104
R-HSA-1980143	Signaling by NOTCH1	0.133359	0.133148	0.136007	0.145215	0.140536	0.143176	0.140488	0.141191	0.134567
R-HSA-1980145	Signaling by NOTCH2	0.131961	0.130778	0.122834	0.110427	0.121504	0.108038	0.116952	0.113847	0.0894116
R-HSA-198203	PI3K/AKT activation	0.121604	0.124501	0.122354	0.092544	0.0955436	0.0924057	0.0982434	0.0915063	0.0616533
R-HSA-198323	AKT phosphorylates targets in the cytosol	0.141425	0.136634	0.134995	0.123171	0.134024	0.124058	0.127739	0.124966	0.129628
R-HSA-198693	AKT phosphorylates targets in the nucleus	0.117643	0.119947	0.101569	0.105109	0.125557	0.117353	0.119656	0.114507	0.109492
R-HSA-198725	Nuclear Events (kinase and transcription factor activation)	0.0983359	0.105281	0.0946676	0.091895	0.100387	0.0892345	0.0933338	0.0901008	0.0824068
R-HSA-198745	Signalling to STAT3	0.121184	0.121513	0.123526	0.0662999	0.115686	0.0894847	0.0775599	0.0759556	0.0761835
R-HSA-198753	ERK/MAPK targets	0.132593	0.136019	0.129935	0.117516	0.121792	0.105915	0.113472	0.109997	0.101845
R-HSA-198765	Signalling to ERK5	0.192302	0.210193	0.196777	0.189025	0.219828	0.196272	0.191016	0.189854	0.161763
R-HSA-198933	Immunoregulatory interactions between a Lymphoid and a non-Lymphoid cell	0.17444	0.187706	0.172366	0.179506	0.165894	0.14718	0.172188	0.179439	0.196279
R-HSA-1989781	PPARA activates gene expression	0.0941371	0.0919022	0.0957809	0.094374	0.0910487	0.0867933	0.0880894	0.0887645	0.0864405
R-HSA-199220	Vitamin B5 (pantothenate) metabolism	0.0530941	0.0623254	0.0831906	0.0550033	0.0482963	0.0382652	0.0326981	0.0418297	0.0519365
R-HSA-199418	Negative regulation of the PI3K/AKT network	0.15085	0.152914	0.149505	0.139389	0.141317	0.140604	0.144002	0.142323	0.137998
R-HSA-199920	CREB phosphorylation	0.140901	0.124939	0.106373	0.110882	0.136164	0.113875	0.117629	0.1173	0.0669792
R-HSA-199977	ER to Golgi Anterograde Transport	0.0942482	0.0896234	0.0938579	0.0920797	0.0906407	0.0940716	0.093151	0.0913653	0.0923604
R-HSA-199992	trans-Golgi Network Vesicle Budding	0.130061	0.130796	0.124903	0.122324	0.122929	0.10951	0.112268	0.115786	0.10599
R-HSA-200425	Carnitine metabolism	0.0575604	0.0462981	0.0444722	0.0615521	0.0282086	0.0414223	0.0455579	0.0507519	0.00588474
R-HSA-201451	Signaling by BMP	0.122894	0.0996263	0.114053	0.108719	0.124078	0.121647	0.105724	0.102235	0.0651687
R-HSA-201556	Signaling by ALK	0.133677	0.134561	0.139405	0.138897	0.143992	0.143843	0.13831	0.138914	0.126906
R-HSA-201688	WNT mediated activation of DVL	0.0597811	0.0557961	0.0488583	0.0617329	0.0672857	0.0624418	0.0538209	0.0558913	0.0313429
R-HSA-201722	Formation of the beta-catenin:TCF transactivating complex	0.0998515	0.107058	0.108252	0.127388	0.127251	0.139284	0.126626	0.125952	0.129939
R-HSA-202040	G-protein activation	0.13819	0.156314	0.123121	0.100842	0.108544	0.0982861	0.104118	0.10085	0.0948827
R-HSA-202131	Metabolism of nitric oxide: NOS3 activation and regulation	0.120436	0.115321	0.106537	0.122317	0.117803	0.118221	0.118154	0.121549	0.101319
R-HSA-2022090	Assembly of collagen fibrils and other multimeric structures	0.122195	0.132068	0.108201	0.0550102	0.0816363	0.0404451	0.0892631	0.0702271	0.0846966
R-HSA-2022377	Metabolism of Angiotensinogen to Angiotensins	0.129534	0.117414	0.136629	0.0836328	0.103703	0.0843544	0.0865225	0.0917217	0.0739254
R-HSA-2022854	Keratan sulfate biosynthesis	-0.0169054	-0.0148283	-0.00201983	-0.00893461	-0.0149603	-0.0733674	-0.0539524	-0.0353227	-0.0729908
R-HSA-2022857	Keratan sulfate degradation	0.19694	0.177861	0.19612	0.10097	0.119193	0.103883	0.109771	0.082018	0.0748556
R-HSA-2022870	Chondroitin sulfate biosynthesis	0.133471	0.129601	0.0858068	0.0259812	-0.0256238	-0.0279969	0.00148114	-0.0144619	-0.000995139
R-HSA-2022923	Dermatan sulfate biosynthesis	0.169434	0.202678	0.0886159	-0.178535	-0.0571511	-0.114715	-0.129725	-0.231802	-0.169463
R-HSA-2022928	HS-GAG biosynthesis	0.00243614	-0.0281203	-0.0185574	-0.0700836	-0.0512268	-0.018343	-0.0168958	-0.0435781	-0.0975317
R-HSA-202403	TCR signaling	0.121737	0.12143	0.123952	0.127022	0.123102	0.118301	0.123334	0.127378	0.107239
R-HSA-2024096	HS-GAG degradation	0.0982685	0.0614053	0.0824315	0.0205959	0.0285985	0.0559217	0.071457	0.0448207	0.00909374
R-HSA-2024101	CS/DS degradation	0.156501	0.139854	0.109282	-0.00158311	0.0277117	-0.0184453	-0.0325121	-0.0429607	-0.044209
R-HSA-202424	Downstream TCR signaling	0.127016	0.128061	0.12669	0.127793	0.127775	0.121736	0.126305	0.128721	0.114334
R-HSA-202427	Phosphorylation of CD3 and TCR zeta chains	0.154427	0.149049	0.155155	0.217286	0.153966	0.180628	0.196738	0.214893	0.168012
R-HSA-202430	Translocation of ZAP-70 to Immunological synapse	0.179467	0.181121	0.160766	0.257585	0.19174	0.22736	0.235299	0.255067	0.206668
R-HSA-202433	Generation of second messenger molecules	0.083527	0.0921665	0.0894013	0.132323	0.0914248	0.110949	0.114366	0.125665	0.0799894
R-HSA-2025928	Calcineurin activates NFAT	0.151268	0.156338	0.129785	0.136559	0.164789	0.152719	0.141525	0.126244	0.0858334
R-HSA-202670	ERKs are inactivated	0.105206	0.10819	0.100435	0.0907402	0.0941387	0.0914678	0.0982838	0.0904994	0.0816132
R-HSA-202733	Cell surface interactions at the vascular wall	0.0897904	0.0962436	0.0825934	0.0885702	0.0873943	0.0787115	0.0858783	0.0905506	0.0788767
R-HSA-2028269	Signaling by Hippo	0.0734353	0.0654122	0.0658408	0.0533549	0.0672014	0.0608365	0.0576665	0.059708	0.0456385
R-HSA-2029480	Fcgamma receptor (FCGR) dependent phagocytosis	0.112931	0.108132	0.111575	0.113802	0.110264	0.0970181	0.100163	0.107386	0.0803384
R-HSA-2029481	FCGR activation	0.123569	0.126013	0.122579	0.128167	0.116202	0.0886018	0.0959312	0.1079	0.0965038
R-HSA-2029482	Regulation of actin dynamics for phagocytic cup formation	0.128172	0.122247	0.129691	0.129598	0.125085	0.109369	0.110421	0.119674	0.0932398
R-HSA-2029485	Role of phospholipids in phagocytosis	0.0709778	0.0772007	0.0754558	0.0638417	0.0594004	0.0422354	0.0432868	0.0500153	0.0323527
R-HSA-2032785	YAP1- and WWTR1 (TAZ)-stimulated gene expression	0.0662728	0.0526894	0.0468445	0.0350605	0.0489505	0.0551114	0.0472866	0.0391982	0.0231356
R-HSA-203615	eNOS activation	0.119684	0.113122	0.106433	0.121226	0.118304	0.107988	0.110275	0.117305	0.10637
R-HSA-203641	NOSTRIN mediated eNOS trafficking	0.077548	0.0838015	0.0636043	0.103071	0.0792181	0.0948294	0.0891107	0.0962713	0.0512036
R-HSA-203754	NOSIP mediated eNOS trafficking	0.0314557	0.0164738	0.0146122	0.0865295	0.0382797	0.0608462	0.0542951	0.0702575	0.0453044
R-HSA-203927	MicroRNA (miRNA) biogenesis	0.148423	0.144002	0.149352	0.161366	0.15322	0.165363	0.15872	0.161846	0.161731
R-HSA-204005	COPII-mediated vesicle transport	0.0707035	0.0644925	0.0661862	0.0697275	0.0639748	0.0712416	0.0670509	0.0654064	0.0685126
R-HSA-204174	Regulation of pyruvate dehydrogenase (PDH) complex	0.165077	0.150702	0.141384	0.10456	0.0942336	0.115774	0.121032	0.10346	0.11035
R-HSA-2046104	alpha-linolenic (omega3) and linoleic (omega6) acid metabolism	0.110634	0.0828257	0.109669	0.0698974	0.0706646	-0.0194142	-0.00425361	0.0437005	0.0734233
R-HSA-2046105	Linoleic acid (LA) metabolism	0.0346803	-0.0398022	0.030547	-0.0354673	-0.0339811	-0.117716	-0.0875717	-0.0741403	-0.0270477
R-HSA-2046106	alpha-linolenic acid (ALA) metabolism	0.110634	0.0828257	0.109669	0.0698974	0.0706646	-0.0194142	-0.00425361	0.0437005	0.0734233
R-HSA-204626	Hypusine synthesis from eIF5A-lysine	-0.0136409	-0.0193544	-0.0551283	-0.0888198	-0.0632934	-0.110901	-0.0520958	-0.0597371	-0.0368457
R-HSA-204998	Cell death signalling via NRAGE, NRIF and NADE	0.108767	0.103922	0.108473	0.0932008	0.0994312	0.0902558	0.0979123	0.0931685	0.086415
R-HSA-205017	NFG and proNGF binds to p75NTR	0.162397	0.158543	0.198915	-0.0439392	0.0061332	-0.00974934	-0.0127114	-0.0257448	-0.0311398
R-HSA-205025	NADE modulates death signalling	0.0704225	0.0648854	0.0833286	0.0318379	0.0638075	0.0509761	0.0486662	0.0392327	0.0470135
R-HSA-205043	NRIF signals cell death from the nucleus	0.133437	0.134047	0.128725	0.110087	0.113651	0.110385	0.118199	0.111046	0.11125
R-HSA-209543	p75NTR recruits signalling complexes	0.124702	0.114995	0.115738	0.0851515	0.0984884	0.093231	0.0974566	0.092679	0.08707
R-HSA-209560	NF-kB is activated and signals survival	0.147026	0.146897	0.142609	0.116237	0.135285	0.111064	0.118378	0.119233	0.110806
R-HSA-209563	Axonal growth stimulation	0.215983	0.207402	0.223066	0.186865	0.194037	0.191038	0.205427	0.197335	0.177481
R-HSA-209776	Metabolism of amine-derived hormones	0.135913	0.1299	0.105805	0.113696	0.0901533	0.104891	0.17414	0.130315	0.138397
R-HSA-209822	Glycoprotein hormones	-0.113387	-0.158346	-0.145734	-0.276396	-0.200157	-0.125723	0.00168959	-0.203878	-0.051959
R-HSA-209905	Catecholamine biosynthesis	0.092618	0.110801	0.128101	0.107795	0.0685181	0.125704	0.084524	0.104755	0.0656439
R-HSA-209931	Serotonin and melatonin biosynthesis	0.199298	0.180536	0.131346	0.15351	0.129658	0.114531	0.202597	0.177314	0.124771
R-HSA-209952	Peptide hormone biosynthesis	0.000165028	-0.0149116	-0.0572796	-0.110893	-0.0651545	-0.0179316	0.0166814	-0.0704561	-0.00948362
R-HSA-209968	Thyroxine biosynthesis	-0.017705	-0.0344824	-0.0873509	-0.0336599	0.00315382	-0.0066634	0.312738	0.0309836	0.355468
R-HSA-210455	Astrocytic Glutamate-Glutamine Uptake And Metabolism	0.104462	0.0886563	0.189139	0.00623889	0.114306	0.018932	0.0255798	0.0240094	0.0386148
R-HSA-210500	Glutamate Neurotransmitter Release Cycle	0.0600874	0.0572178	0.0633812	0.0518314	0.0500028	0.0395992	0.0464997	0.0495942	0.0488476
R-HSA-210744	Regulation of gene expression in late stage (branching morphogenesis) pancreatic bud precursor cells	0.130762	0.129506	0.14189	0.137975	0.141654	0.130986	0.128606	0.133082	0.116106
R-HSA-210745	Regulation of gene expression in beta cells	0.0923666	0.0998857	0.0881967	0.0826016	0.103893	0.0850795	0.0868076	0.0848783	0.0973212
R-HSA-210746	Regulation of gene expression in endocrine-committed (NEUROG3+) progenitor cells	0.187935	0.225071	0.175487	0.0883298	0.207555	0.07503	0.0998104	0.115221	0.0981143
R-HSA-210747	Regulation of gene expression in early pancreatic precursor cells	0.114292	0.0857486	0.12523	0.123128	0.13008	0.108694	0.110164	0.117023	0.0824443
R-HSA-210990	PECAM1 interactions	0.101951	0.106778	0.103066	0.109312	0.0996209	0.09842	0.100292	0.112727	0.0768451
R-HSA-210991	Basigin interactions	0.149482	0.163201	0.134523	0.109722	0.0967519	0.0875421	0.107364	0.103417	0.0904404
R-HSA-210993	Tie2 Signaling	0.085045	0.0768872	0.0809896	0.0682154	0.0639925	0.0643168	0.0691843	0.0670579	0.0445685
R-HSA-211000	Gene Silencing by RNA	0.101963	0.105455	0.108731	0.117318	0.124397	0.126498	0.125382	0.120725	0.150709
R-HSA-211163	AKT-mediated inactivation of FOXO1A	0.151052	0.148378	0.130166	0.136219	0.143947	0.138186	0.143066	0.142321	0.141618
R-HSA-211728	Regulation of PAK-2p34 activity by PS-GAP/RHG10	0.129501	0.112937	0.13886	0.0666915	0.103705	0.100589	0.0766568	0.0659781	0.00684203
R-HSA-211733	Regulation of activated PAK-2p34 by proteasome mediated degradation	0.166485	0.168117	0.162156	0.153937	0.160745	0.148105	0.155067	0.148854	0.153827
R-HSA-211736	Stimulation of the cell death response by PAK-2p34	0.139054	0.13352	0.15	0.0668643	0.111253	0.114209	0.0893776	0.0621234	0.0232898
R-HSA-211859	Biological oxidations	0.0871924	0.0869116	0.0769632	0.0673622	0.065174	0.0555762	0.0617878	0.0646519	0.0571708
R-HSA-211897	Cytochrome P450 - arranged by substrate type	0.126817	0.117078	0.108054	0.0746442	0.0787135	0.0604087	0.0744251	0.0706315	0.0459841
R-HSA-211916	Vitamins	-0.339455	-0.317805	-0.287244	-0.334443	-0.357563	-0.256175	-0.310433	-0.301784	-0.387651
R-HSA-211935	Fatty acids	-0.129352	-0.134852	-0.0669698	-0.0575896	-0.0249262	-0.0256194	-0.0308208	-0.0387865	-0.0693279
R-HSA-211945	Phase I - Functionalization of compounds	0.102849	0.0995372	0.0929237	0.0741826	0.0825301	0.0592474	0.0654209	0.0716669	0.0437307
R-HSA-211957	Aromatic amines can be N-hydroxylated or N-dealkylated by CYP1A2	0.312706	0.330208	0.34646	0.318388	0.304978	0.268155	0.247244	0.294522	0.160643
R-HSA-211958	Miscellaneous substrates	-0.075739	-0.0687878	-0.0690048	-0.0567338	-0.0189959	-0.0391632	-0.0628463	-0.0492594	-0.0859779
R-HSA-211976	Endogenous sterols	0.170416	0.162431	0.145407	0.115822	0.120871	0.100846	0.119838	0.112785	0.086205
R-HSA-211979	Eicosanoids	-0.0447014	-0.0801857	0.0361138	-0.0571182	-0.0232303	-0.0215874	-0.0167403	-0.0388263	-0.0710386
R-HSA-211981	Xenobiotics	0.146071	0.143584	0.106261	0.105613	0.112069	0.0734972	0.0886069	0.0986138	0.0724013
R-HSA-211999	CYP2E1 reactions	0.15712	0.103591	-0.32123	-0.432038	-0.487385	-0.446926	-0.444539	-0.484203	-0.391579
R-HSA-212165	Epigenetic regulation of gene expression	0.089581	0.0948838	0.0917437	0.112713	0.11188	0.115661	0.106841	0.109107	0.105828
R-HSA-2122947	NOTCH1 Intracellular Domain Regulates Transcription	0.130727	0.131162	0.135759	0.146119	0.146162	0.147018	0.141176	0.142422	0.13775
R-HSA-2122948	Activated NOTCH1 Transmits Signal to the Nucleus	0.162603	0.158116	0.149304	0.149582	0.135943	0.130354	0.144195	0.145281	0.123079
R-HSA-212300	PRC2 methylates histones and DNA	0.12161	0.13457	0.124593	0.150497	0.156957	0.156783	0.152613	0.151893	0.183258
R-HSA-212676	Dopamine Neurotransmitter Release Cycle	0.0494132	0.0426894	0.0473845	0.0221173	0.019745	0.0218137	0.0292121	0.0200727	0.0312671
R-HSA-212718	EGFR interacts with phospholipase C-gamma	0.162049	0.159382	0.156831	0.15093	0.143937	0.122234	0.129261	0.137208	0.119235
R-HSA-2129379	Molecules associated with elastic fibres	0.0918274	0.0849923	0.0468169	0.0214867	0.0132774	0.0187248	0.0408963	0.0243408	0.00878793
R-HSA-2132295	MHC class II antigen presentation	0.146062	0.137448	0.142664	0.117207	0.123357	0.114144	0.123527	0.11971	0.14545
R-HSA-2142670	Synthesis of epoxy (EET) and dihydroxyeicosatrienoic acids (DHET)	0.0579772	0.0626088	0.0804125	0.0590995	0.0442418	0.0247302	0.00498525	0.037067	-0.0343063
R-HSA-2142688	Synthesis of 5-eicosatetraenoic acids	0.0862065	0.0662722	0.00821172	-0.0318077	0.0176759	-0.0348846	0.0266515	0.0191466	-0.0125193
R-HSA-2142691	Synthesis of Leukotrienes (LT) and Eoxins (EX)	-0.0232027	-0.0253105	-0.0287309	-0.0141196	0.000625103	-0.0278693	-0.00633567	-0.00659599	-0.0630096
R-HSA-2142696	Synthesis of Hepoxilins (HX) and Trioxilins (TrX)	0.267474	0.436356	-0.0357427	-0.292135	0.337368	-0.301227	0.384873	0.061882	0.391124
R-HSA-2142700	Synthesis of Lipoxins (LX)	0.0355681	0.0269805	-0.0518846	-0.0683825	0.0394442	-0.0895398	0.0248248	-0.000494685	-0.0173036
R-HSA-2142712	Synthesis of 12-eicosatetraenoic acid derivatives	0.20597	0.25578	0.112317	0.0917303	0.183431	0.131794	0.202751	0.132414	0.192322
R-HSA-2142753	Arachidonic acid metabolism	0.0743528	0.0632586	0.0623392	0.0336183	0.0429398	0.0312418	0.0488644	0.0420719	0.0285551
R-HSA-2142770	Synthesis of 15-eicosatetraenoic acid derivatives	0.224584	0.225633	0.193832	0.111226	0.11691	0.132121	0.132571	0.114193	0.104069
R-HSA-2142789	Ubiquinol biosynthesis	0.075407	0.0369609	0.0797394	0.0195523	0.00568587	-0.0353484	-0.00743342	0.00201415	0.0224338
R-HSA-2142816	Synthesis of (16-20)-hydroxyeicosatetraenoic acids (HETE)	-0.0318839	-0.0127402	0.00764976	0.00281592	0.00916544	0.0295935	-0.0223017	-0.000231408	-0.0315889
R-HSA-2142845	Hyaluronan metabolism	0.15317	0.140177	0.134312	0.0784649	0.107415	0.100503	0.099523	0.0839804	0.116863
R-HSA-2142850	Hyaluronan biosynthesis and export	-0.140631	-0.190247	-0.164683	-0.0230377	-0.0739265	-0.040675	-0.0809378	-0.0498684	-0.169396
R-HSA-2151201	Transcriptional activation of mitochondrial biogenesis	0.123611	0.121673	0.121639	0.111163	0.116285	0.113365	0.109835	0.111184	0.0996828
R-HSA-2151209	Activation of PPARGC1A (PGC-1alpha) by phosphorylation	0.0544457	0.0586674	0.0475965	0.0603448	0.0375299	0.0414439	0.0457386	0.0490136	0.0107124
R-HSA-216083	Integrin cell surface interactions	0.190407	0.198562	0.189723	0.18454	0.178243	0.16739	0.1865	0.187481	0.198662
R-HSA-2160916	Hyaluronan uptake and degradation	0.170689	0.159656	0.151537	0.0852877	0.118911	0.10958	0.110882	0.0927157	0.133721
R-HSA-2161517	Abacavir transmembrane transport	0.00766116	0.0212383	-0.00946305	0.0919381	0.00384274	0.117884	0.0897463	0.0970445	-0.0473971
R-HSA-2161522	Abacavir ADME	0.094464	0.0796296	0.0669954	0.0719137	0.0232492	0.0741465	0.071563	0.0822557	0.0184205
R-HSA-2161541	Abacavir metabolism	0.166852	0.135153	0.138185	0.0511511	0.041938	0.0302626	0.0535322	0.0669997	0.076696
R-HSA-2162123	Synthesis of Prostaglandins (PG) and Thromboxanes (TX)	0.105551	0.0813382	0.106606	0.0751175	0.0717679	0.0807232	0.072579	0.0770322	0.0817252
R-HSA-2168880	Scavenging of heme from plasma	0.106787	0.16316	0.141234	-0.0408444	0.103199	0.0231616	0.0350057	-0.00624701	0.057622
R-HSA-2172127	DAP12 interactions	0.0992754	0.105331	0.100179	0.101861	0.0933738	0.0856897	0.0893461	0.0989112	0.0765977
R-HSA-217271	FMO oxidises nucleophiles	0.222392	0.224727	-0.0472892	0.0265454	-0.0774985	-0.0596349	-0.0433938	0.0213262	-0.0718465
R-HSA-2173782	Binding and Uptake of Ligands by Scavenger Receptors	0.135181	0.13796	0.124926	0.10253	0.122421	0.0974516	0.107261	0.103483	0.124649
R-HSA-2173788	Downregulation of TGF-beta receptor signaling	0.138281	0.140486	0.132886	0.127702	0.130893	0.12192	0.130161	0.12786	0.131212
R-HSA-2173789	TGF-beta receptor signaling activates SMADs	0.156734	0.159139	0.148627	0.141049	0.143825	0.132299	0.140785	0.139081	0.136999
R-HSA-2173791	TGF-beta receptor signaling in EMT (epithelial to mesenchymal transition)	0.128158	0.126447	0.11837	0.119449	0.126364	0.126281	0.128676	0.125798	0.10819
R-HSA-2173793	Transcriptional activity of SMAD2/SMAD3:SMAD4 heterotrimer	0.135332	0.137208	0.137303	0.147785	0.145886	0.146304	0.143489	0.144829	0.139705
R-HSA-2173795	Downregulation of SMAD2/3:SMAD4 transcriptional activity	0.129692	0.129393	0.129333	0.13326	0.130122	0.131834	0.130577	0.131481	0.11478
R-HSA-2173796	SMAD2/SMAD3:SMAD4 heterotrimer regulates transcription	0.133226	0.1341	0.132597	0.143884	0.143831	0.143529	0.141039	0.142076	0.135862
R-HSA-2179392	EGFR Transactivation by Gastrin	0.143583	0.143398	0.140065	0.134003	0.128014	0.114658	0.123336	0.125202	0.117509
R-HSA-2187335	The retinoid cycle in cones (daylight vision)	-0.00260527	-0.00502716	-0.154968	-0.0809701	-0.11975	-0.0434779	-0.0630933	-0.0815532	-0.0672861
R-HSA-2187338	Visual phototransduction	0.0546443	0.0556937	0.0504201	0.0534563	0.0422094	0.0617107	0.0598556	0.0520304	0.0401771
R-HSA-2197563	NOTCH2 intracellular domain regulates transcription	0.108063	0.102966	0.107085	0.0961515	0.110992	0.0909463	0.0919721	0.101536	0.0503616
R-HSA-2214320	Anchoring fibril formation	0.223753	0.224954	0.20018	0.16698	0.163236	0.141941	0.168274	0.170375	0.192258
R-HSA-2243919	Crosslinking of collagen fibrils	0.186402	0.190128	0.142519	0.118201	0.115135	0.0773195	0.112113	0.111552	0.136927
R-HSA-2299718	Condensation of Prophase Chromosomes	0.0664272	0.0780463	0.0718847	0.0894738	0.09725	0.0942445	0.0899158	0.0893286	0.169287
R-HSA-2393930	Phosphate bond hydrolysis by NUDT proteins	0.0408973	0.015236	0.0469998	0.0403974	0.0134721	0.00306756	0.0213267	0.0347298	0.11422
R-HSA-2395516	Electron transport from NADPH to Ferredoxin	0.171976	0.172075	0.112143	0.153287	0.141207	0.105163	0.168128	0.140207	0.209221
R-HSA-2404192	Signaling by Type 1 Insulin-like Growth Factor 1 Receptor (IGF1R)	0.0724915	0.0652872	0.0711806	0.0502653	0.0512307	0.0515947	0.0564162	0.0540673	0.0315802
R-HSA-2408508	Metabolism of ingested SeMet, Sec, MeSec into H2Se	0.123306	0.124983	0.110199	0.0550029	0.0809811	0.0916572	0.0659794	0.067452	0.0404392
R-HSA-2408522	Selenoamino acid metabolism	0.230992	0.233133	0.223221	0.21532	0.221613	0.218101	0.215969	0.216979	0.216661
R-HSA-2408550	Metabolism of ingested H2SeO4 and H2SeO3 into H2Se	0.206053	0.165839	0.11944	0.0959801	0.0791233	-0.00280985	0.0654286	0.115026	0.154066
R-HSA-2408552	Methylation of MeSeH for excretion	-0.103247	-0.188445	-0.0739007	-0.0144235	-0.0698631	-0.047992	-0.0495565	-0.0323444	-0.177771
R-HSA-2408557	Selenocysteine synthesis	0.306096	0.308225	0.300542	0.295177	0.3022	0.291667	0.293122	0.294042	0.291105
R-HSA-2424491	DAP12 signaling	0.0978041	0.104867	0.0996461	0.103715	0.0927189	0.0877281	0.0907008	0.10022	0.0785374
R-HSA-2426168	Activation of gene expression by SREBF (SREBP)	0.122221	0.116621	0.130983	0.116135	0.11761	0.102017	0.105612	0.109196	0.104171
R-HSA-2428924	IGF1R signaling cascade	0.0724915	0.0652872	0.0711806	0.0502653	0.0512307	0.0515947	0.0564162	0.0540673	0.0315802
R-HSA-2428928	IRS-related events triggered by IGF1R	0.0712712	0.0641403	0.0703822	0.0481285	0.0502916	0.0517171	0.0560954	0.052587	0.0303177
R-HSA-2428933	SHC-related events triggered by IGF1R	0.14732	0.120299	0.135857	0.0967963	0.120229	0.115449	0.115292	0.0969258	0.09736
R-HSA-2453902	The canonical retinoid cycle in rods (twilight vision)	0.0125188	0.011978	-0.00275256	0.00032211	0.0230538	0.0537168	0.0209244	-0.00409273	-0.012104
R-HSA-2454202	Fc epsilon receptor (FCERI) signaling	0.121805	0.123558	0.121237	0.114481	0.11915	0.103488	0.110479	0.11295	0.0997108
R-HSA-2465910	MASTL Facilitates Mitotic Progression	0.0784383	0.0918105	0.0857149	0.0767421	0.0867335	0.0864329	0.0865722	0.0791656	0.153505
R-HSA-2467813	Separation of Sister Chromatids	0.109701	0.111334	0.110649	0.116997	0.120541	0.112603	0.114992	0.113116	0.150427
R-HSA-2468052	Establishment of Sister Chromatid Cohesion	0.132034	0.122798	0.119429	0.158612	0.131546	0.178403	0.164285	0.159295	0.23387
R-HSA-2470946	Cohesin Loading onto Chromatin	0.122952	0.12013	0.11624	0.146605	0.13525	0.194554	0.17086	0.154825	0.260281
R-HSA-2473224	Antagonism of Activin by Follistatin	-0.00810218	-0.0907208	-0.116288	-0.212864	-0.186007	-0.138961	-0.112125	-0.177157	-0.242936
R-HSA-2485179	Activation of the phototransduction cascade	0.122356	0.134532	0.124957	0.128745	0.157686	0.0942216	0.120747	0.126398	0.105823
R-HSA-2500257	Resolution of Sister Chromatid Cohesion	0.0805322	0.0827613	0.0840807	0.0942184	0.0976991	0.0915013	0.0903749	0.0906414	0.14097
R-HSA-2514853	Condensation of Prometaphase Chromosomes	0.0738599	0.0920336	0.0893247	0.0885654	0.103456	0.100946	0.102043	0.0964797	0.1847
R-HSA-2514856	The phototransduction cascade	0.0508191	0.0630633	0.0589491	0.0789163	0.0643008	0.0716222	0.0725259	0.071122	0.0694392
R-HSA-2514859	Inactivation, recovery and regulation of the phototransduction cascade	0.0538722	0.0663243	0.0618859	0.081886	0.0675708	0.0748501	0.075813	0.0733718	0.0725756
R-HSA-2534343	Interaction With Cumulus Cells And The Zona Pellucida	-0.109677	-0.0761553	-0.10534	-0.111751	-0.040056	-0.17411	-0.10872	-0.101973	-0.0744997
R-HSA-2555396	Mitotic Metaphase and Anaphase	0.114971	0.115572	0.118556	0.119907	0.1232	0.116894	0.120802	0.11839	0.149119
R-HSA-2559580	Oxidative Stress Induced Senescence	0.134359	0.141451	0.133698	0.142111	0.141686	0.139678	0.140173	0.14176	0.145396
R-HSA-2559582	Senescence-Associated Secretory Phenotype (SASP)	0.106983	0.115541	0.106283	0.104078	0.117714	0.10068	0.106187	0.105641	0.127157
R-HSA-2559584	Formation of Senescence-Associated Heterochromatin Foci (SAHF)	0.11086	0.122937	0.117107	0.114169	0.131885	0.117679	0.114724	0.115869	0.138962
R-HSA-2559585	Oncogene Induced Senescence	0.143867	0.145942	0.142988	0.149759	0.150632	0.142068	0.140793	0.144685	0.144229
R-HSA-2559586	DNA Damage/Telomere Stress Induced Senescence	0.0740561	0.0858947	0.0822572	0.0925906	0.102295	0.0926298	0.0885352	0.0888314	0.12031
R-HSA-2562578	TRIF-mediated programmed cell death	0.160578	0.133037	0.139008	0.070596	0.105138	0.0902536	0.101464	0.0867941	0.0772517
R-HSA-2564830	Cytosolic iron-sulfur cluster assembly	0.0452259	0.0512375	0.0260545	0.0207862	0.0531284	0.0361218	0.0368767	0.0316627	0.0686006
R-HSA-2565942	Regulation of PLK1 Activity at G2/M Transition	0.0897149	0.0879852	0.0927947	0.0962272	0.0988194	0.0936867	0.0925515	0.0938281	0.101832
R-HSA-2586552	Signaling by Leptin	0.0918873	0.0813259	0.0845663	0.0498207	0.0708168	0.0766752	0.0771403	0.0641079	0.0532972
R-HSA-264642	Acetylcholine Neurotransmitter Release Cycle	0.0598749	0.056584	0.0601179	0.0462455	0.0425652	0.0321412	0.0439983	0.0439416	0.0584496
R-HSA-264870	Caspase-mediated cleavage of cytoskeletal proteins	0.0954212	0.0884397	0.0880868	0.0884394	0.0918795	0.0833122	0.08464	0.085789	0.0790727
R-HSA-264876	Insulin processing	0.0646491	0.0648657	0.0665545	0.0735155	0.0712535	0.0669606	0.0767896	0.0781806	0.0786754
R-HSA-2672351	Stimuli-sensing channels	0.145265	0.135334	0.137139	0.115686	0.123299	0.118665	0.120273	0.120111	0.097965
R-HSA-2682334	EPH-Ephrin signaling	0.116817	0.116251	0.110069	0.108885	0.113551	0.10202	0.105825	0.105832	0.095255
R-HSA-2730905	Role of LAT2/NTAL/LAB on calcium mobilization	0.147453	0.157505	0.147393	0.126991	0.129137	0.0951595	0.105414	0.117628	0.114215
R-HSA-2855086	Ficolins bind to repetitive carbohydrate structures on the target cell surface	0.47802	0.429488	0.281947	-0.444441	-0.385818	-0.292084	-0.269316	-0.352389	-0.347109
R-HSA-2871796	FCERI mediated MAPK activation	0.099958	0.102645	0.0994156	0.0892984	0.0925531	0.0722351	0.0819826	0.0858844	0.0695311
R-HSA-2871809	FCERI mediated Ca+2 mobilization	0.0679988	0.0766648	0.0705519	0.0779665	0.0880703	0.0562824	0.0540815	0.0662533	0.042525
R-HSA-2871837	FCERI mediated NF-kB activation	0.13989	0.140795	0.141905	0.131591	0.144533	0.122502	0.126482	0.130183	0.123873
R-HSA-2892245	POU5F1 (OCT4), SOX2, NANOG repress genes related to differentiation	0.132013	0.137828	0.140401	0.150037	0.149314	0.167574	0.140907	0.152299	0.145754
R-HSA-2892247	POU5F1 (OCT4), SOX2, NANOG activate genes related to proliferation	0.105382	0.107185	0.106541	0.0920468	0.121503	0.119064	0.102531	0.098335	0.100117
R-HSA-2979096	NOTCH2 Activation and Transmission of Signal to the Nucleus	0.1454	0.144829	0.131284	0.118149	0.127202	0.11544	0.129677	0.12027	0.108088
R-HSA-2980736	Peptide hormone metabolism	0.0818066	0.0821011	0.0830802	0.0791896	0.0786398	0.0788727	0.0841599	0.0843318	0.0810066
R-HSA-2980766	Nuclear Envelope Breakdown	0.0552954	0.0569046	0.0612406	0.0646083	0.0663384	0.0663017	0.0683407	0.0632721	0.117703
R-HSA-2980767	Activation of NIMA Kinases NEK9, NEK6, NEK7	0.0519435	0.0511568	0.051948	0.0613724	0.0596203	0.0525637	0.0549065	0.053046	0.147711
R-HSA-2995383	Initiation of Nuclear Envelope (NE) Reformation	0.104115	0.106592	0.110713	0.086719	0.100015	0.0968163	0.102518	0.0934514	0.136951
R-HSA-2995410	Nuclear Envelope (NE) Reassembly	0.10977	0.109329	0.115886	0.10672	0.114951	0.111121	0.115102	0.1107	0.134016
R-HSA-3000157	Laminin interactions	0.176473	0.179946	0.138651	0.0659359	0.066587	0.0904312	0.122687	0.100019	0.0484929
R-HSA-3000170	Syndecan interactions	0.0871355	0.0921047	0.0636877	0.0485066	0.0383254	0.0327175	0.0497226	0.047483	0.0462232
R-HSA-3000171	Non-integrin membrane-ECM interactions	0.0811087	0.0846674	0.0613512	0.0461495	0.0368094	0.038989	0.0503374	0.0473084	0.0436103
R-HSA-3000178	ECM proteoglycans	0.156991	0.159627	0.141461	0.128228	0.117331	0.103849	0.117124	0.119882	0.11925
R-HSA-3000471	Scavenging by Class B Receptors	0.110543	0.11737	0.0717979	0.0590902	0.0598994	0.0241091	0.0407225	0.0350324	0.0533536
R-HSA-3000480	Scavenging by Class A Receptors	0.135132	0.135187	0.117362	0.100913	0.0985849	0.0866651	0.101787	0.0988487	0.114553
R-HSA-3000484	Scavenging by Class F Receptors	0.131808	0.124056	0.122295	0.111022	0.130555	0.114656	0.117378	0.111448	0.129989
R-HSA-3000497	Scavenging by Class H Receptors	0.174075	0.164714	0.0607081	0.0412771	0.0408501	0.0190415	0.0544942	0.0262121	0.0530757
R-HSA-3065676	SUMO is conjugated to E1 (UBA2:SAE1)	0.0691024	0.0680727	0.0799853	0.0841303	0.0990608	0.0972088	0.0856055	0.088568	0.0648429
R-HSA-3065678	SUMO is transferred from E1 to E2 (UBE2I, UBC9)	0.0661477	0.0641154	0.0743755	0.094037	0.106172	0.1007	0.0950653	0.0993792	0.0704335
R-HSA-3065679	SUMO is proteolytically processed	0.0634099	0.0625554	0.0733799	0.0792458	0.0875806	0.0876788	0.0785658	0.0797513	0.063514
R-HSA-3108214	SUMOylation of DNA damage response and repair proteins	0.0682148	0.068162	0.0776922	0.0898916	0.0943704	0.0943719	0.0909039	0.087682	0.10904
R-HSA-3134963	DEx/H-box helicases activate type I IFN and inflammatory cytokines production	0.169556	0.166456	0.164462	0.136434	0.165183	0.125613	0.12813	0.137784	0.113426
R-HSA-3134973	LRR FLII-interacting protein 1 (LRRFIP1) activates type I IFN production	0.125073	0.11965	0.132829	0.110799	0.109274	0.109717	0.104303	0.110986	0.0758778
R-HSA-3134975	Regulation of innate immune responses to cytosolic DNA	0.136757	0.127791	0.12937	0.125686	0.126777	0.122216	0.126367	0.123884	0.10733
R-HSA-3214815	HDACs deacetylate histones	0.114659	0.121062	0.120483	0.137314	0.13397	0.139371	0.133095	0.135987	0.143319
R-HSA-3214841	PKMTs methylate histone lysines	0.105056	0.109166	0.107766	0.124385	0.130475	0.125551	0.120054	0.125137	0.11833
R-HSA-3214842	HDMs demethylate histones	0.0797002	0.0863715	0.0875034	0.116083	0.113193	0.117704	0.11071	0.113304	0.13094
R-HSA-3214847	HATs acetylate histones	0.0669937	0.0725824	0.0726028	0.0875301	0.0957662	0.0996993	0.0893926	0.0884267	0.0921565
R-HSA-3214858	RMTs methylate histone arginines	0.105781	0.114622	0.118289	0.128135	0.136117	0.137203	0.131842	0.129632	0.143602
R-HSA-3215018	Processing and activation of SUMO	0.0556187	0.0546313	0.0628617	0.0830354	0.0940801	0.0863472	0.0827299	0.0860103	0.062527
R-HSA-3232118	SUMOylation of transcription factors	0.127539	0.126493	0.130477	0.121638	0.13436	0.121569	0.117514	0.122277	0.114049
R-HSA-3232142	SUMOylation of ubiquitinylation proteins	0.0869046	0.0821226	0.0885604	0.0930744	0.0988449	0.0908326	0.0918244	0.0892361	0.0932156
R-HSA-3238698	WNT ligand biogenesis and trafficking	0.074376	0.09911	0.0510277	0.0224689	0.0793374	-0.000114491	0.0200798	0.00277117	0.00575382
R-HSA-3248023	Regulation by TREX1	0.135868	0.0922264	0.141096	-0.293386	-0.151665	-0.338732	-0.231106	-0.271224	0.0640414
R-HSA-3249367	STAT6-mediated induction of chemokines	0.136545	0.114094	0.139598	0.129387	0.11709	0.116325	0.128577	0.13022	0.0850274
R-HSA-3270619	IRF3-mediated induction of type I IFN	0.122712	0.115472	0.128475	0.11479	0.130736	0.112033	0.117799	0.117109	0.129207
R-HSA-3295583	TRP channels	0.0782541	0.0691169	0.10182	0.0688443	0.0895237	0.08075	0.0836129	0.0809513	0.0305029
R-HSA-3299685	Detoxification of Reactive Oxygen Species	0.146626	0.141368	0.140166	0.122904	0.122579	0.113077	0.126546	0.11913	0.121247
R-HSA-3301854	Nuclear Pore Complex (NPC) Disassembly	0.0852706	0.0855664	0.0984233	0.0820982	0.0961599	0.0882983	0.098284	0.087819	0.176688
R-HSA-3322077	Glycogen synthesis	0.15566	0.151261	0.139345	0.125063	0.132875	0.122351	0.12992	0.125073	0.111989
R-HSA-3371378	Regulation by c-FLIP	0.0445509	0.0392296	0.0411367	0.0364298	0.0407907	0.0449535	0.0444168	0.0400327	0.00953189
R-HSA-3371453	Regulation of HSF1-mediated heat shock response	0.076882	0.0714072	0.0860865	0.0820906	0.0853569	0.0800661	0.0803779	0.079628	0.0916052
R-HSA-3371497	HSP90 chaperone cycle for steroid hormone receptors (SHR) in the presence of ligand	0.125592	0.125569	0.129702	0.121459	0.131698	0.110077	0.109576	0.116238	0.101578
R-HSA-3371511	HSF1 activation	0.0791058	0.0745066	0.0853595	0.0762719	0.0883834	0.0775066	0.0758457	0.0769196	0.0808476
R-HSA-3371556	Cellular response to heat stress	0.083389	0.0801496	0.0908016	0.085338	0.0920469	0.0834558	0.0822133	0.0823066	0.0865329
R-HSA-3371568	Attenuation phase	0.103887	0.0985969	0.110775	0.0973152	0.111296	0.086404	0.0825936	0.0891824	0.0782895
R-HSA-3371571	HSF1-dependent transactivation	0.102788	0.100954	0.107797	0.0958987	0.108423	0.0883162	0.0837967	0.08994	0.0789883
R-HSA-349425	Autodegradation of the E3 ubiquitin ligase COP1	0.148891	0.15599	0.152127	0.150002	0.156762	0.146937	0.150439	0.147277	0.151369
R-HSA-350054	Notch-HLH transcription pathway	0.140471	0.139627	0.143534	0.153032	0.148179	0.151975	0.145988	0.149211	0.131156
R-HSA-350562	Regulation of ornithine decarboxylase (ODC)	0.168456	0.168878	0.169458	0.154557	0.159669	0.1458	0.15553	0.148559	0.167348
R-HSA-351143	Agmatine biosynthesis	-0.148532	-0.222215	-0.18988	-0.0481588	-0.153129	-0.076335	-0.11969	-0.118769	-0.026273
R-HSA-351200	Interconversion of polyamines	0.13172	0.154301	0.116678	0.106687	0.145895	0.140571	0.134457	0.118724	0.130939
R-HSA-351202	Metabolism of polyamines	0.159922	0.16439	0.159854	0.150723	0.157953	0.1455	0.154022	0.147985	0.165788
R-HSA-351906	Apoptotic cleavage of cell adhesion proteins	0.109772	0.106679	0.115498	0.0802858	0.0771887	0.079246	0.0789095	0.0814996	0.0673512
R-HSA-352230	Amino acid transport across the plasma membrane	0.0855374	0.0880994	0.0753014	0.0400179	0.0604205	0.0455254	0.0706922	0.062809	0.0625727
R-HSA-352238	Breakdown of the nuclear lamina	0.0914042	0.087831	0.0859802	0.0990381	0.101501	0.0935849	0.0951397	0.0970094	0.0969956
R-HSA-354192	Integrin signaling	0.138779	0.129134	0.1281	0.132064	0.114348	0.105795	0.108662	0.118767	0.0864763
R-HSA-354194	GRB2:SOS provides linkage to MAPK signaling for Integrins	0.179174	0.17196	0.15659	0.156963	0.135165	0.129807	0.138203	0.145704	0.117771
R-HSA-372708	p130Cas linkage to MAPK signaling for integrins	0.121685	0.116406	0.111793	0.131159	0.0979436	0.100501	0.101201	0.116584	0.0697464
R-HSA-373076	Class A/1 (Rhodopsin-like receptors)	0.119157	0.121107	0.10877	0.0996771	0.0975887	0.0927095	0.101524	0.101646	0.0961352
R-HSA-373080	Class B/2 (Secretin family receptors)	0.0904477	0.0995123	0.0745887	0.0509755	0.0603524	0.0439685	0.0627001	0.0487981	0.0600928
R-HSA-373752	Netrin-1 signaling	0.102053	0.0988569	0.0978794	0.0970745	0.0875616	0.0812393	0.0870143	0.0898087	0.0586242
R-HSA-373753	Nephrin family interactions	0.0954596	0.104204	0.087315	0.0907653	0.0792466	0.079232	0.0825312	0.0864669	0.0573033
R-HSA-373755	Semaphorin interactions	0.135072	0.134352	0.133935	0.119776	0.126019	0.109515	0.112678	0.117147	0.104113
R-HSA-373756	SDK interactions	-0.0472213	-0.0865439	0.0174452	0.126662	0.0792704	0.098818	0.0824526	0.12223	-0.119616
R-HSA-373760	L1CAM interactions	0.131505	0.132137	0.12567	0.113473	0.1234	0.107326	0.11357	0.113216	0.10903
R-HSA-375165	NCAM signaling for neurite out-growth	0.114435	0.115822	0.10215	0.104061	0.0911536	0.0934252	0.102884	0.104153	0.0828652
R-HSA-375276	Peptide ligand-binding receptors	0.126468	0.130909	0.11724	0.110318	0.104473	0.101818	0.108613	0.109264	0.102803
R-HSA-375280	Amine ligand-binding receptors	0.115775	0.114598	0.10154	0.135745	0.0976521	0.120532	0.121036	0.127117	0.0788607
R-HSA-375281	Hormone ligand-binding receptors	0.0019086	-0.03695	-0.0307973	-0.102317	-0.115028	-0.0196235	0.0675824	-0.0620947	0.0415879
R-HSA-376172	DSCAM interactions	0.129895	0.129318	0.125722	0.117354	0.117801	0.0988332	0.112561	0.10718	0.0953233
R-HSA-376176	Signaling by ROBO receptors	0.174632	0.179804	0.17408	0.179732	0.177342	0.172326	0.175215	0.175969	0.167086
R-HSA-3769402	Deactivation of the beta-catenin transactivating complex	0.128785	0.126105	0.126045	0.123753	0.128351	0.131575	0.126565	0.128161	0.102559
R-HSA-3772470	Negative regulation of TCF-dependent signaling by WNT ligand antagonists	0.0303472	0.0278454	0.0102544	0.0133971	0.099634	-0.0199811	0.0161158	-0.00363256	-0.038236
R-HSA-379397	Enzymatic degradation of dopamine by COMT	0.0296477	0.0394415	0.0264875	0.0265268	0.00597873	-0.00698886	0.0106878	0.0318542	0.0569056
R-HSA-379398	Enzymatic degradation of Dopamine by monoamine oxidase	0.0382897	0.0465365	0.0349614	0.0354738	0.0132214	0.000783948	0.0176265	0.0400094	0.0624736
R-HSA-379401	Dopamine clearance from the synaptic cleft	0.0213623	0.0328028	0.0182837	0.0185611	-0.00169791	-0.0123697	0.00368183	0.0254481	0.0486185
R-HSA-379716	Cytosolic tRNA aminoacylation	0.0795741	0.0806544	0.0647231	0.0487535	0.0636989	0.0657212	0.0604749	0.0542212	0.0758734
R-HSA-379724	tRNA Aminoacylation	0.049261	0.0456828	0.0321284	0.0295519	0.0355017	0.036964	0.0319266	0.0284313	0.0468458
R-HSA-379726	Mitochondrial tRNA aminoacylation	0.00722916	0.00378775	-0.00897408	-0.00448738	-0.00432659	-0.00167365	-0.0106344	-0.0121887	-0.0034498
R-HSA-380095	Tachykinin receptors bind tachykinins	-0.0461641	0.0101389	0.00547221	0.0643676	0.0199916	0.0202142	0.126225	0.127761	0.132458
R-HSA-380108	Chemokine receptors bind chemokines	0.109962	0.134333	0.0886717	0.0798871	0.0685412	0.0627817	0.1061	0.101765	0.0808072
R-HSA-380259	Loss of Nlp from mitotic centrosomes	0.079527	0.0778963	0.088595	0.0945858	0.0948884	0.0939572	0.0901395	0.0905956	0.109459
R-HSA-380270	Recruitment of mitotic centrosome proteins and complexes	0.0782807	0.0776617	0.0881977	0.0933522	0.0944307	0.0942322	0.0897887	0.0901418	0.108503
R-HSA-380284	Loss of proteins required for interphase microtubule organization from the centrosome	0.079527	0.0778963	0.088595	0.0945858	0.0948884	0.0939572	0.0901395	0.0905956	0.109459
R-HSA-380287	Centrosome maturation	0.0782807	0.0776617	0.0881977	0.0933522	0.0944307	0.0942322	0.0897887	0.0901418	0.108503
R-HSA-380320	Recruitment of NuMA to mitotic centrosomes	0.0790214	0.0787019	0.0884684	0.0926121	0.0944553	0.0926566	0.0892671	0.0895782	0.109779
R-HSA-380615	Serotonin clearance from the synaptic cleft	-0.104621	-0.0828856	-0.106725	-0.052459	-0.0365873	-0.114412	-0.0873089	-0.0701805	-0.0965519
R-HSA-380972	Energy dependent regulation of mTOR by LKB1-AMPK	0.0992574	0.0983697	0.0872105	0.102429	0.0884518	0.0901364	0.08942	0.0964064	0.0671598
R-HSA-380994	ATF4 activates genes in response to endoplasmic reticulum stress	0.0691075	0.0642364	0.0667347	0.056736	0.0564847	0.0518322	0.0599166	0.0590934	0.0638788
R-HSA-381033	ATF6 (ATF6-alpha) activates chaperones	0.118514	0.102873	0.109925	0.0848348	0.0835415	0.0829144	0.094115	0.0927491	0.0956982
R-HSA-381038	XBP1(S) activates chaperone genes	0.0995532	0.0923719	0.0947798	0.0918513	0.0925277	0.093339	0.0939933	0.0949452	0.0901626
R-HSA-381042	PERK regulates gene expression	0.0977123	0.0912358	0.0916069	0.082637	0.0797419	0.0790354	0.0871591	0.0867294	0.0890452
R-HSA-381070	IRE1alpha activates chaperones	0.100742	0.0935041	0.0965742	0.0942862	0.0940084	0.0949117	0.0953577	0.0971736	0.0927871
R-HSA-381119	Unfolded Protein Response (UPR)	0.0956407	0.0915782	0.0907672	0.0880243	0.0853353	0.0848274	0.0889439	0.0892894	0.0922288
R-HSA-381183	ATF6 (ATF6-alpha) activates chaperone genes	0.117193	0.10162	0.108472	0.0825587	0.0815894	0.0801328	0.0918673	0.0905511	0.0947396
R-HSA-381340	Transcriptional regulation of white adipocyte differentiation	0.123153	0.121577	0.121346	0.114537	0.118805	0.105062	0.110558	0.111528	0.111012
R-HSA-381426	Regulation of Insulin-like Growth Factor (IGF) transport and uptake by Insulin-like Growth Factor Binding Proteins (IGFBPs)	0.11288	0.110689	0.101067	0.0935434	0.0891834	0.0908816	0.0961217	0.0940416	0.0863812
R-HSA-381676	Glucagon-like Peptide-1 (GLP1) regulates insulin secretion	0.15416	0.159441	0.152334	0.149123	0.151345	0.133387	0.136927	0.140183	0.140917
R-HSA-381753	Olfactory Signaling Pathway	0.0486329	0.0536109	0.0745746	0.0174273	0.0628529	0.0371123	0.0427147	0.0324347	0.0482687
R-HSA-381771	Synthesis, secretion, and inactivation of Glucagon-like Peptide-1 (GLP-1)	0.0966765	0.107582	0.109012	0.100508	0.104738	0.106516	0.102164	0.106472	0.0988868
R-HSA-382556	ABC-family proteins mediated transport	0.179391	0.181599	0.172593	0.169922	0.169839	0.165313	0.174654	0.168288	0.18536
R-HSA-383280	Nuclear Receptor transcription pathway	0.190587	0.19762	0.191175	0.192168	0.19178	0.198501	0.196236	0.193016	0.198829
R-HSA-3858494	Beta-catenin independent WNT signaling	0.136524	0.134354	0.129394	0.129613	0.124879	0.12683	0.12764	0.126017	0.117577
R-HSA-388479	Vasopressin-like receptors	0.0153317	0.0968476	0.0649155	0.151861	0.110788	0.0715017	0.0881521	0.129264	0.0457668
R-HSA-388841	Costimulation by the CD28 family	0.125235	0.127511	0.124221	0.128003	0.123683	0.125789	0.126407	0.127946	0.117202
R-HSA-388844	Receptor-type tyrosine-protein phosphatases	0.0480113	-0.00105032	0.0212257	0.00641604	-0.00598135	0.0290251	0.00670974	-0.0082327	0.0408979
R-HSA-389356	CD28 co-stimulation	0.130977	0.132961	0.127506	0.129258	0.126512	0.124609	0.124439	0.126647	0.116817
R-HSA-389357	CD28 dependent PI3K/Akt signaling	0.151578	0.157356	0.14942	0.149387	0.144656	0.149697	0.146881	0.149046	0.145372
R-HSA-389359	CD28 dependent Vav1 pathway	0.13865	0.139586	0.136893	0.136204	0.122605	0.127652	0.132943	0.133621	0.105032
R-HSA-389397	Orexin and neuropeptides FF and QRFP bind to their respective receptors	0.0148867	0.0284963	-0.00957558	-0.107313	-0.0512235	0.0189464	0.00485608	-0.0062154	-0.054909
R-HSA-389513	CTLA4 inhibitory signaling	0.104886	0.105173	0.0977098	0.101827	0.102839	0.0983324	0.103893	0.10589	0.085611
R-HSA-389542	NADPH regeneration	0.397504	0.347715	0.37672	0.240495	0.237217	0.294014	0.269889	0.285685	0.161738
R-HSA-389599	Alpha-oxidation of phytanate	0.0218274	-0.0224683	-0.0246433	0.0293132	0.0100324	0.0523178	0.0440489	0.0183952	0.0190241
R-HSA-389661	Glyoxylate metabolism and glycine degradation	0.0489291	0.0495736	0.0549503	0.0372177	0.0408124	0.0484194	0.0410905	0.0341784	0.0765732
R-HSA-389887	Beta-oxidation of pristanoyl-CoA	0.122459	0.115917	0.0993057	0.104095	0.102555	0.00119067	0.0234505	0.0959151	0.0496989
R-HSA-3899300	SUMOylation of transcription cofactors	0.10512	0.102733	0.110236	0.12327	0.121466	0.128476	0.118134	0.120331	0.100339
R-HSA-389948	PD-1 signaling	0.113266	0.106542	0.12632	0.146027	0.118837	0.143688	0.148784	0.158765	0.111943
R-HSA-389957	Prefoldin mediated transfer of substrate to CCT/TriC	0.165196	0.165614	0.157698	0.146194	0.166516	0.146893	0.157926	0.156476	0.182594
R-HSA-389958	Cooperation of Prefoldin and TriC/CCT in actin and tubulin folding	0.166699	0.166482	0.159339	0.147826	0.166407	0.147305	0.158968	0.158011	0.18396
R-HSA-389960	Formation of tubulin folding intermediates by CCT/TriC	0.128232	0.1263	0.127168	0.111745	0.128317	0.12228	0.127041	0.127621	0.158153
R-HSA-389977	Post-chaperonin tubulin folding pathway	0.160142	0.184885	0.157229	0.148608	0.18704	0.150978	0.165086	0.160948	0.175171
R-HSA-390247	Beta-oxidation of very long chain fatty acids	0.0360531	0.0469437	0.0291122	0.0377541	0.0570625	0.0176347	0.0147106	0.0301563	0.03535
R-HSA-390450	Folding of actin by CCT/TriC	0.152192	0.142617	0.1457	0.143342	0.149584	0.14239	0.146768	0.147	0.169652
R-HSA-390466	Chaperonin-mediated protein folding	0.135688	0.140142	0.136571	0.129915	0.14402	0.134196	0.130306	0.130735	0.137922
R-HSA-390471	Association of TriC/CCT with target proteins during biosynthesis	0.119702	0.122574	0.122323	0.115087	0.130286	0.123794	0.114386	0.114675	0.121971
R-HSA-390522	Striated Muscle Contraction	0.0351492	0.0455734	0.0379692	0.0466578	0.055509	0.0422956	0.0476321	0.0423505	0.0365774
R-HSA-390648	Muscarinic acetylcholine receptors	0.432013	0.414869	0.327341	0.39118	0.366418	0.366565	0.394841	0.399114	0.389303
R-HSA-390650	Histamine receptors	-0.171069	-0.0890191	0.0807865	-0.441862	-0.444866	-0.427042	-0.330622	-0.421058	-0.356862
R-HSA-390651	Dopamine receptors	0.00736563	0.018531	-0.0707184	-0.0768651	-0.0788107	-0.0796984	-0.0831731	-0.119647	-0.183335
R-HSA-390666	Serotonin receptors	0.080869	0.0404814	0.0523058	0.179813	0.0331808	0.152077	0.18947	0.201284	0.162301
R-HSA-390696	Adrenoceptors	0.153673	0.155059	0.127218	0.186466	0.154992	0.156065	0.151936	0.173337	0.119554
R-HSA-390918	Peroxisomal lipid metabolism	0.0317841	0.0332705	0.0159082	0.0305483	0.0430109	0.018187	0.0156163	0.0244662	0.027614
R-HSA-391160	Signal regulatory protein family interactions	0.103214	0.0885359	0.0901302	0.103338	0.071585	0.077118	0.0870042	0.104242	0.0449445
R-HSA-391251	Protein folding	0.134041	0.140103	0.134999	0.131296	0.144822	0.133901	0.130974	0.131677	0.138096
R-HSA-391903	Eicosanoid ligand-binding receptors	0.0505027	0.0348747	0.0347405	0.0255783	0.0429053	0.0523707	0.0461107	0.0340481	0.0255448
R-HSA-391906	Leukotriene receptors	-0.0694176	-0.0326636	-0.0803783	-0.197807	-0.0848153	-0.0515656	-0.0338597	-0.0851924	-0.11799
R-HSA-391908	Prostanoid ligand receptors	-0.0635553	-0.0761479	-0.0597307	-0.105473	-0.136389	-0.0455498	-0.0736206	-0.0906426	-0.0862225
R-HSA-392023	Adrenaline signalling through Alpha-2 adrenergic receptor	0.0681327	0.0542675	0.150642	0.0232413	0.0908626	0.0548358	0.0225594	0.0204	0.109615
R-HSA-392154	Nitric oxide stimulates guanylate cyclase	0.0391276	0.0379377	0.0306743	0.0314399	0.00668382	0.00590056	0.00168625	0.0107315	0.000659669
R-HSA-392170	ADP signalling through P2Y purinoceptor 12	0.150748	0.176216	0.13928	0.144543	0.158388	0.143427	0.15024	0.139888	0.149452
R-HSA-392451	G beta:gamma signalling through PI3Kgamma	0.16429	0.163135	0.148269	0.152281	0.151304	0.152788	0.155466	0.152908	0.137223
R-HSA-392517	Rap1 signalling	0.150301	0.145233	0.145595	0.133687	0.144975	0.129387	0.131716	0.134776	0.128047
R-HSA-392518	Signal amplification	0.142216	0.165516	0.130401	0.134033	0.125497	0.115274	0.136739	0.133712	0.111905
R-HSA-392851	Prostacyclin signalling through prostacyclin receptor	0.154995	0.175059	0.146518	0.149083	0.150972	0.147553	0.147037	0.143982	0.148914
R-HSA-3928662	EPHB-mediated forward signaling	0.137051	0.126061	0.129516	0.125325	0.124441	0.112118	0.120431	0.11946	0.10096
R-HSA-3928663	EPHA-mediated growth cone collapse	0.129546	0.132525	0.118762	0.124694	0.117713	0.0950879	0.108849	0.116842	0.095314
R-HSA-3928664	Ephrin signaling	0.10462	0.110078	0.102534	0.10634	0.109042	0.101903	0.101494	0.103769	0.0958334
R-HSA-3928665	EPH-ephrin mediated repulsion of cells	0.145433	0.142323	0.136255	0.120829	0.129191	0.110552	0.11998	0.120299	0.110211
R-HSA-397014	Muscle contraction	0.0741094	0.0790985	0.0676014	0.0588848	0.0665042	0.0523668	0.0596832	0.0567263	0.042884
R-HSA-397795	G-protein beta:gamma signalling	0.146171	0.142678	0.131866	0.134037	0.130242	0.125439	0.131289	0.131286	0.110611
R-HSA-399710	Activation of AMPA receptors	0.0956976	0.0990017	0.112441	0.110675	0.139412	0.165108	0.120718	0.132635	0.030208
R-HSA-399719	Trafficking of AMPA receptors	0.0688738	0.0753165	0.0667617	0.0850029	0.0847004	0.0886522	0.0861921	0.0844574	0.0842253
R-HSA-399721	Glutamate binding, activation of AMPA receptors and synaptic plasticity	0.0688738	0.0753165	0.0667617	0.0850029	0.0847004	0.0886522	0.0861921	0.0844574	0.0842253
R-HSA-399954	Sema3A PAK dependent Axon repulsion	0.131556	0.128577	0.127083	0.125502	0.127114	0.114879	0.114667	0.121284	0.0992045
R-HSA-399955	SEMA3A-Plexin repulsion signaling by inhibiting Integrin adhesion	0.179621	0.184112	0.173815	0.14671	0.155942	0.139982	0.143119	0.144596	0.133253
R-HSA-399956	CRMPs in Sema3A signaling	0.143455	0.151879	0.133641	0.122866	0.12607	0.112357	0.120435	0.11915	0.128258
R-HSA-399997	Acetylcholine regulates insulin secretion	0.0334552	0.04967	0.0369828	0.0055167	0.000579218	-0.00455316	-0.00452071	-0.00882305	-0.011732
R-HSA-400042	Adrenaline,noradrenaline inhibits insulin secretion	0.119061	0.15327	0.10526	0.114486	0.125362	0.125104	0.128519	0.115279	0.122393
R-HSA-400206	Regulation of lipid metabolism by PPARalpha	0.0953813	0.0926978	0.0971222	0.0958161	0.0923667	0.0883217	0.0891493	0.0899524	0.0873166
R-HSA-400253	Circadian Clock	0.125361	0.12389	0.124826	0.122476	0.125743	0.120065	0.118346	0.119215	0.106753
R-HSA-400451	Free fatty acids regulate insulin secretion	0.141238	0.106025	0.0758867	-0.0715527	-0.110381	-0.160282	-0.135585	-0.122053	-0.157232
R-HSA-400508	Incretin synthesis, secretion, and inactivation	0.0979484	0.107024	0.107745	0.100466	0.103731	0.103847	0.101244	0.105913	0.0985788
R-HSA-400511	Synthesis, secretion, and inactivation of Glucose-dependent Insulinotropic Polypeptide (GIP)	0.094241	0.106602	0.103051	0.0995748	0.114598	0.104017	0.103531	0.100757	0.11608
R-HSA-400685	Sema4D in semaphorin signaling	0.163041	0.152332	0.167787	0.151301	0.151143	0.147874	0.146624	0.146946	0.134427
R-HSA-4085001	Sialic acid metabolism	0.040629	0.0398797	0.0282017	0.0495123	0.0305287	0.0314142	0.0380245	0.0386838	0.01292
R-HSA-4085377	SUMOylation of SUMOylation proteins	0.0649402	0.0621554	0.0765858	0.0742062	0.0908333	0.0842808	0.0839742	0.079265	0.0931797
R-HSA-4086398	Ca2+ pathway	0.114169	0.115927	0.109228	0.110204	0.101711	0.116665	0.109978	0.10978	0.0872581
R-HSA-4086400	PCP/CE pathway	0.138481	0.137451	0.130502	0.130431	0.127961	0.122567	0.127008	0.124624	0.123041
R-HSA-4090294	SUMOylation of intracellular receptors	0.170328	0.172849	0.169329	0.176791	0.17691	0.181969	0.179128	0.177657	0.175864
R-HSA-416476	G alpha (q) signalling events	0.12514	0.130077	0.118336	0.108852	0.110268	0.0972497	0.108196	0.108126	0.1009
R-HSA-416482	G alpha (12/13) signalling events	0.120675	0.118677	0.116964	0.100725	0.112164	0.0928848	0.0965597	0.0957929	0.0843918
R-HSA-416550	Sema4D mediated inhibition of cell attachment and migration	0.157795	0.14586	0.165703	0.1309	0.154423	0.132234	0.132746	0.126652	0.111885
R-HSA-416572	Sema4D induced cell migration and growth-cone collapse	0.18064	0.172996	0.182139	0.179385	0.163967	0.175839	0.173124	0.174321	0.16245
R-HSA-416700	Other semaphorin interactions	0.189024	0.206685	0.170185	0.0921149	0.114968	0.0964973	0.116841	0.114232	0.0967935
R-HSA-416993	Trafficking of GluR2-containing AMPA receptors	0.0336215	0.0432676	0.0341608	0.0554031	0.0593761	0.0611407	0.0588113	0.055884	0.0619645
R-HSA-417957	P2Y receptors	0.159479	0.136784	0.147216	0.133532	0.101773	0.106225	0.12876	0.134386	0.136494
R-HSA-417973	Adenosine P1 receptors	-0.0205822	-0.033925	-0.107967	-0.0403093	-0.0917637	-0.135562	-0.144681	-0.077554	-0.140924
R-HSA-418038	Nucleotide-like (purinergic) receptors	0.098986	0.0789692	0.0664126	0.0754004	0.037181	0.0299117	0.0454923	0.0638675	0.0484241
R-HSA-418217	G beta:gamma signalling through PLC beta	0.146446	0.163561	0.130706	0.111759	0.114679	0.113671	0.11584	0.105958	0.110905
R-HSA-418346	Platelet homeostasis	0.0998401	0.0982957	0.095805	0.0915484	0.0819737	0.0843255	0.0862163	0.0895656	0.0682469
R-HSA-418359	Reduction of cytosolic Ca++ levels	0.20898	0.203432	0.198934	0.168741	0.144011	0.174312	0.185092	0.182783	0.158331
R-HSA-418360	Platelet calcium homeostasis	0.123504	0.10134	0.113469	0.0919451	0.078622	0.0917321	0.0966287	0.0964728	0.0632785
R-HSA-418457	cGMP effects	-0.0132133	-0.0127769	-0.0130135	-0.0641237	-0.0223851	-0.0688364	-0.0742596	-0.0849775	-0.0504739
R-HSA-418555	G alpha (s) signalling events	0.127436	0.131394	0.108958	0.106124	0.0927071	0.0868522	0.0986613	0.0960432	0.0808428
R-HSA-418592	ADP signalling through P2Y purinoceptor 1	0.138652	0.158616	0.122062	0.118055	0.103411	0.0909004	0.112957	0.114929	0.0927053
R-HSA-418594	G alpha (i) signalling events	0.117735	0.125145	0.10969	0.105937	0.103751	0.0995177	0.106745	0.106781	0.101631
R-HSA-418597	G alpha (z) signalling events	0.0757495	0.0975159	0.078652	0.0848138	0.0859753	0.0881425	0.0915889	0.0823113	0.0980132
R-HSA-418885	DCC mediated attractive signaling	0.166863	0.162417	0.163681	0.160047	0.15048	0.150804	0.15197	0.154315	0.110601
R-HSA-418886	Netrin mediated repulsion signals	0.123202	0.126353	0.121893	0.136447	0.101966	0.123336	0.123245	0.135575	0.0937129
R-HSA-418889	Caspase activation via Dependence Receptors in the absence of ligand	0.078787	0.0887323	0.0877661	0.0872513	0.112384	0.0869713	0.0981173	0.0872056	0.0854543
R-HSA-418890	Role of second messengers in netrin-1 signaling	0.0994906	0.110177	0.112261	0.12032	0.108659	0.0773702	0.0678435	0.0919242	0.0277202
R-HSA-418990	Adherens junctions interactions	0.111618	0.115825	0.113909	0.0977977	0.0892039	0.0842363	0.0989747	0.100581	0.0941644
R-HSA-419037	NCAM1 interactions	0.0588998	0.05644	0.00616842	0.00578615	-0.0180758	0.00908783	0.0121613	0.0157933	-0.0476699
R-HSA-419408	Lysosphingolipid and LPA receptors	0.00501811	0.0274681	-0.0465503	0.0150624	-0.00682141	0.0428715	0.0362067	0.0420146	-0.039581
R-HSA-419771	Opsins	0.0679817	0.102835	0.00805906	-0.0100281	0.156824	0.0323181	0.0147695	0.0131183	0.142377
R-HSA-419812	Calcitonin-like ligand receptors	0.150774	0.182294	0.138948	0.184041	0.123059	0.133626	0.175201	0.150223	0.173328
R-HSA-420029	Tight junction interactions	0.0412804	0.0616447	0.0518811	0.0700766	0.064679	0.053559	0.0685523	0.0647178	0.0583231
R-HSA-420092	Glucagon-type ligand receptors	0.128399	0.146379	0.110595	0.0972852	0.105678	0.105044	0.110227	0.0941631	0.107189
R-HSA-420499	Class C/3 (Metabotropic glutamate/pheromone receptors)	0.0700209	0.0651676	0.0637317	0.0339624	0.0717151	0.141832	0.122568	0.0966391	0.00185615
R-HSA-420597	Nectin/Necl trans heterodimerization	0.0382817	0.0737093	0.0451694	0.0510204	0.0315231	0.0322226	0.0583937	0.0611025	0.0501359
R-HSA-421270	Cell-cell junction organization	0.0847213	0.0931119	0.0912573	0.0866711	0.0771347	0.0728941	0.0860899	0.0861091	0.0783659
R-HSA-422085	Synthesis, secretion, and deacylation of Ghrelin	0.211404	0.191438	0.18565	0.13854	0.141835	0.121915	0.118801	0.120978	0.123868
R-HSA-422356	Regulation of insulin secretion	0.0971227	0.10135	0.0902729	0.0762013	0.0767767	0.0608593	0.0664823	0.0678751	0.0707543
R-HSA-425366	Transport of bile salts and organic acids, metal ions and amine compounds	0.0626811	0.0717312	0.0765375	0.0504741	0.0493278	0.0414026	0.0579728	0.0582793	0.0597145
R-HSA-425381	Bicarbonate transporters	0.0639867	0.0699183	0.0271312	0.14021	0.085373	0.0971252	0.10894	0.132824	0.10543
R-HSA-425393	Transport of inorganic cations/anions and amino acids/oligopeptides	0.0734989	0.0745946	0.0683789	0.0340022	0.0486866	0.0346362	0.0540805	0.0512297	0.0345161
R-HSA-425397	Transport of vitamins, nucleosides, and related molecules	0.0480747	0.0632639	0.0379461	0.0236552	0.031726	0.0235081	0.0332379	0.0285801	0.0233686
R-HSA-425407	SLC-mediated transmembrane transport	0.0595086	0.0613964	0.0625153	0.0398427	0.0390168	0.0347339	0.04551	0.0461572	0.0387143
R-HSA-425410	Metal ion SLC transporters	0.0725067	0.07777	0.0737727	0.0739915	0.0596997	0.0592572	0.0741821	0.0862341	0.0710197
R-HSA-425561	Sodium/Calcium exchangers	0.204811	0.18234	0.191419	0.109888	0.101074	0.13171	0.123228	0.129973	0.0680732
R-HSA-425986	Sodium/Proton exchangers	0.0575008	0.0735683	0.0780931	0.0558176	0.0481786	0.0343465	0.046433	0.0516274	-0.00651485
R-HSA-426048	Arachidonate production from DAG	0.0680952	0.0342546	0.0280002	-0.078414	-0.0191569	-0.191546	-0.0450268	-0.00911394	-0.0737597
R-HSA-426117	Cation-coupled Chloride cotransporters	0.164223	0.149062	0.190892	0.145707	0.149169	0.174416	0.199544	0.163502	0.0927653
R-HSA-426486	Small interfering RNA (siRNA) biogenesis	0.161356	0.151808	0.157832	0.130974	0.148933	0.111858	0.122783	0.129515	0.136393
R-HSA-426496	Post-transcriptional silencing by small RNAs	0.242678	0.207158	0.230961	0.215577	0.225452	0.224157	0.205248	0.214145	0.19795
R-HSA-427359	SIRT1 negatively regulates rRNA expression	0.0878657	0.0955852	0.0962599	0.102489	0.118848	0.118129	0.109588	0.105949	0.135532
R-HSA-427389	ERCC6 (CSB) and EHMT2 (G9a) positively regulate rRNA expression	0.119163	0.127979	0.121511	0.139549	0.143229	0.142221	0.138142	0.141718	0.150002
R-HSA-427413	NoRC negatively regulates rRNA expression	0.099367	0.110759	0.105005	0.135773	0.133975	0.144152	0.132711	0.134413	0.144521
R-HSA-427589	Type II Na+/Pi cotransporters	-0.233379	-0.237584	-0.157688	-0.172804	-0.155756	-0.247926	-0.260086	-0.224173	-0.151892
R-HSA-427601	Multifunctional anion exchangers	-0.0196791	0.066339	0.00401218	-0.0820253	-0.0398577	-0.0479616	-0.0472492	-0.0764527	-0.0722128
R-HSA-427652	Sodium-coupled phosphate cotransporters	-0.132747	-0.103616	-0.152413	-0.0478469	-0.113137	-0.010196	-0.0832903	-0.0486334	-0.00399149
R-HSA-427975	Proton/oligopeptide cotransporters	0.0289403	-0.0425968	0.000186951	-0.0565478	0.0492271	-0.261304	-0.0613972	-0.0483242	-0.0265654
R-HSA-428157	Sphingolipid metabolism	0.107704	0.0975276	0.0990686	0.053859	0.0547679	0.0395477	0.0469129	0.0440431	0.0369145
R-HSA-428359	Insulin-like Growth Factor-2 mRNA Binding Proteins (IGF2BPs/IMPs/VICKZs) bind RNA	0.275697	0.268176	0.252919	0.267985	0.271424	0.321483	0.296441	0.284519	0.27909
R-HSA-428540	Activation of RAC1	0.102258	0.102925	0.103027	0.0914012	0.0941393	0.0789687	0.0839765	0.0824276	0.0598169
R-HSA-428542	Regulation of commissural axon pathfinding by SLIT and ROBO	0.162342	0.169353	0.157294	0.164092	0.144539	0.149966	0.145173	0.158507	0.11944
R-HSA-428543	Inactivation of CDC42 and RAC1	0.187312	0.180849	0.189634	0.148674	0.173531	0.146231	0.150011	0.146503	0.127386
R-HSA-428559	Proton-coupled neutral amino acid transporters	0.223162	0.132992	0.10244	-0.253489	-0.0649063	-0.00536929	-0.0617997	-0.280065	-0.408445
R-HSA-428643	Organic anion transporters	0.0985206	0.0616535	0.0425225	-0.154426	0.0286901	-0.122279	-0.133881	-0.147859	-0.103273
R-HSA-428890	Role of ABL in ROBO-SLIT signaling	0.173692	0.164872	0.185331	0.168035	0.193679	0.177769	0.167096	0.16453	0.137707
R-HSA-428930	Thromboxane signalling through TP receptor	0.138473	0.168324	0.132861	0.118964	0.118483	0.119974	0.125635	0.1221	0.110291
R-HSA-429593	Inositol transporters	0.0833363	0.0284428	0.0410377	0.128038	0.0945931	0.0592446	0.140191	0.142992	0.119355
R-HSA-429914	Deadenylation-dependent mRNA decay	0.163282	0.166315	0.161603	0.167849	0.178192	0.1855	0.17696	0.172634	0.16972
R-HSA-429947	Deadenylation of mRNA	0.21101	0.21493	0.209648	0.209552	0.2226	0.23335	0.220057	0.218794	0.207646
R-HSA-429958	mRNA decay by 3' to 5' exoribonuclease	0.0841676	0.0871406	0.0791096	0.0697945	0.0958708	0.0814206	0.082958	0.0755272	0.0892501
R-HSA-430039	mRNA decay by 5' to 3' exoribonuclease	0.142628	0.149237	0.14888	0.182586	0.162727	0.182761	0.177908	0.171983	0.153862
R-HSA-430116	GP1b-IX-V activation signalling	0.13277	0.13389	0.119893	0.103621	0.116446	0.098735	0.108106	0.104737	0.104478
R-HSA-432030	Transport of glycerol from adipocytes to the liver by Aquaporins	0.0655684	0.221631	0.0258552	0.0138119	0.0360031	0.296679	0.289698	0.0890837	0.147977
R-HSA-432040	Vasopressin regulates renal water homeostasis via Aquaporins	0.119968	0.146777	0.120891	0.121808	0.119756	0.108044	0.113387	0.110093	0.116561
R-HSA-432047	Passive transport by Aquaporins	0.0454854	0.0581224	0.0428052	0.0132128	-0.00136756	0.00320906	0.0123739	0.00317475	0.00987766
R-HSA-432142	Platelet sensitization by LDL	0.0992313	0.0961477	0.0984633	0.0923728	0.0887329	0.0870755	0.0920892	0.0958375	0.0687575
R-HSA-432720	Lysosome Vesicle Biogenesis	0.12789	0.130627	0.122622	0.121396	0.120382	0.105182	0.10669	0.110709	0.104852
R-HSA-432722	Golgi Associated Vesicle Biogenesis	0.138874	0.135645	0.132199	0.130441	0.138307	0.118255	0.126473	0.130108	0.110088
R-HSA-433137	Sodium-coupled sulphate, di- and tri-carboxylate transporters	0.045545	0.0757234	0.0801602	-0.00107566	0.0889687	-0.00879663	0.00275984	0.0151649	0.0688191
R-HSA-433692	Proton-coupled monocarboxylate transport	0.0987382	0.0683027	0.141012	0.0478647	0.0406321	0.00931759	0.0209261	0.0323832	0.0201346
R-HSA-434313	Intracellular metabolism of fatty acids regulates insulin secretion	0.145188	0.0874428	0.0141871	-0.0617964	-0.0996304	-0.162888	-0.156939	-0.15339	-0.123587
R-HSA-434316	Fatty Acids bound to GPR40 (FFAR1) regulate insulin secretion	0.137346	0.123321	0.131125	-0.0810956	-0.121071	-0.15733	-0.112724	-0.0908054	-0.189784
R-HSA-435354	Zinc transporters	0.0719824	0.0765123	0.0786957	0.0866562	0.0671229	0.0684742	0.0881032	0.0970772	0.0914279
R-HSA-435368	Zinc efflux and compartmentalization by the SLC30 family	0.0739494	0.0751943	0.0792167	0.0734766	0.0569722	0.060897	0.0827836	0.0888555	0.0883302
R-HSA-437239	Recycling pathway of L1	0.149546	0.143904	0.138739	0.115999	0.126039	0.11091	0.121624	0.119178	0.118208
R-HSA-438064	Post NMDA receptor activation events	0.0999658	0.1017	0.0940726	0.099548	0.0952791	0.0919237	0.0957547	0.0952864	0.0808245
R-HSA-438066	Unblocking of NMDA receptors, glutamate binding and activation	0.0647731	0.0643908	0.0543987	0.0691592	0.0591895	0.0785499	0.0731722	0.0697493	0.0384857
R-HSA-4411364	Binding of TCF/LEF:CTNNB1 to target gene promoters	0.127307	0.130954	0.136061	0.141489	0.141886	0.148751	0.141375	0.140819	0.150873
R-HSA-4419969	Depolymerization of the Nuclear Lamina	0.0578269	0.0696418	0.0604488	0.0566355	0.0627613	0.0582402	0.0642399	0.0559	0.10841
R-HSA-442380	Zinc influx into cells by the SLC39 gene family	0.0701826	0.0890908	0.0813326	0.142544	0.125807	0.114046	0.131784	0.138423	0.129844
R-HSA-442660	Na+/Cl- dependent neurotransmitter transporters	0.0690212	0.0973748	0.0388521	-0.0156667	0.0311989	-0.0613108	0.0101488	0.0138772	0.0467183
R-HSA-442720	CREB1 phosphorylation through the activation of Adenylate Cyclase	0.128457	0.130773	0.120307	0.114531	0.127865	0.113375	0.115391	0.111707	0.102664
R-HSA-442729	CREB1 phosphorylation through the activation of CaMKII/CaMKK/CaMKIV cascasde	0.105592	0.104788	0.0940985	0.101673	0.107297	0.111425	0.112463	0.109803	0.117148
R-HSA-442742	CREB1 phosphorylation through NMDA receptor-mediated activation of RAS signaling	0.0822455	0.079584	0.0734176	0.0743548	0.0694868	0.0813141	0.0832332	0.0760448	0.0508726
R-HSA-442755	Activation of NMDA receptors and postsynaptic events	0.0960048	0.096148	0.0891607	0.0919559	0.0891089	0.0881999	0.0913396	0.0893002	0.074525
R-HSA-442982	Ras activation upon Ca2+ influx through NMDA receptor	0.065517	0.0646826	0.0584416	0.0617967	0.056732	0.0784266	0.0736681	0.0640092	0.036029
R-HSA-444209	Free fatty acid receptors	0.10885	0.125644	0.116717	0.0809899	0.109114	0.0533747	0.0878044	0.0905947	0.123552
R-HSA-444257	RSK activation	0.12677	0.125061	0.125759	0.117241	0.102977	0.100087	0.115148	0.110243	0.10108
R-HSA-444411	Rhesus glycoproteins mediate ammonium transport.	0.0765722	0.0395669	0.146888	0.0765548	0.0816116	0.0792289	0.106185	0.0975324	0.100372
R-HSA-444473	Formyl peptide receptors bind formyl peptides and many other ligands	0.164061	0.165633	0.154508	0.147377	0.137519	0.132923	0.139177	0.137226	0.141222
R-HSA-444821	Relaxin receptors	-0.137188	-0.129497	-0.141934	0.066841	-0.127213	-0.00569337	-0.0542972	0.035839	-0.193613
R-HSA-445095	Interaction between L1 and Ankyrins	0.141823	0.14852	0.134439	0.116933	0.146086	0.121516	0.129781	0.118353	0.129547
R-HSA-445144	Signal transduction by L1	0.15974	0.157244	0.152909	0.139857	0.141788	0.119393	0.131936	0.13373	0.119191
R-HSA-445355	Smooth Muscle Contraction	0.113232	0.105139	0.103894	0.0908595	0.0907913	0.0777941	0.0913458	0.0887414	0.0671678
R-HSA-445717	Aquaporin-mediated transport	0.115982	0.131442	0.115605	0.103666	0.102083	0.094045	0.099316	0.0934752	0.102526
R-HSA-446107	Type I hemidesmosome assembly	0.0513927	0.0651451	0.0566189	0.0169436	0.0726019	0.00197723	0.0643125	0.0510427	0.0505228
R-HSA-446193	Biosynthesis of the N-glycan precursor (dolichol lipid-linked oligosaccharide, LLO) and transfer to a nascent protein	0.0322858	0.0302393	0.0307178	0.0212586	0.0230293	0.02055	0.0212114	0.0197096	0.0272995
R-HSA-446199	Synthesis of Dolichyl-phosphate	-0.00442223	-0.0194995	-0.0149602	-0.0659637	-0.021302	-0.0127113	-0.0330182	-0.0456043	-0.0399998
R-HSA-446205	Synthesis of GDP-mannose	-0.0685161	-0.0690697	-0.0802893	-0.0963239	-0.115336	-0.1021	-0.0967465	-0.11152	0.00153262
R-HSA-446210	Synthesis of UDP-N-acetyl-glucosamine	0.112404	0.0846618	0.134043	0.00642227	0.0667399	0.00671636	0.00329699	0.0347829	0.0688968
R-HSA-446219	Synthesis of substrates in N-glycan biosythesis	0.0307406	0.0293834	0.0261178	0.0218023	0.0227944	0.0237143	0.0244036	0.0228588	0.0236839
R-HSA-446343	Localization of the PINCH-ILK-PARVIN complex to focal adhesions	0.193971	0.190468	0.178416	0.154907	0.163756	0.151193	0.169145	0.156968	0.168536
R-HSA-446353	Cell-extracellular matrix interactions	0.153613	0.160548	0.140905	0.127852	0.142827	0.121441	0.128289	0.126838	0.134604
R-HSA-446388	Regulation of cytoskeletal remodeling and cell spreading by IPP complex components	0.086046	0.0816479	0.0543985	0.0683957	0.056926	0.0584989	0.0612145	0.0665303	0.0495945
R-HSA-446728	Cell junction organization	0.0997942	0.108135	0.100049	0.0926029	0.0931437	0.0817058	0.0946443	0.0937466	0.0911494
R-HSA-447038	NrCAM interactions	0.0913686	0.0820775	0.0790898	0.0711935	0.0613288	0.0979231	0.0879316	0.080383	0.0641888
R-HSA-447041	CHL1 interactions	0.170166	0.172466	0.15187	0.108032	0.136893	0.105546	0.114779	0.110574	0.09801
R-HSA-447043	Neurofascin interactions	0.0809134	0.089107	0.0816253	0.0922012	0.109438	0.104492	0.0979585	0.0984521	0.105112
R-HSA-447115	Interleukin-12 family signaling	0.169098	0.165031	0.162973	0.149474	0.159131	0.148383	0.15635	0.15224	0.148735
R-HSA-448424	Interleukin-17 signaling	0.125082	0.124958	0.122792	0.104205	0.113482	0.0981621	0.105386	0.105709	0.0977199
R-HSA-448706	Interleukin-1 processing	0.171591	0.17784	0.167833	0.141914	0.180862	0.121335	0.131349	0.14631	0.118712
R-HSA-449836	Other interleukin signaling	0.0911794	0.0840616	0.0888086	0.0725947	0.0762488	0.0799128	0.0809046	0.0739388	0.0695751
R-HSA-450282	MAPK targets/ Nuclear events mediated by MAP kinases	0.135019	0.1389	0.130942	0.11226	0.117784	0.101378	0.110911	0.113538	0.101268
R-HSA-450294	MAP kinase activation	0.128247	0.128695	0.125518	0.10828	0.117935	0.102512	0.109547	0.11003	0.100705
R-HSA-450302	activated TAK1 mediates p38 MAPK activation	0.133727	0.13365	0.126651	0.112563	0.125499	0.110225	0.118882	0.112177	0.102826
R-HSA-450321	JNK (c-Jun kinases) phosphorylation and activation mediated by activated human TAK1	0.128069	0.127226	0.121843	0.109288	0.123257	0.107755	0.115296	0.107875	0.0998314
R-HSA-450341	Activation of the AP-1 family of transcription factors	0.130007	0.138226	0.125958	0.113093	0.106311	0.0962763	0.111162	0.11437	0.0981269
R-HSA-450385	Butyrate Response Factor 1 (BRF1) binds and destabilizes mRNA	0.117126	0.108228	0.110912	0.101305	0.109196	0.11433	0.107396	0.106561	0.0916562
R-HSA-450408	AUF1 (hnRNP D0) binds and destabilizes mRNA	0.163602	0.161048	0.161302	0.159352	0.159601	0.154172	0.15241	0.154408	0.150979
R-HSA-450513	Tristetraprolin (TTP, ZFP36) binds and destabilizes mRNA	0.104743	0.094518	0.100441	0.0792753	0.0960933	0.102009	0.0898377	0.088865	0.0729583
R-HSA-450520	HuR (ELAVL1) binds and stabilizes mRNA	0.0646262	0.0755437	0.0663116	0.0617435	0.0622129	0.0636408	0.069545	0.0625906	0.0767484
R-HSA-450531	Regulation of mRNA stability by proteins that bind AU-rich elements	0.141974	0.141356	0.13855	0.138498	0.139866	0.136751	0.136361	0.136637	0.133034
R-HSA-450604	KSRP (KHSRP) binds and destabilizes mRNA	0.123978	0.117532	0.114741	0.107134	0.111164	0.105429	0.109772	0.10907	0.101097
R-HSA-451306	Ionotropic activity of kainate receptors	0.0745109	0.0819608	0.0537857	0.0419312	0.0230238	0.0641837	0.0543339	0.0480726	0.0325256
R-HSA-451308	Activation of Ca-permeable Kainate Receptor	0.0745109	0.0819608	0.0537857	0.0419312	0.0230238	0.0641837	0.0543339	0.0480726	0.0325256
R-HSA-451326	Activation of kainate receptors upon glutamate binding	0.1135	0.126807	0.0957561	0.0800658	0.0735728	0.0912581	0.0875529	0.0796147	0.0753946
R-HSA-451927	Interleukin-2 family signaling	0.108755	0.109406	0.11309	0.105159	0.095895	0.0949368	0.0993914	0.102372	0.0721646
R-HSA-452723	Transcriptional regulation of pluripotent stem cells	0.089728	0.0837399	0.0804011	0.0775303	0.0910408	0.0968995	0.0782234	0.0750352	0.0629043
R-HSA-453276	Regulation of mitotic cell cycle	0.106152	0.105078	0.10782	0.114121	0.111131	0.105172	0.108466	0.110312	0.142018
R-HSA-453279	Mitotic G1 phase and G1/S transition	0.121962	0.12596	0.127203	0.137227	0.142922	0.135021	0.133546	0.135595	0.158011
R-HSA-4551638	SUMOylation of chromatin organization proteins	0.0823112	0.0807865	0.0878201	0.103714	0.104871	0.108609	0.101644	0.102255	0.106321
R-HSA-456926	Thrombin signalling through proteinase activated receptors (PARs)	0.121702	0.132764	0.109878	0.104982	0.0897149	0.0811288	0.0942397	0.0961585	0.0768545
R-HSA-4570464	SUMOylation of RNA binding proteins	0.0881957	0.0911399	0.0936675	0.106415	0.111733	0.119882	0.112339	0.109466	0.118595
R-HSA-4608870	Asymmetric localization of PCP proteins	0.133707	0.13541	0.128734	0.126708	0.128144	0.123597	0.128076	0.122747	0.122792
R-HSA-4615885	SUMOylation of DNA replication proteins	0.113435	0.111565	0.118971	0.120303	0.132048	0.123211	0.124938	0.124293	0.161899
R-HSA-4641257	Degradation of AXIN	0.144219	0.143407	0.138308	0.138602	0.141013	0.128654	0.134919	0.131192	0.13208
R-HSA-4641258	Degradation of DVL	0.152275	0.153778	0.144426	0.148933	0.14729	0.141656	0.148274	0.144581	0.147179
R-HSA-4641262	Disassembly of the destruction complex and recruitment of AXIN to the membrane	0.0880942	0.0873971	0.0803497	0.0826914	0.0779788	0.0803684	0.0778527	0.080492	0.0537605
R-HSA-4641263	Regulation of FZD by ubiquitination	0.153319	0.151164	0.136098	0.12225	0.140902	0.127006	0.136305	0.126112	0.107404
R-HSA-4641265	Repression of WNT target genes	0.0936999	0.0996938	0.103168	0.115129	0.115628	0.119153	0.108631	0.114804	0.0767668
R-HSA-4655427	SUMOylation of DNA methylation proteins	0.0848079	0.0832663	0.0942845	0.118453	0.116594	0.130099	0.114617	0.118161	0.100424
R-HSA-4755510	SUMOylation of immune response proteins	0.127448	0.128801	0.130247	0.126007	0.146726	0.125006	0.123634	0.128943	0.103507
R-HSA-480985	Synthesis of dolichyl-phosphate-glucose	0.00669096	0.0233816	-0.00110706	0.0735126	0.0858865	0.0934622	0.0933728	0.0868325	0.0428369
R-HSA-499943	Interconversion of nucleotide di- and triphosphates	0.157655	0.16248	0.159737	0.133942	0.136646	0.15634	0.162073	0.151037	0.184691
R-HSA-500657	Presynaptic function of Kainate receptors	0.146446	0.163561	0.130706	0.111759	0.114679	0.113671	0.11584	0.105958	0.110905
R-HSA-500753	Pyrimidine biosynthesis	0.0753909	0.0797145	0.0870207	0.0630871	0.0849802	0.0347754	0.0528718	0.0702662	0.108176
R-HSA-500792	GPCR ligand binding	0.11107	0.114573	0.100132	0.0899178	0.0893695	0.0836079	0.093337	0.09225	0.0879787
R-HSA-5099900	WNT5A-dependent internalization of FZD4	0.0961461	0.0950776	0.0788955	0.0866923	0.0730535	0.0739103	0.0712806	0.0780651	0.0772173
R-HSA-512988	Interleukin-3, Interleukin-5 and GM-CSF signaling	0.114733	0.110659	0.110462	0.103813	0.102805	0.0949628	0.102076	0.102031	0.0824812
R-HSA-5140745	WNT5A-dependent internalization of FZD2, FZD5 and ROR2	0.154124	0.130583	0.110511	0.11667	0.102319	0.100824	0.111349	0.121004	0.122801
R-HSA-5173105	O-linked glycosylation	0.0158831	0.0172726	-0.00515195	-0.0128583	-0.0172597	-0.0158915	-0.0147655	-0.00633498	-0.0146501
R-HSA-5173214	O-glycosylation of TSR domain-containing proteins	-0.0149484	-0.0108083	-0.0891123	-0.10407	-0.108171	-0.111107	-0.123249	-0.107851	-0.133936
R-HSA-5205647	Mitophagy	0.127526	0.124289	0.122082	0.114446	0.118002	0.110651	0.115033	0.113838	0.111113
R-HSA-5205685	PINK1-PRKN Mediated Mitophagy	0.134093	0.129772	0.123664	0.116099	0.118422	0.111524	0.117121	0.116172	0.115157
R-HSA-5213460	RIPK1-mediated regulated necrosis	0.0906567	0.0901589	0.0885627	0.0858701	0.0977791	0.0898226	0.0885142	0.0878099	0.0769567
R-HSA-5218859	Regulated Necrosis	0.115144	0.115764	0.113557	0.107813	0.118155	0.1075	0.109107	0.108902	0.099009
R-HSA-5218900	CASP8 activity is inhibited	0.0445509	0.0392296	0.0411367	0.0364298	0.0407907	0.0449535	0.0444168	0.0400327	0.00953189
R-HSA-5218920	VEGFR2 mediated vascular permeability	0.140278	0.140568	0.139009	0.140003	0.136228	0.13796	0.133748	0.137753	0.131416
R-HSA-5218921	VEGFR2 mediated cell proliferation	0.0653058	0.0708316	0.0646272	0.0615551	0.0678193	0.0566869	0.0523845	0.053656	0.0506585
R-HSA-5221030	TET1,2,3 and TDG demethylate DNA	0.127442	0.131808	0.125432	0.206709	0.123378	0.0700243	0.103251	0.140041	0.132711
R-HSA-5223345	Miscellaneous transport and binding events	0.0768499	0.067391	0.060294	0.0384898	0.0182646	0.0291968	0.0341103	0.0272317	0.0160797
R-HSA-5250913	Positive epigenetic regulation of rRNA expression	0.112396	0.118733	0.115961	0.13497	0.136805	0.137376	0.129412	0.132531	0.138409
R-HSA-5250924	B-WICH complex positively regulates rRNA expression	0.102984	0.112135	0.107554	0.126893	0.134353	0.132994	0.124036	0.12401	0.147057
R-HSA-5250941	Negative epigenetic regulation of rRNA expression	0.095484	0.103057	0.100455	0.125973	0.126321	0.134159	0.122464	0.123974	0.129153
R-HSA-525793	Myogenesis	0.1147	0.115006	0.117298	0.0998419	0.106721	0.0861866	0.0951357	0.0980181	0.0895144
R-HSA-5263617	Metabolism of ingested MeSeO2H into MeSeH	0.112115	0.189851	0.120525	0.098818	-0.0141493	-0.128367	0.0543812	0.180873	0.267133
R-HSA-532668	N-glycan trimming in the ER and Calnexin/Calreticulin cycle	0.152442	0.146386	0.14378	0.136692	0.141856	0.129835	0.138984	0.135269	0.143283
R-HSA-5334118	DNA methylation	0.117154	0.136772	0.129635	0.150417	0.165651	0.161852	0.15765	0.154911	0.215251
R-HSA-5357769	Caspase activation via extrinsic apoptotic signalling pathway	0.0600452	0.0549948	0.0557169	0.0456988	0.0534962	0.0472697	0.0523832	0.0480635	0.0275106
R-HSA-5357786	TNFR1-induced proapoptotic signaling	0.0564329	0.0528053	0.0541567	0.0500995	0.058044	0.0526619	0.0521353	0.050636	0.0311573
R-HSA-5357905	Regulation of TNFR1 signaling	0.112336	0.108466	0.107759	0.104862	0.107406	0.106928	0.108466	0.10628	0.0921509
R-HSA-5357956	TNFR1-induced NF-kappa-B signaling pathway	0.106249	0.102829	0.102249	0.10017	0.105775	0.103719	0.104442	0.102601	0.087665
R-HSA-5358346	Hedgehog ligand biogenesis	0.153614	0.152354	0.152067	0.143614	0.147986	0.136009	0.146502	0.141776	0.149636
R-HSA-5358351	Signaling by Hedgehog	0.105002	0.106738	0.105213	0.106185	0.105395	0.101959	0.104157	0.103614	0.0990071
R-HSA-5358493	Synthesis of diphthamide-EEF2	0.170835	0.17975	0.136703	0.121779	0.192414	0.126128	0.14083	0.126651	0.164382
R-HSA-5358508	Mismatch Repair	0.0729252	0.0691157	0.0808681	0.0797049	0.0924512	0.0785688	0.0775666	0.0791331	0.149483
R-HSA-5358565	Mismatch repair (MMR) directed by MSH2:MSH6 (MutSalpha)	0.0729252	0.0691157	0.0808681	0.0797049	0.0924512	0.0785688	0.0775666	0.0791331	0.149483
R-HSA-5358606	Mismatch repair (MMR) directed by MSH2:MSH3 (MutSbeta)	0.0719276	0.0686041	0.0815071	0.0817126	0.0940624	0.0753857	0.0749696	0.0780481	0.149082
R-HSA-5362517	Signaling by Retinoic Acid	0.173454	0.166393	0.152828	0.126776	0.106138	0.128497	0.142573	0.128647	0.11406
R-HSA-5362798	Release of Hh-Np from the secreting cell	0.0515556	0.0395756	0.0672973	-0.0635523	-0.012442	-0.0605575	-0.0103557	0.000740856	-0.0104041
R-HSA-5365859	RA biosynthesis pathway	0.122539	0.113013	0.036368	0.0440774	-0.0134645	0.0425599	0.0445064	0.0330929	0.024369
R-HSA-5368286	Mitochondrial translation initiation	0.124463	0.153997	0.129306	0.123446	0.145341	0.142991	0.152668	0.134849	0.201964
R-HSA-5368287	Mitochondrial translation	0.116143	0.142449	0.118834	0.115762	0.132774	0.134521	0.143354	0.126598	0.192383
R-HSA-5368598	Negative regulation of TCF-dependent signaling by DVL-interacting proteins	0.0558406	0.0518602	0.0284037	0.0443694	0.0407465	0.0351867	0.0327207	0.0340713	0.0106867
R-HSA-5389840	Mitochondrial translation elongation	0.135629	0.170642	0.135626	0.146866	0.160037	0.167582	0.176127	0.160298	0.236929
R-HSA-5419276	Mitochondrial translation termination	0.136628	0.171377	0.134593	0.139393	0.157185	0.164758	0.172352	0.153413	0.225977
R-HSA-5423646	Aflatoxin activation and detoxification	0.0436942	0.0820932	0.026412	0.0677137	0.0391837	0.0836715	0.0966974	0.0574005	0.0927444
R-HSA-549127	Organic cation transport	0.0849323	0.064356	0.0517625	0.0720465	0.0540975	0.128735	0.10341	0.0766048	0.0312915
R-HSA-549132	Organic cation/anion/zwitterion transport	0.0849323	0.064356	0.0517625	0.0720465	0.0540975	0.128735	0.10341	0.0766048	0.0312915
R-HSA-5576886	Phase 4 - resting membrane potential	0.0183219	0.030255	0.0366767	-0.00288934	0.00862849	-0.0446751	0.00875134	-0.00179741	-0.0189087
R-HSA-5576890	Phase 3 - rapid repolarisation	0.274309	0.243255	0.207931	0.0581408	0.107127	0.0462706	0.0472075	0.0574239	0.00509754
R-HSA-5576891	Cardiac conduction	0.0694152	0.077747	0.0597565	0.0438496	0.0527962	0.0459679	0.0508608	0.0463529	0.0285618
R-HSA-5576892	Phase 0 - rapid depolarisation	0.0853357	0.111427	0.0670292	0.0668413	0.0514284	0.0640574	0.0730251	0.0682825	0.0509906
R-HSA-5576893	Phase 2 - plateau phase	0.140295	0.170072	0.0710879	0.016705	0.0187519	0.0338739	0.0184667	0.0168488	-0.0322765
R-HSA-5576894	Phase 1 - inactivation of fast Na+ channels	0.115331	0.108847	0.0442766	-0.0454265	0.0467404	0.115479	0.0742438	-0.017057	-0.084966
R-HSA-5578749	Transcriptional regulation by small RNAs	0.109531	0.113891	0.120457	0.12958	0.133459	0.138771	0.134978	0.132148	0.173963
R-HSA-5578768	Physiological factors	0.0696822	0.0708862	0.0608742	0.0110401	0.0571186	0.0475289	0.0386046	0.0188197	0.0126682
R-HSA-5578775	Ion homeostasis	0.0832056	0.0919688	0.0770274	0.072762	0.0715221	0.068981	0.0768062	0.076174	0.0522693
R-HSA-5601884	PIWI-interacting RNA (piRNA) biogenesis	0.11433	0.111979	0.113458	0.117231	0.126975	0.134227	0.126676	0.125414	0.118527
R-HSA-5607761	Dectin-1 mediated noncanonical NF-kB signaling	0.17287	0.173639	0.17108	0.162349	0.171975	0.157207	0.160671	0.161879	0.159415
R-HSA-5607763	CLEC7A (Dectin-1) induces NFAT activation	0.165946	0.158948	0.137612	0.162225	0.193378	0.162928	0.153862	0.15803	0.0972388
R-HSA-5607764	CLEC7A (Dectin-1) signaling	0.141139	0.14	0.1397	0.140806	0.144042	0.134357	0.137304	0.140091	0.129597
R-HSA-5610780	Degradation of GLI1 by the proteasome	0.128188	0.127918	0.13011	0.128129	0.127309	0.119362	0.123157	0.124841	0.120794
R-HSA-5610783	Degradation of GLI2 by the proteasome	0.123022	0.124476	0.126297	0.124494	0.123747	0.116326	0.120191	0.121158	0.115888
R-HSA-5610785	GLI3 is processed to GLI3R by the proteasome	0.122803	0.124241	0.125959	0.124464	0.123605	0.116153	0.119996	0.121054	0.116058
R-HSA-5610787	Hedgehog 'off' state	0.110828	0.113206	0.112809	0.112026	0.113557	0.10744	0.110712	0.110142	0.107623
R-HSA-5617472	Activation of anterior HOX genes in hindbrain development during early embryogenesis	0.103321	0.110191	0.103645	0.112666	0.115106	0.116524	0.115393	0.114135	0.111196
R-HSA-5617833	Cilium Assembly	0.0689919	0.0705076	0.0744616	0.0790694	0.0817824	0.0786837	0.0794202	0.0791743	0.0943602
R-HSA-5619507	Activation of HOX genes during differentiation	0.103321	0.110191	0.103645	0.112666	0.115106	0.116524	0.115393	0.114135	0.111196
R-HSA-5620912	Anchoring of the basal body to the plasma membrane	0.0776195	0.0780684	0.0865917	0.0932534	0.0947377	0.091186	0.0881547	0.0892015	0.105947
R-HSA-5620916	VxPx cargo-targeting to cilium	0.0621666	0.0623074	0.0654365	0.068438	0.0944142	0.0753242	0.075032	0.0751688	0.0792053
R-HSA-5620920	Cargo trafficking to the periciliary membrane	0.0746109	0.0724559	0.0791612	0.0742241	0.078544	0.0711061	0.0779943	0.0820276	0.0861431
R-HSA-5620922	BBSome-mediated cargo-targeting to cilium	0.104483	0.100731	0.106515	0.102724	0.0984871	0.0887708	0.0975282	0.106739	0.122808
R-HSA-5620924	Intraflagellar transport	0.0984578	0.108018	0.0916815	0.0849369	0.107059	0.093546	0.095609	0.0847868	0.099781
R-HSA-5620971	Pyroptosis	0.166372	0.169049	0.170296	0.151996	0.164403	0.144628	0.149313	0.150334	0.148316
R-HSA-5621480	Dectin-2 family	0.185447	0.192827	0.180999	0.161614	0.157459	0.142749	0.153792	0.160506	0.170002
R-HSA-5621481	C-type lectin receptors (CLRs)	0.146034	0.146367	0.145255	0.140622	0.144151	0.134757	0.138526	0.139797	0.130518
R-HSA-5621575	CD209 (DC-SIGN) signaling	0.153754	0.157459	0.154547	0.140076	0.154832	0.130715	0.13327	0.136001	0.121212
R-HSA-5624138	Trafficking of myristoylated proteins to the cilium	0.159349	0.157406	0.157519	0.14761	0.163532	0.173119	0.16258	0.159491	0.128845
R-HSA-5624958	ARL13B-mediated ciliary trafficking of INPP5E	0.0639743	0.063943	0.0730836	0.0505595	0.0247837	0.0300391	0.0540908	0.0649826	0.0570645
R-HSA-5625740	RHO GTPases activate PKNs	0.116526	0.115272	0.116918	0.11862	0.123762	0.122514	0.119962	0.119186	0.12295
R-HSA-5625886	Activated PKN1 stimulates transcription of AR (androgen receptor) regulated genes KLK2 and KLK3	0.0838205	0.0945413	0.0901433	0.109057	0.111999	0.114497	0.111244	0.111107	0.129556
R-HSA-5625900	RHO GTPases activate CIT	0.148298	0.144533	0.14474	0.130048	0.14376	0.138606	0.136393	0.130613	0.161744
R-HSA-5625970	RHO GTPases activate KTN1	0.191016	0.187659	0.193664	0.172334	0.182956	0.170523	0.17421	0.168341	0.14667
R-HSA-5626467	RHO GTPases activate IQGAPs	0.138652	0.136096	0.141135	0.122441	0.123849	0.114712	0.120536	0.12228	0.113582
R-HSA-5626978	TNFR1-mediated ceramide production	0.295063	0.292407	0.290876	0.283432	0.282735	0.285079	0.290078	0.284588	0.267533
R-HSA-5627083	RHO GTPases regulate CFTR trafficking	0.274761	0.283051	0.265102	0.25555	0.252265	0.246898	0.261911	0.257704	0.296668
R-HSA-5627117	RHO GTPases Activate ROCKs	0.170427	0.15576	0.155675	0.164285	0.154529	0.154934	0.161489	0.159755	0.144972
R-HSA-5627123	RHO GTPases activate PAKs	0.152821	0.145024	0.142278	0.133844	0.135449	0.130013	0.13158	0.12926	0.115965
R-HSA-5628897	TP53 Regulates Metabolic Genes	0.132833	0.130533	0.131347	0.124986	0.130176	0.129858	0.12605	0.126541	0.118656
R-HSA-5632681	Ligand-receptor interactions	-0.171646	-0.145096	-0.152454	-0.168193	-0.137652	-0.163895	-0.161142	-0.168011	-0.068754
R-HSA-5632684	Hedgehog 'on' state	0.115354	0.118601	0.113261	0.115457	0.11384	0.110285	0.111836	0.111176	0.105897
R-HSA-5633008	TP53 Regulates Transcription of Cell Death Genes	0.102906	0.10153	0.10697	0.10386	0.109558	0.0994561	0.100029	0.101579	0.101725
R-HSA-5635838	Activation of SMO	0.061441	0.0660245	0.0497111	0.0607544	0.0520781	0.049994	0.0510661	0.051386	0.0338277
R-HSA-5635851	GLI proteins bind promoters of Hh responsive genes to promote transcription	-0.00171716	-0.0279253	-0.013733	0.0141442	-0.0211586	0.0220604	0.0161288	0.0192895	-0.0415881
R-HSA-5649702	APEX1-Independent Resolution of AP Sites via the Single Nucleotide Replacement Pathway	0.0365407	0.0278958	0.0232963	0.0424049	0.0588102	0.0397682	0.0442622	0.03531	0.0344902
R-HSA-5651801	PCNA-Dependent Long Patch Base Excision Repair	0.122416	0.115619	0.11887	0.114087	0.130354	0.118728	0.113499	0.112984	0.185284
R-HSA-5652084	Fructose metabolism	0.0375032	0.0243618	0.0225262	-0.00973429	-0.00870375	-0.0356763	-0.0235052	-0.0126468	-0.00940544
R-HSA-5652227	Fructose biosynthesis	0.12067	0.188508	0.0970244	0.155247	0.152319	0.0806558	0.0983106	0.108507	0.114622
R-HSA-5653890	Lactose synthesis	0.0482404	0.0848546	0.0529619	0.0791043	0.132089	-0.0504432	0.0914151	0.108409	0.145023
R-HSA-5654219	Phospholipase C-mediated cascade: FGFR1	0.0343679	0.0623787	0.0504182	0.0873386	0.0736405	0.0385707	0.0209721	0.0530735	-0.0189291
R-HSA-5654221	Phospholipase C-mediated cascade; FGFR2	0.0250702	0.0543052	0.0405958	0.0773766	0.0635404	0.031295	0.0124903	0.0452217	-0.0264807
R-HSA-5654227	Phospholipase C-mediated cascade; FGFR3	0.0348169	0.0648345	0.0502336	0.0824037	0.0684859	0.0280546	0.00832004	0.0447405	-0.0322924
R-HSA-5654228	Phospholipase C-mediated cascade; FGFR4	0.0348169	0.0648345	0.0502336	0.0824037	0.0684859	0.0280546	0.00832004	0.0447405	-0.0322924
R-HSA-5654687	Downstream signaling of activated FGFR1	0.0363781	0.0482927	0.0335273	0.0274668	0.0303066	0.0200934	0.0259958	0.0293489	0.0110532
R-HSA-5654688	SHC-mediated cascade:FGFR1	0.0982178	0.0797434	0.0928215	0.0583329	0.0840304	0.0665552	0.0696787	0.0548481	0.0560471
R-HSA-5654689	PI-3K cascade:FGFR1	0.0220959	0.0260492	0.0267703	0.0150645	-0.0024272	0.0156066	0.0271353	0.028446	-0.0151496
R-HSA-5654693	FRS-mediated FGFR1 signaling	0.0170476	0.025113	0.00919784	0.00413932	0.00700055	-0.000579798	0.0074552	0.00579747	0.00517365
R-HSA-5654695	PI-3K cascade:FGFR2	0.0183216	0.0231775	0.0229368	0.0116119	-0.00585513	0.012872	0.0237017	0.0255462	-0.0182487
R-HSA-5654696	Downstream signaling of activated FGFR2	0.0345832	0.0468544	0.0317161	0.0257882	0.028571	0.0188017	0.0243996	0.0279693	0.00947937
R-HSA-5654699	SHC-mediated cascade:FGFR2	0.0914472	0.0744086	0.0860122	0.0522019	0.0775611	0.0614183	0.0636978	0.0497425	0.0499949
R-HSA-5654700	FRS-mediated FGFR2 signaling	0.01455	0.0231635	0.00668666	0.00182266	0.00462187	-0.00232088	0.00522992	0.00393195	0.00290143
R-HSA-5654704	SHC-mediated cascade:FGFR3	0.101255	0.0818769	0.0944934	0.0538134	0.0813709	0.0614087	0.064537	0.0497398	0.0511302
R-HSA-5654706	FRS-mediated FGFR3 signaling	0.0168409	0.0251547	0.00839674	0.00115881	0.00439031	-0.00408608	0.00399723	0.00266118	0.00219958
R-HSA-5654708	Downstream signaling of activated FGFR3	0.0364827	0.0485766	0.033291	0.0257826	0.0288419	0.0180165	0.0239332	0.0275725	0.0091322
R-HSA-5654710	PI-3K cascade:FGFR3	0.0219293	0.0261241	0.0260591	0.0110134	-0.00662732	0.010868	0.0226264	0.0245735	-0.0201093
R-HSA-5654712	FRS-mediated FGFR4 signaling	0.0168409	0.0251547	0.00839674	0.00115881	0.00439031	-0.00408608	0.00399723	0.00266118	0.00219958
R-HSA-5654716	Downstream signaling of activated FGFR4	0.0364827	0.0485766	0.033291	0.0257826	0.0288419	0.0180165	0.0239332	0.0275725	0.0091322
R-HSA-5654719	SHC-mediated cascade:FGFR4	0.105002	0.0863852	0.0980058	0.0588969	0.0848519	0.0675948	0.0696237	0.0552922	0.054773
R-HSA-5654720	PI-3K cascade:FGFR4	0.0219293	0.0261241	0.0260591	0.0110134	-0.00662732	0.010868	0.0226264	0.0245735	-0.0201093
R-HSA-5654726	Negative regulation of FGFR1 signaling	0.113744	0.107963	0.103734	0.0986718	0.0910111	0.0883895	0.0958038	0.0955044	0.0780994
R-HSA-5654727	Negative regulation of FGFR2 signaling	0.113466	0.107271	0.103729	0.0978519	0.0910574	0.0878169	0.0951036	0.0947869	0.0777783
R-HSA-5654732	Negative regulation of FGFR3 signaling	0.115465	0.108932	0.105434	0.0986262	0.0918873	0.0881014	0.0955901	0.0952817	0.0782766
R-HSA-5654733	Negative regulation of FGFR4 signaling	0.115465	0.108932	0.105434	0.0986262	0.0918873	0.0881014	0.0955901	0.0952817	0.0782766
R-HSA-5654736	Signaling by FGFR1	0.0897626	0.0916259	0.083107	0.0733766	0.0785519	0.0692771	0.0753671	0.0738583	0.0618625
R-HSA-5654738	Signaling by FGFR2	0.115016	0.117233	0.110792	0.112648	0.113571	0.113363	0.111628	0.111491	0.104325
R-HSA-5654741	Signaling by FGFR3	0.0893542	0.0907493	0.0827307	0.0770467	0.0765987	0.0693898	0.0749211	0.075606	0.0623611
R-HSA-5654743	Signaling by FGFR4	0.0892259	0.0903443	0.0824479	0.0765109	0.0775468	0.0703306	0.0756065	0.0755393	0.0624122
R-HSA-5655862	Translesion synthesis by POLK	0.121236	0.120763	0.111286	0.114564	0.125684	0.107608	0.112346	0.114147	0.141701
R-HSA-5656121	Translesion synthesis by POLI	0.116654	0.11706	0.108043	0.112312	0.122416	0.103779	0.109503	0.111046	0.138505
R-HSA-5656169	Termination of translesion DNA synthesis	0.132512	0.128972	0.124009	0.131233	0.137643	0.1245	0.128701	0.129196	0.149314
R-HSA-5657655	MGMT-mediated DNA damage reversal	0.105182	0.197807	0.0217638	0.305091	0.259291	0.319411	0.288612	0.317366	0.285089
R-HSA-5658442	Regulation of RAS by GAPs	0.149813	0.150442	0.147291	0.141583	0.147968	0.139568	0.148032	0.139347	0.142839
R-HSA-5658623	FGFRL1 modulation of FGFR1 signaling	0.093176	0.0923434	0.0902248	0.0475232	0.0834483	0.0449407	0.0618171	0.0506921	0.0511118
R-HSA-5660489	MTF1 activates gene expression	0.110045	0.187543	0.156686	-0.0326959	0.0568274	0.0489111	0.0430575	-0.0262994	0.0234322
R-HSA-5660526	Response to metal ions	0.162417	0.192164	0.181817	0.0866011	0.121138	0.121171	0.119604	0.0890191	0.123315
R-HSA-5660668	CLEC7A/inflammasome pathway	0.171414	0.169841	0.163277	0.146519	0.179289	0.136614	0.14294	0.150116	0.126143
R-HSA-5661231	Metallothioneins bind metals	0.192799	0.194634	0.196491	0.150173	0.159428	0.162651	0.163436	0.152883	0.178481
R-HSA-5661270	Formation of xylulose-5-phosphate	0.0304086	0.0650503	0.0334223	0.0608453	0.0924198	0.0255231	0.0729788	0.0545162	0.0677157
R-HSA-5662702	Melanin biosynthesis	-0.271454	-0.248387	-0.334609	-0.245181	-0.262598	-0.219966	-0.234785	-0.234883	-0.293351
R-HSA-5663213	RHO GTPases Activate WASPs and WAVEs	0.161876	0.157752	0.161645	0.146867	0.149825	0.13249	0.140376	0.141784	0.123886
R-HSA-5663220	RHO GTPases Activate Formins	0.0989362	0.0989046	0.097407	0.103584	0.10633	0.0987148	0.0997714	0.0992186	0.127248
R-HSA-5666185	RHO GTPases Activate Rhotekin and Rhophilins	0.0791408	0.0883023	0.0756995	0.0636722	0.0936147	0.082683	0.10717	0.0819384	0.0699818
R-HSA-5668541	TNFR2 non-canonical NF-kB pathway	0.113493	0.111606	0.114079	0.105813	0.113296	0.105126	0.108972	0.1074	0.0986396
R-HSA-5668599	RHO GTPases Activate NADPH Oxidases	0.0773579	0.0862036	0.0717804	0.0732773	0.0748388	0.0587211	0.0667405	0.0667841	0.0612804
R-HSA-5669034	TNFs bind their physiological receptors	0.100057	0.0831487	0.116978	0.0681976	0.0650691	0.0589594	0.0858215	0.0821253	0.053761
R-HSA-5673000	RAF activation	0.141536	0.142116	0.136301	0.130032	0.139939	0.142642	0.135861	0.133686	0.119048
R-HSA-5674135	MAP2K and MAPK activation	0.146466	0.141429	0.13699	0.126827	0.125861	0.121558	0.12336	0.124716	0.108587
R-HSA-5674499	Negative feedback regulation of MAPK pathway	0.164029	0.166128	0.163333	0.155107	0.159277	0.152599	0.162213	0.156286	0.150174
R-HSA-5675221	Negative regulation of MAPK pathway	0.113971	0.113192	0.110654	0.102724	0.113182	0.110702	0.109053	0.104368	0.0958235
R-HSA-5675482	Regulation of necroptotic cell death	0.0898679	0.08952	0.0882164	0.0845354	0.0972905	0.0880661	0.087104	0.0862695	0.0759665
R-HSA-5676590	NIK-->noncanonical NF-kB signaling	0.169484	0.169843	0.167226	0.161299	0.166614	0.155286	0.159585	0.159679	0.160759
R-HSA-5676594	TNF receptor superfamily (TNFSF) members mediating non-canonical NF-kB pathway	0.0681281	0.0659671	0.0690966	0.0623455	0.0726453	0.0714348	0.0688987	0.0656145	0.046582
R-HSA-5676934	Protein repair	0.176453	0.17039	0.177404	0.161358	0.151922	0.178614	0.171115	0.150581	0.148599
R-HSA-5682910	LGI-ADAM interactions	0.0559885	0.0446975	0.0562015	0.0265011	0.0276473	0.0154047	0.0269828	0.0286752	0.0431909
R-HSA-5683826	Surfactant metabolism	0.138257	0.135992	0.122935	0.0233606	0.0855698	0.0582336	0.0647267	0.0323998	0.0868004
R-HSA-5684264	MAP3K8 (TPL2)-dependent MAPK1/3 activation	0.140001	0.135883	0.138212	0.13291	0.137962	0.131135	0.134437	0.136817	0.118166
R-HSA-5685938	HDR through Single Strand Annealing (SSA)	0.0298585	0.0393198	0.0388015	0.0608973	0.0647963	0.0704256	0.0587046	0.0566574	0.0818103
R-HSA-5685939	HDR through MMEJ (alt-NHEJ)	0.0693789	0.0793527	0.0878301	0.106471	0.103206	0.100509	0.102724	0.101918	0.175542
R-HSA-5685942	HDR through Homologous Recombination (HRR)	0.0628281	0.0678336	0.0648207	0.081388	0.087245	0.0864199	0.0786657	0.0786409	0.106423
R-HSA-5686938	Regulation of TLR by endogenous ligand	0.22748	0.197672	0.161925	0.106497	0.119266	0.066166	0.0827493	0.0907213	0.102914
R-HSA-5687128	MAPK6/MAPK4 signaling	0.143459	0.143709	0.143059	0.146067	0.142012	0.142372	0.144243	0.143907	0.153314
R-HSA-5689603	UCH proteinases	0.12904	0.133631	0.129577	0.13665	0.141386	0.13195	0.134425	0.134802	0.138475
R-HSA-5689877	Josephin domain DUBs	0.117494	0.118197	0.107256	0.110639	0.119019	0.110446	0.115766	0.110813	0.111697
R-HSA-5689896	Ovarian tumor domain proteases	0.144883	0.15188	0.145849	0.148959	0.156334	0.151054	0.151108	0.148625	0.155776
R-HSA-5689901	Metalloprotease DUBs	0.121115	0.124986	0.122734	0.128306	0.133142	0.121831	0.124797	0.125967	0.140822
R-HSA-5690714	CD22 mediated BCR regulation	0.166659	0.163024	0.180487	0.0663283	0.160513	0.0670272	0.0653505	0.0653397	0.0919854
R-HSA-5693537	Resolution of D-Loop Structures	0.020147	0.0275093	0.0277208	0.0512785	0.0569775	0.0618495	0.0502682	0.0489616	0.0736389
R-HSA-5693538	Homology Directed Repair	0.0679527	0.0725834	0.0735077	0.0841765	0.092325	0.0873472	0.0817877	0.0811445	0.112118
R-HSA-5693548	Sensing of DNA Double Strand Breaks	0.0278942	0.0388348	0.038646	0.0595631	0.0649095	0.0708808	0.0573591	0.056374	0.0689384
R-HSA-5693554	Resolution of D-loop Structures through Synthesis-Dependent Strand Annealing (SDSA)	0.023907	0.0310283	0.0313766	0.0543133	0.059395	0.0652769	0.0536992	0.0522887	0.0764618
R-HSA-5693565	Recruitment and ATM-mediated phosphorylation of repair and signaling proteins at DNA double strand breaks	0.0921676	0.0977778	0.0957167	0.10285	0.114417	0.11079	0.10199	0.101313	0.109378
R-HSA-5693567	HDR through Homologous Recombination (HRR) or Single Strand Annealing (SSA)	0.0673379	0.0721126	0.0717285	0.0838981	0.0924368	0.087377	0.082089	0.0812772	0.111499
R-HSA-5693568	Resolution of D-loop Structures through Holliday Junction Intermediates	0.020147	0.0275093	0.0277208	0.0512785	0.0569775	0.0618495	0.0502682	0.0489616	0.0736389
R-HSA-5693571	Nonhomologous End-Joining (NHEJ)	0.0562131	0.0613791	0.0635272	0.0762969	0.0887383	0.0837491	0.0754586	0.0738168	0.0966881
R-HSA-5693579	Homologous DNA Pairing and Strand Exchange	0.0259892	0.0336938	0.0332867	0.0555649	0.0597999	0.0650244	0.0527046	0.0523071	0.0786107
R-HSA-5693606	DNA Double Strand Break Response	0.0935347	0.0994856	0.0969858	0.104293	0.115612	0.111779	0.103158	0.102465	0.111025
R-HSA-5693607	Processing of DNA double-strand break ends	0.0595306	0.0655559	0.0642121	0.0807386	0.0859815	0.083047	0.077931	0.0773326	0.107841
R-HSA-5693616	Presynaptic phase of homologous DNA pairing and strand exchange	0.024328	0.0316424	0.0316487	0.0534123	0.0576876	0.0636601	0.0513625	0.0503234	0.0763927
R-HSA-5694530	Cargo concentration in the ER	0.0949978	0.0846159	0.0876928	0.0660577	0.0540227	0.0816627	0.0777404	0.066853	0.0684307
R-HSA-5696394	DNA Damage Recognition in GG-NER	0.116232	0.122416	0.117972	0.129494	0.135686	0.123886	0.128693	0.130502	0.131155
R-HSA-5696395	Formation of Incision Complex in GG-NER	0.10877	0.107228	0.108525	0.119969	0.120587	0.120517	0.12047	0.120333	0.118347
R-HSA-5696397	Gap-filling DNA repair synthesis and ligation in GG-NER	0.131382	0.1273	0.121362	0.119514	0.13259	0.116871	0.120048	0.118773	0.155567
R-HSA-5696398	Nucleotide Excision Repair	0.109186	0.111683	0.112922	0.127147	0.129271	0.125982	0.123284	0.125859	0.130508
R-HSA-5696399	Global Genome Nucleotide Excision Repair (GG-NER)	0.110268	0.111338	0.111238	0.124263	0.127492	0.12039	0.120587	0.123111	0.130619
R-HSA-5696400	Dual Incision in GG-NER	0.132493	0.129394	0.128263	0.130947	0.132939	0.127164	0.12896	0.129064	0.157034
R-HSA-606279	Deposition of new CENPA-containing nucleosomes at the centromere	0.0760215	0.0928409	0.0845693	0.107522	0.120247	0.120359	0.11338	0.111311	0.166784
R-HSA-611105	Respiratory electron transport	0.156015	0.159644	0.158978	0.151727	0.149133	0.156115	0.156868	0.150387	0.169167
R-HSA-622312	Inflammasomes	0.141194	0.143218	0.138956	0.128555	0.134662	0.112864	0.118797	0.124523	0.113811
R-HSA-622323	Presynaptic nicotinic acetylcholine receptors	0.129311	0.0779879	0.0411731	0.112351	0.0722079	0.169416	0.115756	0.0795795	-0.00183615
R-HSA-622327	Postsynaptic nicotinic acetylcholine receptors	0.170916	0.137913	0.116303	0.152899	0.130332	0.183909	0.150157	0.126716	0.09016
R-HSA-629587	Highly sodium permeable postsynaptic acetylcholine nicotinic receptors	0.129311	0.0779879	0.0411731	0.112351	0.0722079	0.169416	0.115756	0.0795795	-0.00183615
R-HSA-629594	Highly calcium permeable postsynaptic nicotinic acetylcholine receptors	0.219944	0.191125	0.158866	0.164271	0.171183	0.234534	0.18914	0.15246	0.135998
R-HSA-629597	Highly calcium permeable nicotinic acetylcholine receptors	0.203095	0.156244	0.0984071	0.121683	0.129827	0.256187	0.176345	0.113903	0.0599101
R-HSA-674695	RNA Polymerase II Pre-transcription Events	0.0943804	0.0999486	0.0983809	0.11947	0.117801	0.128664	0.119042	0.118192	0.135767
R-HSA-6781823	Formation of TC-NER Pre-Incision Complex	0.127296	0.131552	0.130166	0.140222	0.138546	0.141693	0.139363	0.138455	0.129357
R-HSA-6781827	Transcription-Coupled Nucleotide Excision Repair (TC-NER)	0.11981	0.122438	0.122613	0.133165	0.131643	0.132317	0.130804	0.131148	0.141449
R-HSA-6782135	Dual incision in TC-NER	0.118728	0.12182	0.119653	0.130642	0.130173	0.130651	0.127905	0.128059	0.13907
R-HSA-6782210	Gap-filling DNA repair synthesis and ligation in TC-NER	0.119533	0.123419	0.12071	0.133341	0.133234	0.134041	0.131261	0.130553	0.143653
R-HSA-6782315	tRNA modification in the nucleus and cytosol	-0.000424014	0.00718209	0.00748443	0.0216991	0.0231643	0.0222863	0.0188278	0.0153872	0.0480435
R-HSA-6782861	Synthesis of wybutosine at G37 of tRNA(Phe)	-0.128451	-0.0839212	-0.124827	-0.0553432	-0.099653	-0.102978	-0.0604788	-0.0519772	-0.0572243
R-HSA-6783310	Fanconi Anemia Pathway	0.0589459	0.0586205	0.0588253	0.0686584	0.062348	0.0632995	0.0595211	0.0632192	0.0759854
R-HSA-6783589	Interleukin-6 family signaling	0.128232	0.115402	0.118153	0.0843918	0.0927647	0.0976016	0.10118	0.090964	0.0705488
R-HSA-6783783	Interleukin-10 signaling	0.105091	0.109945	0.0822892	0.0442598	0.0593212	0.0447017	0.0652602	0.0582001	0.0338412
R-HSA-6783984	Glycine degradation	0.0731145	0.0852204	0.0782425	0.113349	0.0944332	0.0777516	0.0997407	0.102504	0.130055
R-HSA-6784531	tRNA processing in the nucleus	0.0879701	0.0862226	0.0997185	0.106601	0.105742	0.116614	0.115585	0.111699	0.153798
R-HSA-6785470	tRNA processing in the mitochondrion	0.115071	0.159051	0.120986	0.106776	0.146282	0.212254	0.172647	0.121884	0.156196
R-HSA-6785631	ERBB2 Regulates Cell Motility	0.168647	0.168475	0.167837	0.153466	0.152555	0.134565	0.142401	0.147094	0.132299
R-HSA-6787450	tRNA modification in the mitochondrion	0.0626134	0.084986	0.0490008	0.0416362	0.0788975	0.0653631	0.0597382	0.0445796	0.0683124
R-HSA-6787639	GDP-fucose biosynthesis	-0.074704	-0.0495665	-0.0596692	-0.0367589	-0.0514956	-0.0472923	-0.0578336	-0.0648395	-0.0503229
R-HSA-6788467	IL-6-type cytokine receptor ligand interactions	0.192495	0.170193	0.152377	0.133779	0.127352	0.153372	0.154316	0.138692	0.0996669
R-HSA-6790901	rRNA modification in the nucleus and cytosol	0.090951	0.11386	0.0957491	0.107926	0.122341	0.144034	0.122902	0.11485	0.150522
R-HSA-6791226	Major pathway of rRNA processing in the nucleolus and cytosol	0.157457	0.159389	0.158239	0.161881	0.171435	0.168989	0.161528	0.162197	0.165461
R-HSA-6791312	TP53 Regulates Transcription of Cell Cycle Genes	0.115529	0.124453	0.122309	0.121685	0.127993	0.122032	0.119648	0.12151	0.148567
R-HSA-6793080	rRNA modification in the mitochondrion	0.0813853	0.102279	0.0771899	0.0578754	0.050977	0.0759225	0.0766229	0.075302	0.0891317
R-HSA-6794361	Neurexins and neuroligins	0.0617728	0.0578672	0.0573773	0.0546461	0.0453922	0.0511298	0.0543356	0.0532359	0.0399192
R-HSA-6794362	Protein-protein interactions at synapses	0.0706996	0.0643363	0.0662465	0.0611115	0.0512015	0.056484	0.0594418	0.0587535	0.0498799
R-HSA-6796648	TP53 Regulates Transcription of DNA Repair Genes	0.0974331	0.10322	0.0991509	0.107688	0.11511	0.108906	0.103791	0.107498	0.1212
R-HSA-6798163	Choline catabolism	-0.0122759	0.040947	-0.0819655	-0.320899	-0.176534	-0.225563	-0.129674	-0.207816	-0.113154
R-HSA-6799198	Complex I biogenesis	0.142213	0.141796	0.144359	0.134794	0.127856	0.142598	0.140202	0.132964	0.147676
R-HSA-6799990	Metal sequestration by antimicrobial proteins	0.181495	0.165428	0.120083	0.0692413	0.0797315	0.0817813	0.0860761	0.0815682	0.0955626
R-HSA-6803157	Antimicrobial peptides	0.202346	0.200762	0.182443	0.135671	0.144875	0.136012	0.157069	0.155504	0.153864
R-HSA-6803204	TP53 Regulates Transcription of Genes Involved in Cytochrome C Release	0.125602	0.129391	0.136358	0.118979	0.138934	0.120249	0.120399	0.120726	0.122295
R-HSA-6803205	TP53 regulates transcription of several additional cell death genes whose specific roles in p53-dependent apoptosis remain uncertain	0.102863	0.107895	0.110755	0.107199	0.116645	0.105727	0.101039	0.103495	0.116791
R-HSA-6803207	TP53 Regulates Transcription of Caspase Activators and Caspases	0.11421	0.116143	0.122437	0.121632	0.132201	0.115055	0.113697	0.117986	0.118803
R-HSA-6803211	TP53 Regulates Transcription of Death Receptors and Ligands	0.112316	0.116743	0.120788	0.110473	0.125303	0.115606	0.112064	0.112099	0.120193
R-HSA-6803529	FGFR2 alternative splicing	0.159912	0.161576	0.156544	0.170329	0.170571	0.181652	0.17195	0.172521	0.177705
R-HSA-6803544	Ion influx/efflux at host-pathogen interface	0.152542	0.148374	0.184736	0.173289	0.164859	0.110368	0.136688	0.179409	0.087936
R-HSA-6804114	TP53 Regulates Transcription of Genes Involved in G2 Cell Cycle Arrest	0.117427	0.12637	0.124346	0.121995	0.127393	0.119063	0.118356	0.121639	0.156055
R-HSA-6804115	TP53 regulates transcription of additional cell cycle genes whose exact role in the p53 pathway remain uncertain	0.129199	0.143057	0.139352	0.131564	0.149014	0.148359	0.139803	0.136721	0.146975
R-HSA-6804116	TP53 Regulates Transcription of Genes Involved in G1 Cell Cycle Arrest	0.100107	0.110678	0.111727	0.107957	0.120607	0.0976018	0.0963665	0.100168	0.133395
R-HSA-6804754	Regulation of TP53 Expression	0.127219	0.138321	0.139763	0.131403	0.147616	0.129465	0.124261	0.128547	0.136949
R-HSA-6804756	Regulation of TP53 Activity through Phosphorylation	0.0769384	0.0808631	0.0802109	0.0942658	0.0932402	0.0937424	0.0884056	0.0894813	0.106076
R-HSA-6804757	Regulation of TP53 Degradation	0.0989331	0.10356	0.101817	0.107151	0.112099	0.104694	0.103745	0.105863	0.111212
R-HSA-6804758	Regulation of TP53 Activity through Acetylation	0.0978339	0.105215	0.101862	0.11338	0.116664	0.110699	0.107104	0.112713	0.100314
R-HSA-6804759	Regulation of TP53 Activity through Association with Co-factors	0.131044	0.142224	0.132256	0.127839	0.142381	0.127166	0.127375	0.129713	0.130435
R-HSA-6804760	Regulation of TP53 Activity through Methylation	0.134478	0.139378	0.141178	0.137713	0.14983	0.138898	0.13783	0.138495	0.135319
R-HSA-6805567	Keratinization	0.0746786	0.0849731	0.0715038	0.0490618	0.0674233	0.0364595	0.0554911	0.0487496	0.0530826
R-HSA-6806003	Regulation of TP53 Expression and Degradation	0.0979514	0.102471	0.100934	0.107027	0.11097	0.103723	0.103346	0.105659	0.110425
R-HSA-6806664	Metabolism of vitamin K	0.0472338	0.0502917	0.106453	0.0569437	0.0836388	0.0571878	0.0736972	0.0598082	0.113387
R-HSA-6806667	Metabolism of fat-soluble vitamins	0.0605847	0.0557183	0.066822	0.0480049	0.0463031	0.0584325	0.0595675	0.0519124	0.0451499
R-HSA-6806834	Signaling by MET	0.109696	0.107878	0.105635	0.0965626	0.100213	0.0871183	0.0927333	0.0942829	0.0802216
R-HSA-6806942	MET Receptor Activation	0.0812007	0.100041	0.0703179	0.00829137	0.0402051	-0.0213888	-0.0303758	-0.00261919	-0.0160938
R-HSA-6807004	Negative regulation of MET activity	0.0978831	0.0945785	0.0920709	0.0853973	0.0949613	0.069051	0.0721522	0.0761028	0.0576089
R-HSA-6807047	Cholesterol biosynthesis via desmosterol	0.0733394	0.0812766	0.0912164	0.0644777	0.0632833	0.0502295	0.064519	0.0675361	0.0766585
R-HSA-6807062	Cholesterol biosynthesis via lathosterol	0.0733394	0.0812766	0.0912164	0.0644777	0.0632833	0.0502295	0.064519	0.0675361	0.0766585
R-HSA-6807505	RNA polymerase II transcribes snRNA genes	0.106154	0.104678	0.103656	0.125927	0.123397	0.130984	0.123372	0.12519	0.133977
R-HSA-6807878	COPI-mediated anterograde transport	0.0995539	0.0978499	0.100584	0.0998707	0.102169	0.0990275	0.100542	0.101287	0.0995915
R-HSA-6809371	Formation of the cornified envelope	0.0971527	0.103563	0.0970867	0.0657102	0.0778463	0.0551468	0.0668246	0.0602767	0.0595787
R-HSA-6811434	COPI-dependent Golgi-to-ER retrograde traffic	0.0865015	0.0889149	0.0931423	0.0802524	0.0774725	0.0783885	0.0828925	0.0804446	0.104248
R-HSA-6811436	COPI-independent Golgi-to-ER retrograde traffic	0.157129	0.150769	0.155385	0.121108	0.137223	0.123789	0.133182	0.128606	0.124976
R-HSA-6811438	Intra-Golgi traffic	0.116102	0.101172	0.100483	0.0974698	0.0947787	0.0995805	0.100168	0.0963454	0.0688892
R-HSA-6811440	Retrograde transport at the Trans-Golgi-Network	0.0943468	0.0892322	0.0965512	0.0837171	0.0902485	0.0759837	0.0819863	0.0804782	0.0715305
R-HSA-6811442	Intra-Golgi and retrograde Golgi-to-ER traffic	0.102987	0.0993938	0.106921	0.0946614	0.0975653	0.0875055	0.09405	0.0931338	0.095927
R-HSA-6811555	PI5P Regulates TP53 Acetylation	0.0829706	0.0926906	0.0908088	0.0861892	0.0996323	0.0822968	0.0779344	0.0836321	0.0803043
R-HSA-6811558	PI5P, PP2A and IER3 Regulate PI3K/AKT Signaling	0.15815	0.160942	0.156597	0.148079	0.149475	0.149214	0.153078	0.151265	0.147891
R-HSA-6814122	Cooperation of PDCL (PhLP1) and TRiC/CCT in G-protein beta folding	0.119896	0.126629	0.118189	0.117182	0.11576	0.114714	0.11447	0.120467	0.121649
R-HSA-6814848	Glycerophospholipid catabolism	0.00672946	-0.0169376	0.0408549	-0.0274015	-0.0394997	-0.0560815	-0.0706995	-0.0410521	-0.112036
R-HSA-68616	Assembly of the ORC complex at the origin of replication	0.101963	0.123864	0.110425	0.112402	0.145749	0.126259	0.124995	0.118233	0.198405
R-HSA-68689	CDC6 association with the ORC:origin complex	-0.0827578	-0.0610262	-0.0648752	-0.101117	-0.0166921	-0.0776356	-0.0770639	-0.0908925	0.17229
R-HSA-68867	Assembly of the pre-replicative complex	0.120626	0.128436	0.124763	0.121472	0.134269	0.121764	0.124223	0.119118	0.170441
R-HSA-68875	Mitotic Prophase	0.065477	0.0718727	0.0693646	0.0863711	0.0843003	0.0865952	0.0842758	0.0838333	0.115163
R-HSA-68877	Mitotic Prometaphase	0.0777558	0.0796184	0.0853166	0.0950072	0.099276	0.0976115	0.0921893	0.0918335	0.123457
R-HSA-68881	Mitotic Metaphase/Anaphase Transition	0.00327273	-0.00736342	-0.000186635	0.0193639	0.017033	0.0153992	0.00433395	0.00257032	0.0821957
R-HSA-68882	Mitotic Anaphase	0.114971	0.115572	0.118556	0.119907	0.1232	0.116894	0.120802	0.11839	0.149119
R-HSA-68884	Mitotic Telophase/Cytokinesis	0.0476852	0.0400759	0.0405239	0.0480439	0.0513878	0.0601049	0.0522697	0.0463886	0.123597
R-HSA-68911	G2 Phase	0.0373593	0.0463853	0.0618603	0.0656149	0.071855	0.033962	0.0475606	0.0558473	0.131384
R-HSA-68949	Orc1 removal from chromatin	0.112142	0.115217	0.117579	0.116067	0.119752	0.107375	0.111655	0.110707	0.148952
R-HSA-68952	DNA replication initiation	0.118405	0.10757	0.124926	0.112311	0.112361	0.135979	0.122077	0.119356	0.192449
R-HSA-68962	Activation of the pre-replicative complex	0.0155815	0.0264846	0.0342046	0.0451872	0.0577836	0.0426075	0.0410331	0.0415166	0.157941
R-HSA-69002	DNA Replication Pre-Initiation	0.110894	0.118352	0.116347	0.116754	0.128334	0.116627	0.118906	0.114843	0.169405
R-HSA-69017	CDK-mediated phosphorylation and removal of Cdc6	0.122968	0.123344	0.125762	0.120642	0.12394	0.110102	0.117173	0.1145	0.148891
R-HSA-69052	Switching of origins to a post-replicative state	0.103577	0.105038	0.108316	0.107592	0.110937	0.0999419	0.102956	0.102009	0.142031
R-HSA-69091	Polymerase switching	0.140661	0.139003	0.134454	0.12509	0.144636	0.120129	0.123544	0.125635	0.200366
R-HSA-69109	Leading Strand Synthesis	0.140661	0.139003	0.134454	0.12509	0.144636	0.120129	0.123544	0.125635	0.200366
R-HSA-69166	Removal of the Flap Intermediate	0.12964	0.12618	0.12336	0.117675	0.139415	0.1112	0.119952	0.120563	0.223594
R-HSA-69183	Processive synthesis on the lagging strand	0.125644	0.121674	0.123388	0.116462	0.136358	0.109315	0.118267	0.118425	0.226249
R-HSA-69186	Lagging Strand Synthesis	0.103686	0.0999781	0.101178	0.103909	0.11667	0.0998949	0.100848	0.103423	0.186087
R-HSA-69190	DNA strand elongation	0.0766941	0.0772399	0.086185	0.0806783	0.094481	0.076976	0.0747155	0.0764466	0.173115
R-HSA-69200	Phosphorylation of proteins involved in G1/S transition by active Cyclin E:Cdk2 complexes	0.0914133	0.0925487	0.103241	0.112711	0.104822	0.0876032	0.0924575	0.100502	0.149849
R-HSA-69202	Cyclin E associated events during G1/S transition	0.121992	0.125129	0.126095	0.136008	0.138561	0.133573	0.133447	0.133269	0.152322
R-HSA-69205	G1/S-Specific Transcription	0.10232	0.102717	0.109216	0.124977	0.12487	0.122041	0.119928	0.125796	0.162401
R-HSA-69206	G1/S Transition	0.117334	0.120891	0.12232	0.134494	0.137265	0.134042	0.132481	0.133109	0.158634
R-HSA-69231	Cyclin D associated events in G1	0.105567	0.109224	0.109595	0.11242	0.12353	0.107724	0.105319	0.108869	0.116367
R-HSA-69236	G1 Phase	0.105567	0.109224	0.109595	0.11242	0.12353	0.107724	0.105319	0.108869	0.116367
R-HSA-69239	Synthesis of DNA	0.104423	0.105089	0.108571	0.109281	0.113667	0.102176	0.104379	0.104249	0.151255
R-HSA-69242	S Phase	0.114182	0.116197	0.118737	0.127379	0.13051	0.126274	0.125324	0.125201	0.156121
R-HSA-69273	Cyclin A/B1/B2 associated events during G2/M transition	0.0625034	0.0652407	0.0691504	0.0768143	0.0793177	0.0753779	0.0756793	0.073831	0.124913
R-HSA-69306	DNA Replication	0.11132	0.116416	0.115925	0.117466	0.126575	0.116717	0.11718	0.115398	0.160787
R-HSA-69416	Dimerization of procaspase-8	0.0445509	0.0392296	0.0411367	0.0364298	0.0407907	0.0449535	0.0444168	0.0400327	0.00953189
R-HSA-69473	G2/M DNA damage checkpoint	0.0808112	0.0835818	0.085462	0.0891346	0.0990209	0.0952063	0.0872833	0.0875539	0.109059
R-HSA-69478	G2/M DNA replication checkpoint	0.0732564	0.0899984	0.0894657	0.0639356	0.0738631	0.0628851	0.0750887	0.0672452	0.22378
R-HSA-69541	Stabilization of p53	0.154624	0.15993	0.156688	0.154851	0.161394	0.152005	0.154952	0.151974	0.1549
R-HSA-69560	Transcriptional activation of p53 responsive genes	0.100642	0.116098	0.111966	0.108021	0.121824	0.103975	0.102371	0.104413	0.127445
R-HSA-69563	p53-Dependent G1 DNA Damage Response	0.135693	0.141937	0.140385	0.138669	0.144582	0.134612	0.13843	0.135799	0.152092
R-HSA-69580	p53-Dependent G1/S DNA damage checkpoint	0.135693	0.141937	0.140385	0.138669	0.144582	0.134612	0.13843	0.135799	0.152092
R-HSA-69601	Ubiquitin Mediated Degradation of Phosphorylated Cdc25A	0.168563	0.170746	0.166154	0.158192	0.163138	0.148465	0.157414	0.15259	0.17251
R-HSA-69610	p53-Independent DNA Damage Response	0.168563	0.170746	0.166154	0.158192	0.163138	0.148465	0.157414	0.15259	0.17251
R-HSA-69613	p53-Independent G1/S DNA damage checkpoint	0.168563	0.170746	0.166154	0.158192	0.163138	0.148465	0.157414	0.15259	0.17251
R-HSA-69615	G1/S DNA Damage Checkpoints	0.136775	0.143104	0.141456	0.139673	0.145657	0.13571	0.139444	0.136812	0.155444
R-HSA-69618	Mitotic Spindle Checkpoint	0.0754935	0.0731988	0.0755474	0.0881733	0.092249	0.0866961	0.0823836	0.0826276	0.125432
R-HSA-69656	Cyclin A:Cdk2-associated events at S phase entry	0.118852	0.121812	0.122696	0.133238	0.135551	0.130382	0.130347	0.130444	0.151335
R-HSA-69895	Transcriptional activation of cell cycle inhibitor p21	0.100642	0.116098	0.111966	0.108021	0.121824	0.103975	0.102371	0.104413	0.127445
R-HSA-70171	Glycolysis	0.0996736	0.0957482	0.105366	0.0973446	0.100773	0.102506	0.106658	0.0997671	0.119253
R-HSA-70221	Glycogen breakdown (glycogenolysis)	0.0787412	0.0273758	0.00380594	-0.0775304	-0.0169072	-0.0948276	-0.109684	-0.102786	-0.114246
R-HSA-70263	Gluconeogenesis	0.120171	0.109206	0.108685	0.0882115	0.0985981	0.0937038	0.101201	0.0884417	0.110563
R-HSA-70268	Pyruvate metabolism	0.16351	0.161899	0.154213	0.128975	0.130782	0.137627	0.142302	0.1297	0.156596
R-HSA-70326	Glucose metabolism	0.0915974	0.0886108	0.0980371	0.089344	0.0927457	0.092279	0.0982804	0.0910375	0.113399
R-HSA-70350	Fructose catabolism	0.02837	0.00541664	0.0144084	-0.0289358	-0.0272033	-0.0487	-0.0371155	-0.0263321	-0.0236715
R-HSA-70370	Galactose catabolism	0.0425354	0.0602915	0.0449312	0.0306091	0.01015	0.0311253	0.031877	0.0139272	0.0768795
R-HSA-70635	Urea cycle	0.0474842	-0.0356477	-0.0307776	0.0506104	-0.00239223	0.00932328	0.0313555	0.0438246	0.0954145
R-HSA-70688	Proline catabolism	0.111392	0.109572	0.130466	0.101932	0.124987	0.088082	0.0857027	0.0833658	0.138964
R-HSA-70895	Branched-chain amino acid catabolism	0.078017	0.0960576	0.0790205	0.0713125	0.112155	0.111316	0.0890733	0.0811388	0.0930827
R-HSA-70921	Histidine catabolism	0.104024	0.0888574	0.10167	0.0660018	0.0861705	0.0720724	0.0520778	0.0736447	0.0430281
R-HSA-71032	Propionyl-CoA catabolism	0.114872	0.103554	0.0798976	0.125526	0.0803551	0.0659165	0.0788638	0.0893655	0.0896995
R-HSA-71064	Lysine catabolism	0.101658	0.0979665	0.0854358	0.0961621	0.0852075	0.0669934	0.0753178	0.0780689	0.148326
R-HSA-71240	Tryptophan catabolism	0.1222	0.0829781	0.129909	-0.115843	-0.0170249	-0.0712126	-0.0300654	-0.0522856	-0.00303002
R-HSA-71262	Carnitine synthesis	0.183516	0.113452	0.167343	0.0207999	-0.0118107	0.00265576	0.0386575	0.0280851	0.130331
R-HSA-71288	Creatine metabolism	0.0306608	0.0340131	0.0373153	-0.0575702	0.0305419	-0.0251147	-0.0380018	-0.0453887	-0.0266263
R-HSA-71291	Metabolism of amino acids and derivatives	0.152512	0.151188	0.147706	0.137446	0.140866	0.142415	0.142181	0.137738	0.153794
R-HSA-71336	Pentose phosphate pathway	0.0830009	0.0835544	0.0735669	0.0380834	0.048901	0.0610808	0.064645	0.0407988	0.0801013
R-HSA-71384	Ethanol oxidation	0.14148	0.0964542	0.14644	-0.0407603	-0.0207333	-0.0806119	-0.0315487	-0.0465035	-0.0656685
R-HSA-71387	Metabolism of carbohydrates	0.0867624	0.0823539	0.0817119	0.0670204	0.0673826	0.0633617	0.0714548	0.0659442	0.0780092
R-HSA-71403	Citric acid cycle (TCA cycle)	0.184379	0.185435	0.170884	0.152098	0.165245	0.164074	0.168642	0.15908	0.217337
R-HSA-71406	Pyruvate metabolism and Citric Acid (TCA) cycle	0.16319	0.163249	0.15359	0.125207	0.131936	0.136969	0.14278	0.129785	0.163695
R-HSA-71737	Pyrophosphate hydrolysis	0.124121	0.257929	-0.00446427	0.0889215	0.086709	0.17084	0.15562	0.117364	0.239605
R-HSA-72086	mRNA Capping	0.137304	0.141555	0.141611	0.173472	0.160893	0.178513	0.171047	0.173292	0.180085
R-HSA-72163	mRNA Splicing - Major Pathway	0.128444	0.134265	0.133165	0.149291	0.152298	0.153041	0.147314	0.146954	0.153399
R-HSA-72165	mRNA Splicing - Minor Pathway	0.167125	0.172523	0.170087	0.190916	0.189085	0.204722	0.195058	0.19472	0.210695
R-HSA-72172	mRNA Splicing	0.126322	0.132054	0.131096	0.147476	0.150521	0.151625	0.14573	0.145239	0.151413
R-HSA-72187	mRNA 3'-end processing	0.154889	0.164751	0.161335	0.18356	0.188857	0.200364	0.190506	0.188077	0.19841
R-HSA-72200	mRNA Editing: C to U Conversion	0.0554428	0.0789749	0.0452921	0.0528428	0.00690232	0.0557124	0.0670114	0.058154	0.0589132
R-HSA-72202	Transport of Mature Transcript to Cytoplasm	0.120038	0.124973	0.123895	0.137621	0.146474	0.155531	0.147748	0.143103	0.162587
R-HSA-72306	tRNA processing	0.0624817	0.0683799	0.0717174	0.0787172	0.0821056	0.089009	0.0861821	0.0810857	0.11776
R-HSA-72312	rRNA processing	0.149973	0.154708	0.150079	0.153489	0.162142	0.16334	0.155923	0.155723	0.162895
R-HSA-72613	Eukaryotic Translation Initiation	0.282622	0.283729	0.279734	0.268375	0.28043	0.274603	0.272168	0.271737	0.265418
R-HSA-72649	Translation initiation complex formation	0.252274	0.253441	0.240574	0.237436	0.248823	0.244016	0.240708	0.237477	0.237635
R-HSA-72662	Activation of the mRNA upon binding of the cap-binding complex and eIFs, and subsequent binding to 43S	0.24953	0.252582	0.238586	0.230399	0.246184	0.236012	0.233122	0.231474	0.23018
R-HSA-72689	Formation of a pool of free 40S subunits	0.307457	0.310008	0.304758	0.296156	0.303859	0.297253	0.295652	0.294965	0.295462
R-HSA-72695	Formation of the ternary complex, and subsequently, the 43S complex	0.266088	0.269736	0.253542	0.248099	0.258749	0.249146	0.249835	0.246009	0.252002
R-HSA-72702	Ribosomal scanning and start codon recognition	0.25709	0.258878	0.244306	0.239583	0.249005	0.240056	0.239556	0.236401	0.244355
R-HSA-72706	GTP hydrolysis and joining of the 60S ribosomal subunit	0.297571	0.298582	0.289985	0.285714	0.292078	0.288228	0.286976	0.284875	0.285379
R-HSA-72731	Recycling of eIF2:GDP	0.224714	0.208558	0.218537	0.169605	0.192977	0.199569	0.209375	0.191626	0.166754
R-HSA-72737	Cap-dependent Translation Initiation	0.282622	0.283729	0.279734	0.268375	0.28043	0.274603	0.272168	0.271737	0.265418
R-HSA-72764	Eukaryotic Translation Termination	0.309431	0.312154	0.303339	0.300322	0.305102	0.296261	0.29867	0.299696	0.298517
R-HSA-72766	Translation	0.19379	0.201124	0.190663	0.185376	0.192106	0.196012	0.197111	0.190345	0.215703
R-HSA-727802	Transport of nucleotide sugars	0.0232413	0.0343487	0.0331711	0.00931445	0.0201744	0.0243148	0.00591893	0.0235049	-0.000315456
R-HSA-73614	Pyrimidine salvage	0.101274	0.0843379	0.0987219	0.0191748	0.0542433	0.0228914	0.0449818	0.018485	0.0580079
R-HSA-73621	Pyrimidine catabolism	0.0764999	0.100461	-0.0366951	-0.0656379	-0.0804585	-0.189791	-0.0819907	-0.13165	-0.103773
R-HSA-73728	RNA Polymerase I Promoter Opening	0.0968778	0.120464	0.105076	0.12163	0.134949	0.119552	0.122062	0.120606	0.180871
R-HSA-73762	RNA Polymerase I Transcription Initiation	0.0968155	0.0999078	0.0992019	0.125166	0.118859	0.130562	0.119686	0.122622	0.118842
R-HSA-73772	RNA Polymerase I Promoter Escape	0.0762179	0.0922051	0.0796373	0.114006	0.114682	0.122956	0.111305	0.111113	0.143237
R-HSA-73776	RNA Polymerase II Promoter Escape	0.0936766	0.100629	0.103662	0.129454	0.114268	0.137505	0.125928	0.126874	0.132001
R-HSA-73779	RNA Polymerase II Transcription Pre-Initiation And Promoter Opening	0.0936766	0.100629	0.103662	0.129454	0.114268	0.137505	0.125928	0.126874	0.132001
R-HSA-73780	RNA Polymerase III Chain Elongation	0.0729508	0.075685	0.0745003	0.0993274	0.0941272	0.111083	0.0951081	0.0969433	0.0994534
R-HSA-73817	Purine ribonucleoside monophosphate biosynthesis	0.0257774	0.0673709	0.0172048	0.0638493	0.0657118	0.147168	0.110004	0.0806478	0.132271
R-HSA-73843	5-Phosphoribose 1-diphosphate biosynthesis	0.0300897	-0.0038792	0.0233027	-0.0883583	-0.00862934	-0.0131559	-0.00863098	-0.0569443	-0.0542486
R-HSA-73854	RNA Polymerase I Promoter Clearance	0.0964675	0.104019	0.0986354	0.122817	0.120574	0.124183	0.116205	0.119244	0.127167
R-HSA-73856	RNA Polymerase II Transcription Termination	0.148096	0.160266	0.154234	0.178096	0.184202	0.194184	0.185891	0.183083	0.200442
R-HSA-73863	RNA Polymerase I Transcription Termination	0.0609297	0.074292	0.0615168	0.0973539	0.0922592	0.108706	0.0938853	0.0934226	0.102671
R-HSA-73864	RNA Polymerase I Transcription	0.0947267	0.103682	0.0961372	0.120106	0.11955	0.121941	0.114035	0.116826	0.125615
R-HSA-73884	Base Excision Repair	0.105606	0.109513	0.110569	0.117649	0.129984	0.10948	0.110258	0.11071	0.162564
R-HSA-73886	Chromosome Maintenance	0.0977254	0.10308	0.105031	0.120819	0.129378	0.122752	0.119846	0.120217	0.161134
R-HSA-73893	DNA Damage Bypass	0.114331	0.110752	0.110104	0.118691	0.121339	0.115398	0.118865	0.118734	0.130436
R-HSA-73927	Depurination	0.105448	0.121351	0.111569	0.123171	0.144773	0.11637	0.119228	0.119364	0.174134
R-HSA-73928	Depyrimidination	0.0974529	0.111415	0.106457	0.123066	0.137525	0.107844	0.110485	0.114675	0.16188
R-HSA-73929	Base-Excision Repair, AP Site Formation	0.0987552	0.111984	0.107588	0.122435	0.137284	0.108177	0.111454	0.114828	0.161156
R-HSA-73930	Abasic sugar-phosphate removal via the single-nucleotide replacement pathway	0.197955	0.172698	0.199642	0.133905	0.157627	0.201217	0.144979	0.123739	0.109421
R-HSA-73933	Resolution of Abasic Sites (AP sites)	0.103654	0.0975141	0.106676	0.110902	0.11642	0.102212	0.103194	0.103169	0.15279
R-HSA-73942	DNA Damage Reversal	0.0698629	0.0759108	0.0831975	0.148727	0.127971	0.155197	0.145027	0.140144	0.13049
R-HSA-73943	Reversal of alkylation damage by DNA dioxygenases	0.0664939	0.064026	0.0887001	0.133494	0.115238	0.139171	0.131097	0.12273	0.115363
R-HSA-73980	RNA Polymerase III Transcription Termination	0.0713867	0.0746061	0.0715354	0.0989638	0.0927106	0.110565	0.100326	0.098837	0.0918443
R-HSA-74158	RNA Polymerase III Transcription	0.0653887	0.0664109	0.0650284	0.0900887	0.0835952	0.104945	0.0950307	0.0916327	0.0885333
R-HSA-74182	Ketone body metabolism	-0.0597712	-0.0474723	-0.0622751	0.109852	0.0419869	0.0866161	0.105889	0.122802	0.17877
R-HSA-74217	Purine salvage	0.150758	0.138381	0.171341	0.101022	0.104302	0.130676	0.131238	0.11536	0.148449
R-HSA-74259	Purine catabolism	0.0916175	0.0796378	0.0918475	0.0574475	0.0436917	0.0545969	0.0573242	0.0496668	0.0921631
R-HSA-74713	IRS activation	0.123492	0.108845	0.105939	0.0686685	0.0771164	0.128123	0.102375	0.0952633	0.0837946
R-HSA-74749	Signal attenuation	0.117194	0.105338	0.106951	0.0739834	0.0707197	0.0740265	0.0792011	0.0711924	0.0555408
R-HSA-74751	Insulin receptor signalling cascade	0.0714442	0.0677697	0.0674244	0.0522643	0.0467709	0.0497282	0.0566555	0.053471	0.0337087
R-HSA-74752	Signaling by Insulin receptor	0.0756849	0.0710434	0.0715267	0.0539199	0.0481505	0.0483422	0.0571201	0.0537221	0.0390196
R-HSA-749476	RNA Polymerase III Abortive And Retractive Initiation	0.0653887	0.0664109	0.0650284	0.0900887	0.0835952	0.104945	0.0950307	0.0916327	0.0885333
R-HSA-75035	Chk1/Chk2(Cds1) mediated inactivation of Cyclin B:Cdk1 complex	0.104325	0.0978592	0.103822	0.0815168	0.0983845	0.090333	0.0875379	0.0850555	0.113132
R-HSA-75064	mRNA Editing: A to I Conversion	0.240814	0.239903	0.231773	0.275185	0.273458	0.265684	0.267056	0.271768	0.243654
R-HSA-75067	Processing of Capped Intronless Pre-mRNA	0.152093	0.159378	0.157497	0.176031	0.176629	0.190571	0.183644	0.178631	0.205775
R-HSA-75072	mRNA Editing	0.117131	0.131443	0.109033	0.131547	0.102214	0.130128	0.137945	0.133171	0.121468
R-HSA-75094	Formation of the Editosome	0.0554428	0.0789749	0.0452921	0.0528428	0.00690232	0.0557124	0.0670114	0.058154	0.0589132
R-HSA-75102	C6 deamination of adenosine	0.240814	0.239903	0.231773	0.275185	0.273458	0.265684	0.267056	0.271768	0.243654
R-HSA-75105	Fatty acyl-CoA biosynthesis	0.0808557	0.0793795	0.0730627	0.0584513	0.0481833	0.0469818	0.0547987	0.0536661	0.0499644
R-HSA-75108	Activation, myristolyation of BID and translocation to mitochondria	0.159347	0.156947	0.16405	0.176295	0.169951	0.17872	0.189706	0.187432	0.150195
R-HSA-75109	Triglyceride biosynthesis	0.0564732	0.057643	0.0272234	0.0214667	0.0473995	0.00836882	0.0115133	0.0181232	-0.0469962
R-HSA-75153	Apoptotic execution phase	0.110464	0.104831	0.104764	0.0962982	0.103804	0.0922597	0.0951985	0.0951252	0.0918151
R-HSA-75157	FasL/ CD95L signaling	0.113913	0.0982908	0.101948	0.102217	0.101756	0.115336	0.121992	0.107719	0.0911683
R-HSA-75158	TRAIL signaling	0.107333	0.0916974	0.10153	0.102349	0.0973777	0.106642	0.106776	0.101696	0.0817244
R-HSA-75205	Dissolution of Fibrin Clot	0.0714843	0.0452508	0.0634274	0.042805	0.0235807	-0.014573	0.0508368	0.0420777	0.0521149
R-HSA-75815	Ubiquitin-dependent degradation of Cyclin D	0.157396	0.159687	0.15697	0.153655	0.156773	0.141922	0.149821	0.147948	0.157348
R-HSA-75876	Synthesis of very long-chain fatty acyl-CoAs	0.106242	0.103733	0.0930643	0.0661438	0.0628099	0.0420391	0.0590972	0.0568322	0.0544554
R-HSA-75892	Platelet Adhesion to exposed collagen	0.190731	0.202242	0.180473	0.162004	0.156867	0.122842	0.141544	0.154421	0.151396
R-HSA-75893	TNF signaling	0.109312	0.105043	0.105172	0.101592	0.103832	0.102587	0.106309	0.103205	0.0906172
R-HSA-75896	Plasmalogen biosynthesis	0.165614	0.157698	0.181383	0.109128	0.112133	0.0955686	0.09938	0.105714	0.10927
R-HSA-75944	Transcription from mitochondrial promoters	0.0560879	0.0797711	0.0633214	0.0915383	0.0762139	0.111364	0.106148	0.0886412	0.145883
R-HSA-75953	RNA Polymerase II Transcription Initiation	0.0936766	0.100629	0.103662	0.129454	0.114268	0.137505	0.125928	0.126874	0.132001
R-HSA-75955	RNA Polymerase II Transcription Elongation	0.100522	0.105913	0.101563	0.122526	0.123171	0.13177	0.123368	0.121764	0.139381
R-HSA-76005	Response to elevated platelet cytosolic Ca2+	0.127323	0.130293	0.116278	0.111984	0.100758	0.0951622	0.105877	0.108889	0.103149
R-HSA-76009	Platelet Aggregation (Plug Formation)	0.139669	0.132619	0.129643	0.132194	0.115089	0.105264	0.109477	0.119628	0.0935547
R-HSA-76042	RNA Polymerase II Transcription Initiation And Promoter Clearance	0.0936766	0.100629	0.103662	0.129454	0.114268	0.137505	0.125928	0.126874	0.132001
R-HSA-76046	RNA Polymerase III Transcription Initiation	0.0658661	0.0666919	0.0665317	0.0898421	0.0842751	0.104557	0.0909798	0.0898544	0.093512
R-HSA-76061	RNA Polymerase III Transcription Initiation From Type 1 Promoter	0.0780171	0.0792852	0.0797538	0.101953	0.0983627	0.117698	0.101318	0.101549	0.10949
R-HSA-76066	RNA Polymerase III Transcription Initiation From Type 2 Promoter	0.0764332	0.0771031	0.0781099	0.100775	0.0960905	0.115713	0.0993024	0.0995244	0.107496
R-HSA-76071	RNA Polymerase III Transcription Initiation From Type 3 Promoter	0.0635958	0.0644887	0.0647217	0.0882817	0.0822944	0.10197	0.0871943	0.0865888	0.0842269
R-HSA-77042	Formation of editosomes by ADAR proteins	0.240814	0.239903	0.231773	0.275185	0.273458	0.265684	0.267056	0.271768	0.243654
R-HSA-77075	RNA Pol II CTD phosphorylation and interaction with CE	0.112667	0.118597	0.117756	0.152272	0.138874	0.154714	0.149061	0.151267	0.157394
R-HSA-77108	Utilization of Ketone Bodies	-0.0262974	0.0508192	-0.0105871	0.125253	0.100104	0.116297	0.160245	0.164428	0.318944
R-HSA-77111	Synthesis of Ketone Bodies	-0.0346315	-0.0519383	-0.0370734	0.114242	0.022618	0.0870338	0.0906781	0.112933	0.152505
R-HSA-77285	Beta oxidation of myristoyl-CoA to lauroyl-CoA	0.196907	0.187888	0.176285	0.163853	0.177415	0.20432	0.201836	0.194745	0.188459
R-HSA-77286	mitochondrial fatty acid beta-oxidation of saturated fatty acids	0.130312	0.126105	0.10062	0.074116	0.114414	0.0796688	0.0909513	0.0864516	0.0943729
R-HSA-77288	mitochondrial fatty acid beta-oxidation of unsaturated fatty acids	0.143787	0.151463	0.14457	0.153398	0.13188	0.14664	0.208544	0.195548	0.226797
R-HSA-77289	Mitochondrial Fatty Acid Beta-Oxidation	0.0656884	0.0702933	0.0565645	0.0489308	0.0570882	0.0459056	0.0574619	0.055509	0.0724153
R-HSA-77305	Beta oxidation of palmitoyl-CoA to myristoyl-CoA	0.187557	0.172866	0.164096	0.153942	0.157467	0.164055	0.174432	0.177097	0.170218
R-HSA-77310	Beta oxidation of lauroyl-CoA to decanoyl-CoA-CoA	0.202	0.195045	0.166804	0.113973	0.191584	0.148604	0.146756	0.143206	0.126984
R-HSA-77346	Beta oxidation of decanoyl-CoA to octanoyl-CoA-CoA	0.162921	0.164499	0.133601	0.0839692	0.152587	0.11129	0.116521	0.108301	0.111503
R-HSA-77348	Beta oxidation of octanoyl-CoA to hexanoyl-CoA	0.191384	0.19233	0.160078	0.107208	0.178839	0.133629	0.141461	0.134202	0.131466
R-HSA-77350	Beta oxidation of hexanoyl-CoA to butanoyl-CoA	0.181206	0.172909	0.150424	0.119581	0.176461	0.150122	0.147819	0.139476	0.133398
R-HSA-77352	Beta oxidation of butanoyl-CoA to acetyl-CoA	0.103088	0.0997217	0.0360557	0.0135826	0.127649	0.0162313	-0.0156217	-0.0256517	-0.0036446
R-HSA-77387	Insulin receptor recycling	0.0725157	0.0592806	0.0598241	0.0416085	0.027947	0.0258587	0.0286234	0.027948	0.0333894
R-HSA-774815	Nucleosome assembly	0.0760215	0.0928409	0.0845693	0.107522	0.120247	0.120359	0.11338	0.111311	0.166784
R-HSA-77588	SLBP Dependent Processing of Replication-Dependent Histone Pre-mRNAs	0.1654	0.178337	0.171063	0.189404	0.191272	0.205872	0.198507	0.19453	0.232145
R-HSA-77595	Processing of Intronless Pre-mRNAs	0.168484	0.166625	0.173771	0.191025	0.187526	0.200399	0.193218	0.190935	0.20389
R-HSA-804914	Transport of fatty acids	0.0769111	0.0891334	0.0577408	0.029074	0.0637092	0.0712683	0.0766527	0.04096	0.0807796
R-HSA-83936	Transport of nucleosides and free purine and pyrimidine bases across the plasma membrane	0.0993706	0.126011	0.0810154	0.0767267	0.0920515	0.0560236	0.0745769	0.0780135	0.0796509
R-HSA-844455	The NLRP1 inflammasome	0.121418	0.133915	0.127873	0.106803	0.116078	0.0885336	0.109176	0.0989522	0.0956095
R-HSA-844456	The NLRP3 inflammasome	0.144695	0.147184	0.142422	0.131426	0.138393	0.115999	0.120838	0.127253	0.115882
R-HSA-844615	The AIM2 inflammasome	0.203786	0.201295	0.184962	0.139854	0.171021	0.0644813	0.0909208	0.111537	0.0842881
R-HSA-844623	The IPAF inflammasome	0.240649	0.252362	0.238563	0.146746	0.18214	0.0529419	0.129593	0.144443	0.0657969
R-HSA-877300	Interferon gamma signaling	0.164139	0.162029	0.160459	0.154695	0.156953	0.150936	0.162093	0.155315	0.155931
R-HSA-877312	Regulation of IFNG signaling	0.0794934	0.0668775	0.0830823	0.0852228	0.0815664	0.086608	0.0919621	0.0866282	0.0496135
R-HSA-879415	Advanced glycosylation endproduct receptor signaling	0.168561	0.16917	0.160786	0.150113	0.140052	0.132145	0.144659	0.143868	0.141299
R-HSA-879518	Transport of organic anions	0.00563199	-0.00642068	-0.0380042	-0.0392781	-0.116162	-0.168852	-0.0422636	-0.0571861	-0.13467
R-HSA-880009	Interconversion of 2-oxoglutarate and 2-hydroxyglutarate	-0.173129	-0.179891	-0.164399	-0.252269	-0.234055	-0.224138	-0.103625	-0.104925	-0.166666
R-HSA-881907	Gastrin-CREB signalling pathway via PKC and MAPK	0.134698	0.136454	0.130468	0.125275	0.122614	0.110433	0.119776	0.119258	0.107657
R-HSA-8847453	Synthesis of PIPs in the nucleus	0.0539186	0.0537948	0.0715353	0.0388579	0.0623425	0.0333819	0.0339108	0.0314291	-0.00324963
R-HSA-8847993	ERBB2 Activates PTK6 Signaling	0.165884	0.167373	0.166197	0.161069	0.154692	0.140726	0.147661	0.154846	0.13909
R-HSA-8848021	Signaling by PTK6	0.154358	0.154421	0.152357	0.149361	0.148772	0.139656	0.145832	0.146577	0.148408
R-HSA-8848584	Wax and plasmalogen biosynthesis	0.186946	0.169423	0.194615	0.110296	0.10565	0.0759008	0.0863427	0.0817231	0.0770741
R-HSA-8849175	Threonine catabolism	0.00148842	0.00901282	0.094582	-0.0576552	0.017706	0.0402217	-0.0393006	-0.0363118	-0.041276
R-HSA-8849468	PTK6 Regulates Proteins Involved in RNA Processing	0.160478	0.172781	0.156768	0.177052	0.186692	0.174189	0.171459	0.179997	0.147361
R-HSA-8849469	PTK6 Regulates RTKs and Their Effectors AKT1 and DOK1	0.164421	0.157379	0.152334	0.147606	0.15387	0.139183	0.14321	0.145041	0.125322
R-HSA-8849470	PTK6 Regulates Cell Cycle	0.090767	0.102876	0.109967	0.124739	0.12704	0.103129	0.109786	0.114964	0.174335
R-HSA-8849471	PTK6 Regulates RHO GTPases, RAS GTPase and MAP kinases	0.123658	0.113889	0.12217	0.122389	0.118522	0.111588	0.115338	0.113896	0.0800887
R-HSA-8849472	PTK6 Down-Regulation	0.101965	0.100121	0.106418	0.158584	0.137315	0.127267	0.128174	0.140169	0.0802401
R-HSA-8849473	PTK6 Expression	0.151514	0.149831	0.148141	0.174989	0.183626	0.176551	0.182006	0.180865	0.146675
R-HSA-8849474	PTK6 Activates STAT3	0.110483	0.110712	0.108461	0.104339	0.137776	0.116121	0.112434	0.108081	0.0892316
R-HSA-8849932	Synaptic adhesion-like molecules	0.104465	0.0975013	0.0965251	0.105495	0.0955029	0.0975235	0.101854	0.101812	0.0938905
R-HSA-8850843	Phosphate bond hydrolysis by NTPDase proteins	0.099231	0.0556293	0.0234652	0.0540663	0.0255696	0.0362701	0.0418912	0.063182	0.0338741
R-HSA-8851680	Butyrophilin (BTN) family interactions	0.0516008	0.0622228	0.0612668	0.0613836	0.0768077	0.0631309	0.0657681	0.0660115	0.0755085
R-HSA-8851805	MET activates RAS signaling	0.125091	0.111465	0.118094	0.0876231	0.106341	0.085766	0.0808413	0.0807434	0.0732718
R-HSA-8851907	MET activates PI3K/AKT signaling	0.0523735	0.0525483	0.0437961	0.0140489	0.00696689	-1.77e-05	0.0071181	0.00894686	-0.0237699
R-HSA-8852135	Protein ubiquitination	0.118237	0.117705	0.115642	0.116581	0.125916	0.116353	0.116374	0.114291	0.126023
R-HSA-8852276	The role of GTSE1 in G2/M progression after G2 checkpoint	0.12344	0.127649	0.124347	0.124731	0.130966	0.116869	0.120004	0.122368	0.137473
R-HSA-8852405	Signaling by MST1	0.155898	0.221031	0.168352	0.18046	0.137878	0.133293	0.158139	0.155714	0.146891
R-HSA-8853383	Lysosomal oligosaccharide catabolism	0.145756	0.069198	0.0898192	0.0232279	-0.00998359	0.0328274	0.0458649	0.0220791	-0.0468316
R-HSA-8853659	RET signaling	0.0725121	0.0819423	0.0763156	0.0778213	0.0754861	0.0714302	0.0716743	0.0719566	0.0535238
R-HSA-8853884	Transcriptional Regulation by VENTX	0.110432	0.111462	0.112814	0.110477	0.118839	0.107325	0.10439	0.110875	0.113796
R-HSA-8854050	FBXL7 down-regulates AURKA during mitotic entry and in early mitosis	0.144865	0.144875	0.144617	0.142963	0.145136	0.138277	0.14114	0.139039	0.152081
R-HSA-8854214	TBC/RABGAPs	0.127273	0.119499	0.117194	0.116919	0.123351	0.111473	0.115529	0.115956	0.104613
R-HSA-8854518	AURKA Activation by TPX2	0.078959	0.0768509	0.088101	0.0943198	0.0951792	0.0938233	0.0899658	0.0905807	0.111732
R-HSA-8854521	Interaction between PHLDA1 and AURKA	0.108112	0.0934188	0.108469	0.116034	0.133925	0.132809	0.127999	0.130316	0.267128
R-HSA-8854691	Interleukin-20 family signaling	0.112597	0.105694	0.104983	0.0864613	0.0948171	0.106114	0.110467	0.0989354	0.0871012
R-HSA-8856688	Golgi-to-ER retrograde transport	0.103842	0.10203	0.108123	0.0928891	0.0904339	0.0907361	0.0962797	0.0934297	0.105948
R-HSA-8856825	Cargo recognition for clathrin-mediated endocytosis	0.160667	0.160276	0.15273	0.145541	0.146101	0.134181	0.140367	0.14228	0.137655
R-HSA-8857538	PTK6 promotes HIF1A stabilization	0.186919	0.189851	0.185109	0.184323	0.181415	0.167574	0.176118	0.17896	0.178872
R-HSA-8863795	Downregulation of ERBB2 signaling	0.152256	0.151276	0.146229	0.135757	0.140126	0.124323	0.132848	0.134026	0.123398
R-HSA-8864260	Transcriptional regulation by the AP-2 (TFAP2) family of transcription factors	0.155813	0.162439	0.158158	0.163668	0.163012	0.164387	0.16317	0.162289	0.173761
R-HSA-8865999	MET activates PTPN11	0.0225708	0.0119154	0.0249645	0.01094	-0.0193463	0.0203691	0.0208077	0.0334716	-0.0373458
R-HSA-8866376	Reelin signalling pathway	0.129466	0.139814	0.122126	0.140127	0.135176	0.123141	0.126737	0.135585	0.113091
R-HSA-8866423	VLDL assembly	0.141464	0.124663	0.131762	0.135569	0.115729	0.119471	0.140086	0.137658	0.128454
R-HSA-8866427	VLDLR internalisation and degradation	0.138112	0.126017	0.122292	0.111789	0.114248	0.10508	0.108765	0.109231	0.100916
R-HSA-8866652	Synthesis of active ubiquitin: roles of E1 and E2 enzymes	0.12573	0.125673	0.117229	0.119648	0.126457	0.115063	0.115849	0.116529	0.101946
R-HSA-8866654	E3 ubiquitin ligases ubiquitinate target proteins	0.128605	0.126523	0.124591	0.125071	0.135882	0.124526	0.127203	0.123042	0.137447
R-HSA-8866904	Negative regulation of activity of TFAP2 (AP-2) family transcription factors	0.0619394	0.0580219	0.0673729	0.0876288	0.0929595	0.0939674	0.0897658	0.0935506	0.0627383
R-HSA-8866906	TFAP2 (AP-2) family regulates transcription of other transcription factors	0.221351	0.220336	0.227851	0.135177	0.159577	0.153104	0.166432	0.147682	0.142774
R-HSA-8866907	Activation of the TFAP2 (AP-2) family of transcription factors	0.142594	0.141558	0.151242	0.137732	0.14748	0.136799	0.130056	0.131316	0.110153
R-HSA-8866910	TFAP2 (AP-2) family regulates transcription of growth factors and their receptors	0.192917	0.196321	0.191603	0.19172	0.186954	0.188311	0.189487	0.188889	0.19386
R-HSA-8866911	TFAP2 (AP-2) family regulates transcription of cell cycle factors	0.128913	0.137478	0.141494	0.146558	0.155145	0.154469	0.151744	0.14557	0.191694
R-HSA-8868766	rRNA processing in the mitochondrion	0.0909318	0.115109	0.0878604	0.0669993	0.0678202	0.099169	0.0941691	0.0838298	0.10147
R-HSA-8868773	rRNA processing in the nucleus and cytosol	0.155125	0.157758	0.155433	0.16036	0.170332	0.168552	0.160941	0.160998	0.166826
R-HSA-8869496	TFAP2A acts as a transcriptional repressor during retinoic acid induced cell differentiation	0.0715239	0.0863283	0.0564276	0.0667928	0.0916316	0.0971155	0.0845709	0.0828026	0.14258
R-HSA-8873719	RAB geranylgeranylation	0.104122	0.108987	0.0974455	0.094544	0.116654	0.090871	0.0987034	0.0982737	0.09256
R-HSA-8874081	MET activates PTK2 signaling	0.188216	0.185541	0.166332	0.146362	0.136716	0.112501	0.134528	0.139416	0.125757
R-HSA-8874211	CREB3 factors activate genes	0.0834329	0.0864277	0.0843929	0.0722398	0.0604629	0.0476591	0.0653328	0.0684382	0.0867814
R-HSA-8875513	MET interacts with TNS proteins	0.181466	0.181494	0.145242	0.0692123	0.0999696	0.0663693	0.0865913	0.0725887	0.0609636
R-HSA-8875555	MET activates RAP1 and RAC1	0.0914756	0.0825165	0.0959393	0.0899812	0.0860936	0.0736291	0.0698773	0.0787044	0.0481404
R-HSA-8875656	MET receptor recycling	0.0314871	0.019979	0.0354761	0.0581103	0.034213	0.0342429	0.0225004	0.0396553	-0.00501833
R-HSA-8875791	MET activates STAT3	0.106346	0.100739	0.101158	0.051379	0.10829	0.0690735	0.0571799	0.0597102	0.0656556
R-HSA-8875878	MET promotes cell motility	0.138507	0.132552	0.132636	0.121999	0.111929	0.096941	0.105975	0.11313	0.0907828
R-HSA-8876198	RAB GEFs exchange GTP for GDP on RABs	0.116674	0.109577	0.108579	0.102306	0.117321	0.10209	0.0996133	0.105159	0.083846
R-HSA-8876725	Protein methylation	0.0948021	0.0897404	0.0962826	0.0803491	0.0984552	0.0864149	0.0782275	0.0736774	0.0830444
R-HSA-8877330	RUNX1 and FOXP3 control the development of regulatory T lymphocytes (Tregs)	0.0854165	0.117165	0.0936096	0.162228	0.157666	0.134407	0.178903	0.163414	0.118689
R-HSA-8877627	Vitamin E	0.105592	0.0799827	0.101876	0.0791057	0.0395374	0.0126714	0.0376503	0.0573849	0.0705413
R-HSA-8878159	Transcriptional regulation by RUNX3	0.142975	0.144806	0.144733	0.144645	0.146161	0.143284	0.143142	0.142308	0.14651
R-HSA-888568	GABA synthesis	-0.0413713	-0.0489141	-0.054986	-0.0993345	-0.0852766	-0.104788	-0.0799888	-0.0927337	-0.0180323
R-HSA-888590	GABA synthesis, release, reuptake and degradation	0.0838496	0.0809693	0.0851875	0.0513041	0.0705998	0.0404887	0.0474563	0.0477865	0.0623862
R-HSA-888593	Reuptake of GABA	0.120095	0.165048	0.192349	-0.00377055	0.219127	0.0115226	0.0230065	0.0407669	0.0470313
R-HSA-8931987	RUNX1 regulates estrogen receptor mediated transcription	0.200435	0.20518	0.19643	0.206023	0.205143	0.214627	0.208279	0.205761	0.215435
R-HSA-8934593	Regulation of RUNX1 Expression and Activity	0.125995	0.123658	0.129265	0.134511	0.120477	0.133436	0.122568	0.128735	0.12015
R-HSA-8934903	Receptor Mediated Mitophagy	0.113705	0.104284	0.114939	0.10385	0.108047	0.104987	0.103592	0.104205	0.0912742
R-HSA-8935690	Digestion	-0.0435354	-0.0356124	-0.0404061	0.0149756	0.0117187	0.0213161	0.0134151	0.0304759	0.0141793
R-HSA-8935964	RUNX1 regulates expression of components of tight junctions	0.0214462	0.05615	0.0299789	0.0414953	0.0266178	0.0152253	0.0451643	0.0465497	0.0633669
R-HSA-8936459	RUNX1 regulates genes involved in megakaryocyte differentiation and platelet function	0.0940689	0.0992688	0.096422	0.114374	0.108911	0.121257	0.11095	0.115338	0.10748
R-HSA-8937144	Aryl hydrocarbon receptor signalling	0.0911479	0.0925023	0.0901931	0.0913728	0.102017	0.0744727	0.0737942	0.0876639	0.0522871
R-HSA-8939236	RUNX1 regulates transcription of genes involved in differentiation of HSCs	0.132404	0.139301	0.132112	0.137408	0.14582	0.137278	0.13761	0.135895	0.155124
R-HSA-8939242	RUNX1 regulates transcription of genes involved in differentiation of keratinocytes	0.0301091	0.0222797	0.0445737	0.0439599	0.0472916	0.0565203	0.0568803	0.0256943	0.0203605
R-HSA-8939243	RUNX1 interacts with co-factors whose precise effect on RUNX1 targets is not known	0.12866	0.139678	0.135134	0.144563	0.152715	0.157286	0.151459	0.146639	0.139919
R-HSA-8939245	RUNX1 regulates transcription of genes involved in BCR signaling	0.0902974	0.0985058	0.0983193	0.131907	0.139811	0.138698	0.126467	0.132619	0.111774
R-HSA-8939246	RUNX1 regulates transcription of genes involved in differentiation of myeloid cells	0.147836	0.143504	0.151431	0.130831	0.135316	0.120692	0.130743	0.131151	0.106121
R-HSA-8939247	RUNX1 regulates transcription of genes involved in interleukin signaling	0.129381	0.131189	0.145689	0.151689	0.119396	0.17961	0.148902	0.14909	0.147958
R-HSA-8939256	RUNX1 regulates transcription of genes involved in WNT signaling	0.203165	0.208924	0.198342	0.215892	0.212258	0.223496	0.216762	0.214795	0.22169
R-HSA-8939902	Regulation of RUNX2 expression and activity	0.18084	0.185073	0.181568	0.173004	0.179425	0.173888	0.175572	0.172757	0.18087
R-HSA-8940973	RUNX2 regulates osteoblast differentiation	0.119025	0.119204	0.112323	0.12348	0.108335	0.115601	0.119739	0.121	0.102598
R-HSA-8941237	Invadopodia formation	0.190773	0.225284	0.188478	0.0878529	0.204439	0.0158663	0.0438839	0.0412804	0.0917404
R-HSA-8941284	RUNX2 regulates chondrocyte maturation	0.161275	0.160728	0.156815	0.132475	0.151664	0.151251	0.14529	0.139235	0.143294
R-HSA-8941326	RUNX2 regulates bone development	0.120064	0.117044	0.113502	0.124059	0.109883	0.114998	0.117818	0.119733	0.0980844
R-HSA-8941332	RUNX2 regulates genes involved in cell migration	0.178281	0.174081	0.147985	0.146593	0.151304	0.153795	0.156125	0.153841	0.131601
R-HSA-8941333	RUNX2 regulates genes involved in differentiation of myeloid cells	0.105935	0.12565	0.120521	0.134911	0.109257	0.124784	0.150778	0.149726	0.130946
R-HSA-8941413	Events associated with phagocytolytic activity of PMN cells	0.32373	0.320548	0.317593	0.41715	0.396352	0.400784	0.404194	0.412035	0.391465
R-HSA-8941855	RUNX3 regulates CDKN1A transcription	0.10531	0.109766	0.109873	0.101332	0.11445	0.0996192	0.0968179	0.0980437	0.102176
R-HSA-8941856	RUNX3 regulates NOTCH signaling	0.134245	0.130882	0.14729	0.140119	0.142174	0.13534	0.132152	0.135459	0.116723
R-HSA-8941858	Regulation of RUNX3 expression and activity	0.171907	0.1733	0.168098	0.161464	0.164343	0.153157	0.156092	0.154839	0.151573
R-HSA-8943723	Regulation of PTEN mRNA translation	0.17845	0.156244	0.176317	0.185853	0.16775	0.181893	0.172516	0.18399	0.154408
R-HSA-8943724	Regulation of PTEN gene transcription	0.12084	0.125988	0.120109	0.121359	0.121829	0.121444	0.117183	0.121223	0.113523
R-HSA-8948216	Collagen chain trimerization	0.139552	0.146268	0.123371	0.0890867	0.0950487	0.0810565	0.107635	0.0988153	0.129196
R-HSA-8948700	Competing endogenous RNAs (ceRNAs) regulate PTEN translation	0.24166	0.205763	0.235624	0.231045	0.226498	0.237981	0.220284	0.22946	0.197898
R-HSA-8948747	Regulation of PTEN localization	0.107884	0.108816	0.103799	0.106946	0.109774	0.105985	0.105559	0.104669	0.0944656
R-HSA-8948751	Regulation of PTEN stability and activity	0.124849	0.126434	0.121108	0.126939	0.126644	0.121426	0.125397	0.122954	0.120985
R-HSA-8949215	Mitochondrial calcium ion transport	0.153001	0.148236	0.13607	0.123307	0.14238	0.144571	0.137502	0.128705	0.173852
R-HSA-8949275	RUNX3 Regulates Immune Response and Cell Migration	0.230823	0.216612	0.223318	0.182344	0.166183	0.153425	0.176363	0.178261	0.161321
R-HSA-8949613	Cristae formation	0.11116	0.117752	0.11165	0.113468	0.131525	0.122321	0.121684	0.119288	0.144551
R-HSA-8949664	Processing of SMDT1	0.108601	0.104714	0.0829534	0.097356	0.109535	0.104588	0.103641	0.100029	0.12312
R-HSA-8950505	Gene and protein expression by JAK-STAT signaling after Interleukin-12 stimulation	0.175265	0.172839	0.169996	0.166124	0.172286	0.159848	0.168246	0.166378	0.164509
R-HSA-8951430	RUNX3 regulates WNT signaling	0.134589	0.140882	0.14571	0.148382	0.151709	0.155419	0.148053	0.148724	0.166762
R-HSA-8951664	Neddylation	0.111387	0.112205	0.111686	0.115199	0.118345	0.115643	0.117409	0.113903	0.120238
R-HSA-8951671	RUNX3 regulates YAP1-mediated transcription	0.0774741	0.0609915	0.0556102	0.0440658	0.0524055	0.0555151	0.0531749	0.0522601	0.0223406
R-HSA-8951911	RUNX3 regulates RUNX1-mediated transcription	0.188307	0.190997	0.217451	0.150628	0.188407	0.18382	0.157542	0.162354	0.123047
R-HSA-8951936	RUNX3 regulates p14-ARF	0.147777	0.14545	0.14135	0.111083	0.140066	0.124743	0.114943	0.112567	0.110906
R-HSA-8952158	RUNX3 regulates BCL2L11 (BIM) transcription	0.12908	0.118354	0.136296	0.123041	0.124809	0.124699	0.122906	0.117752	0.06785
R-HSA-8953750	Transcriptional Regulation by E2F6	0.0834425	0.0853465	0.0870532	0.0999631	0.102308	0.107064	0.0996126	0.101391	0.121562
R-HSA-8955332	Carboxyterminal post-translational modifications of tubulin	0.0967904	0.105829	0.092004	0.0514696	0.100912	0.0604811	0.0758919	0.0600903	0.0885823
R-HSA-8956319	Nucleotide catabolism	0.117545	0.100017	0.0887152	0.048315	0.0440495	0.0247492	0.0450712	0.0363675	0.0634107
R-HSA-8956320	Nucleotide biosynthesis	0.0515489	0.0834803	0.0488232	0.0765674	0.0836908	0.131286	0.108008	0.0892803	0.137132
R-HSA-8956321	Nucleotide salvage	0.1062	0.0910395	0.118311	0.0718428	0.0781273	0.0812284	0.0887544	0.0755515	0.0998436
R-HSA-8957275	Post-translational protein phosphorylation	0.114781	0.112059	0.103971	0.095766	0.0913338	0.0932803	0.0981685	0.0955029	0.0892503
R-HSA-8957322	Metabolism of steroids	0.096639	0.094445	0.101469	0.086784	0.0834699	0.0775167	0.0833554	0.084255	0.085611
R-HSA-8963676	Intestinal absorption	0.0487889	0.0266714	0.0602122	0.0542674	0.0715137	0.00748082	0.0282944	0.0376079	0.0170162
R-HSA-8963684	Tyrosine catabolism	0.077761	0.0920831	0.0211151	0.0550831	0.0119267	0.0483755	0.0791446	0.0613664	0.100614
R-HSA-8963691	Phenylalanine and tyrosine metabolism	0.0730821	0.069283	0.0495958	0.00709011	0.0634032	0.0127401	0.0359711	0.0217081	0.0476333
R-HSA-8963693	Aspartate and asparagine metabolism	-0.0047896	-0.027422	-0.0163952	-0.0173738	-0.0469722	-0.0106409	-0.00374591	-0.0241303	0.00444526
R-HSA-8963743	Digestion and absorption	0.00107635	-0.00501423	0.00884919	0.0346205	0.0417316	0.0146004	0.0206237	0.0340366	0.0155025
R-HSA-8963888	Chylomicron assembly	0.116096	0.115746	0.100015	0.100357	0.0755533	0.0918301	0.102377	0.095904	0.0929061
R-HSA-8963889	Assembly of active LPL and LIPC lipase complexes	0.158353	0.148103	0.159033	0.114363	0.126865	0.102897	0.126399	0.113081	0.105063
R-HSA-8963896	HDL assembly	0.14404	0.149354	0.147378	0.147003	0.143591	0.119703	0.125272	0.129754	0.114618
R-HSA-8963898	Plasma lipoprotein assembly	0.129137	0.130122	0.123789	0.124446	0.111342	0.104084	0.11451	0.116089	0.108849
R-HSA-8963899	Plasma lipoprotein remodeling	0.122886	0.118346	0.116916	0.0984187	0.0943381	0.0883564	0.106927	0.0988232	0.0895381
R-HSA-8963901	Chylomicron remodeling	0.0921582	0.0989181	0.0924345	0.0686745	0.0538411	0.0612307	0.0726216	0.0664318	0.0625991
R-HSA-8964011	HDL clearance	0.108031	0.144766	0.102966	0.0613404	0.0658682	0.0791071	0.0680742	0.0465471	0.0873082
R-HSA-8964026	Chylomicron clearance	0.0681292	0.0904549	0.0553504	0.0646394	0.0557087	0.0827955	0.0736487	0.0760326	0.04107
R-HSA-8964038	LDL clearance	0.143693	0.120307	0.114719	0.103909	0.0862513	0.0810031	0.0899424	0.103918	0.108063
R-HSA-8964041	LDL remodeling	0.161998	0.142546	0.144995	0.148334	0.104607	0.12448	0.154288	0.149918	0.124144
R-HSA-8964043	Plasma lipoprotein clearance	0.124058	0.116523	0.110857	0.10213	0.0961845	0.0913052	0.0943011	0.0989174	0.0909964
R-HSA-8964046	VLDL clearance	0.122826	0.118051	0.124141	0.113863	0.105687	0.0916769	0.109268	0.113159	0.113101
R-HSA-8964058	HDL remodeling	0.0737733	0.0785043	0.0778337	0.0596766	0.0540974	0.0652772	0.0625468	0.0610313	0.0291722
R-HSA-8964208	Phenylalanine metabolism	0.0711836	0.0596581	0.0608856	-0.0144856	0.0835322	-0.00273698	0.0170122	0.00419533	0.0233239
R-HSA-8964315	G beta:gamma signalling through BTK	0.147769	0.177683	0.136228	0.139649	0.162182	0.125623	0.130379	0.132199	0.148999
R-HSA-8964539	Glutamate and glutamine metabolism	0.0842402	0.101853	0.0781153	0.0654736	0.0390485	-0.0257722	0.0276099	0.0250831	0.051356
R-HSA-8964540	Alanine metabolism	-0.497841	-0.4975	-0.491249	0.287817	-0.292022	-0.495681	-0.424082	-0.186101	-0.216445
R-HSA-8964572	Lipid particle organization	0.0678146	0.0648929	0.0833194	0.0363765	0.0445298	0.0216146	0.0367484	0.0383957	0.0555526
R-HSA-8964616	G beta:gamma signalling through CDC42	0.125193	0.126343	0.112057	0.122894	0.113983	0.111423	0.116555	0.117044	0.0980258
R-HSA-8978868	Fatty acid metabolism	0.0539737	0.0494299	0.0415279	0.042509	0.0359541	0.0305505	0.0359545	0.0381837	0.0297862
R-HSA-8978934	Metabolism of cofactors	0.134193	0.118299	0.122967	0.11852	0.120342	0.113154	0.114593	0.118959	0.110596
R-HSA-8979227	Triglyceride metabolism	0.117926	0.122817	0.118285	0.116294	0.111497	0.0939882	0.103594	0.108011	0.102105
R-HSA-8980692	RHOA GTPase cycle	0.113162	0.111196	0.107645	0.101894	0.0994548	0.0933854	0.100352	0.10291	0.0836564
R-HSA-8981373	Intestinal hexose absorption	0.0487889	0.0266714	0.0602122	0.0542674	0.0715137	0.00748082	0.0282944	0.0376079	0.0170162
R-HSA-8982491	Glycogen metabolism	0.149205	0.139178	0.125771	0.104301	0.118504	0.101677	0.106067	0.102044	0.0886133
R-HSA-8983432	Interleukin-15 signaling	0.112294	0.11587	0.115388	0.105156	0.107442	0.0967151	0.0988034	0.101832	0.0763681
R-HSA-8983711	OAS antiviral response	0.161689	0.172834	0.152301	0.151149	0.15965	0.163527	0.162823	0.151998	0.151533
R-HSA-8984722	Interleukin-35 Signalling	0.152124	0.143227	0.142307	0.0951586	0.121931	0.10491	0.104552	0.100611	0.0956125
R-HSA-8985586	SLIT2:ROBO1 increases RHOA activity	0.20622	0.195539	0.207442	0.195641	0.212309	0.19999	0.213855	0.195775	0.173412
R-HSA-8985801	Regulation of cortical dendrite branching	0.0408821	0.0511512	0.0315559	0.0409458	0.0295836	0.02071	0.0178201	0.0256955	-0.0148172
R-HSA-8985947	Interleukin-9 signaling	0.149389	0.142879	0.149234	0.120021	0.141999	0.138757	0.145441	0.135258	0.121553
R-HSA-9006115	Signaling by NTRK2 (TRKB)	0.0900249	0.0979837	0.0879443	0.0746298	0.0803987	0.0709148	0.078192	0.0749684	0.0696089
R-HSA-9006335	Signaling by Erythropoietin	0.102916	0.0926493	0.0996572	0.0823139	0.0874559	0.0595923	0.0669344	0.0730567	0.0467842
R-HSA-9006927	Signaling by Non-Receptor Tyrosine Kinases	0.154358	0.154421	0.152357	0.149361	0.148772	0.139656	0.145832	0.146577	0.148408
R-HSA-9007101	Rab regulation of trafficking	0.114557	0.105872	0.105036	0.101562	0.112625	0.0981126	0.0984705	0.101201	0.0863373
R-HSA-9007892	Interleukin-38 signaling	0.0897571	0.110171	0.0595292	0.11388	0.0872221	0.093968	0.0988959	0.0988759	0.0950687
R-HSA-9008059	Interleukin-37 signaling	0.110251	0.0981886	0.102619	0.0872902	0.0905812	0.0868124	0.0926904	0.0929499	0.0532535
R-HSA-901032	ER Quality Control Compartment (ERQC)	0.180797	0.174249	0.170216	0.161768	0.167609	0.158193	0.167376	0.165478	0.152421
R-HSA-901042	Calnexin/calreticulin cycle	0.170864	0.162186	0.157753	0.149001	0.149245	0.142371	0.151757	0.148685	0.147728
R-HSA-9010553	Regulation of expression of SLITs and ROBOs	0.214456	0.21878	0.213893	0.215151	0.220816	0.218052	0.220604	0.217509	0.221125
R-HSA-9010642	ROBO receptors bind AKAP5	0.0789474	0.093488	0.0853099	0.0870935	0.0848034	0.0794773	0.0772033	0.0735953	0.0728353
R-HSA-9012546	Interleukin-18 signaling	-0.00181059	0.0166843	-0.0473613	0.00113225	-0.00786563	-0.0352377	0.000122577	0.0231717	-0.0518181
R-HSA-9012852	Signaling by NOTCH3	0.159998	0.158068	0.159342	0.14936	0.148399	0.139986	0.144402	0.146116	0.137187
R-HSA-9013026	RHOB GTPase cycle	0.0814003	0.0866462	0.0780863	0.0651743	0.0718382	0.0563129	0.0612714	0.0639604	0.0510095
R-HSA-9013106	RHOC GTPase cycle	0.0958049	0.0993554	0.0913521	0.0826194	0.0840732	0.0708723	0.0792123	0.0803411	0.0723296
R-HSA-9013148	CDC42 GTPase cycle	0.111729	0.109799	0.103215	0.0928604	0.0939334	0.0809018	0.0924798	0.0922495	0.0764963
R-HSA-9013149	RAC1 GTPase cycle	0.116774	0.114661	0.112852	0.0984808	0.105961	0.0902663	0.0989045	0.100383	0.0842601
R-HSA-9013404	RAC2 GTPase cycle	0.136081	0.134535	0.127111	0.10386	0.114205	0.0952925	0.108828	0.104805	0.0920389
R-HSA-9013405	RHOD GTPase cycle	0.0977953	0.100209	0.0867279	0.0647926	0.0700807	0.0612786	0.0728521	0.0684969	0.0668449
R-HSA-9013406	RHOQ GTPase cycle	0.158231	0.158748	0.152324	0.144408	0.133824	0.127391	0.140745	0.14319	0.138496
R-HSA-9013407	RHOH GTPase cycle	0.123051	0.128137	0.120034	0.120301	0.117815	0.115388	0.120545	0.119555	0.110182
R-HSA-9013408	RHOG GTPase cycle	0.159592	0.159945	0.151002	0.126028	0.131846	0.127736	0.137058	0.130522	0.1152
R-HSA-9013409	RHOJ GTPase cycle	0.108483	0.111369	0.102325	0.0912748	0.0823275	0.075508	0.0885991	0.0903534	0.0734808
R-HSA-9013418	RHOBTB2 GTPase cycle	0.115209	0.120362	0.114435	0.119201	0.125872	0.122949	0.116205	0.122489	0.114978
R-HSA-9013419	RHOT2 GTPase cycle	0.10237	0.078485	0.0780069	0.0323287	0.0926638	0.0611403	0.0546034	0.0490502	0.0706204
R-HSA-9013420	RHOU GTPase cycle	0.0836161	0.0891481	0.0819951	0.0913872	0.0858494	0.0757266	0.0791658	0.0834476	0.0582478
R-HSA-9013422	RHOBTB1 GTPase cycle	0.130949	0.13149	0.12911	0.12809	0.133141	0.136333	0.130156	0.12895	0.134976
R-HSA-9013423	RAC3 GTPase cycle	0.138807	0.138435	0.129401	0.0981761	0.112173	0.0909417	0.106493	0.102251	0.0919376
R-HSA-9013424	RHOV GTPase cycle	0.0754636	0.0790069	0.0737697	0.0794144	0.071777	0.0676857	0.0716722	0.0719162	0.0459679
R-HSA-9013425	RHOT1 GTPase cycle	0.0993141	0.0953239	0.0805931	0.102099	0.117256	0.123786	0.111906	0.0982505	0.0882898
R-HSA-9013507	NOTCH3 Activation and Transmission of Signal to the Nucleus	0.167765	0.166484	0.161654	0.154711	0.150144	0.14305	0.149898	0.150326	0.14544
R-HSA-9013508	NOTCH3 Intracellular Domain Regulates Transcription	0.136432	0.133583	0.146488	0.135898	0.139899	0.129805	0.130193	0.13409	0.119423
R-HSA-9013694	Signaling by NOTCH4	0.13822	0.136262	0.137578	0.133128	0.134842	0.132576	0.13368	0.131716	0.127648
R-HSA-9013695	NOTCH4 Intracellular Domain Regulates Transcription	0.121844	0.116731	0.127777	0.125455	0.125824	0.122499	0.120561	0.12124	0.10196
R-HSA-9013700	NOTCH4 Activation and Transmission of Signal to the Nucleus	0.138673	0.132085	0.129538	0.103883	0.114855	0.110832	0.118698	0.110956	0.10314
R-HSA-9013957	TLR3-mediated TICAM1-dependent programmed cell death	0.145779	0.138256	0.138032	0.103395	0.136627	0.129039	0.135024	0.118412	0.10147
R-HSA-9013973	TICAM1-dependent activation of IRF3/IRF7	0.11678	0.114645	0.105481	0.112549	0.113096	0.110671	0.115716	0.113349	0.101141
R-HSA-9014325	TICAM1,TRAF6-dependent induction of TAK1 complex	0.11447	0.116295	0.107219	0.102261	0.10762	0.104302	0.109417	0.102121	0.0919082
R-HSA-9014826	Interleukin-36 pathway	0.0990897	0.0793604	0.0856938	0.0420995	0.0660598	0.0235768	0.0282807	0.0359	-0.00406999
R-HSA-9014843	Interleukin-33 signaling	0.0343185	-0.00898601	0.0193095	-0.0747141	-0.052349	-0.1103	-0.071974	-0.0320869	-0.0553617
R-HSA-9017802	Noncanonical activation of NOTCH3	0.218534	0.236078	0.221586	0.223772	0.213464	0.244411	0.236908	0.218321	0.259178
R-HSA-9018676	Biosynthesis of D-series resolvins	0.0483306	0.0293852	0.0506715	-0.0365213	0.017373	0.00334445	0.0200057	0.00957832	-0.0324311
R-HSA-9018677	Biosynthesis of DHA-derived SPMs	0.0926997	0.10016	0.0818804	-0.000206045	0.0775758	0.0511652	0.0772205	0.0410639	0.0213428
R-HSA-9018678	Biosynthesis of specialized proresolving mediators (SPMs)	0.111733	0.118244	0.0709673	0.0232145	0.0951996	0.0386119	0.0835478	0.0573354	0.0393489
R-HSA-9018679	Biosynthesis of EPA-derived SPMs	0.0442531	0.0408592	0.0506064	-0.00182465	0.0495923	0.0412027	0.0401027	0.0342503	-0.00880526
R-HSA-9018681	Biosynthesis of protectins	0.136814	0.201228	0.189458	0.130524	0.150197	0.163343	0.0945082	0.110327	0.0546019
R-HSA-9018682	Biosynthesis of maresins	0.0268605	0.00805806	0.0295656	-0.03106	0.0161764	-0.000187199	0.0150277	0.0187187	-0.0411515
R-HSA-9018683	Biosynthesis of DPA-derived SPMs	0.0166068	0.0254358	-0.00478357	-0.0466608	0.0587834	0.00136382	0.0447663	0.0202147	-0.00826849
R-HSA-9018896	Biosynthesis of E-series 18(S)-resolvins	0.026771	0.0234733	0.0335251	-0.0256023	0.0335004	0.0228958	0.0217797	0.0156862	-0.0335872
R-HSA-9020265	Biosynthesis of aspirin-triggered D-series resolvins	0.0670909	0.0512951	0.0715554	-0.0178564	0.0391583	0.0219214	0.0354431	0.031917	-0.0139111
R-HSA-9020558	Interleukin-2 signaling	0.160991	0.151184	0.154587	0.185533	0.125434	0.154198	0.1642	0.169395	0.139227
R-HSA-9020591	Interleukin-12 signaling	0.178396	0.174885	0.17204	0.16781	0.170475	0.162565	0.172031	0.168449	0.162229
R-HSA-9020933	Interleukin-23 signaling	0.139202	0.127008	0.125804	0.097834	0.112102	0.106183	0.104004	0.100399	0.0911194
R-HSA-9020956	Interleukin-27 signaling	0.156987	0.147512	0.146552	0.100665	0.129669	0.112999	0.115042	0.109714	0.102452
R-HSA-9020958	Interleukin-21 signaling	0.140863	0.131752	0.139978	0.107639	0.127475	0.124892	0.127336	0.119037	0.105064
R-HSA-9022692	Regulation of MECP2 expression and activity	0.136589	0.13727	0.136812	0.143243	0.138695	0.146862	0.142836	0.144058	0.137949
R-HSA-9022699	MECP2 regulates neuronal receptors and channels	0.116014	0.110861	0.114157	0.13081	0.12168	0.133383	0.12709	0.13457	0.0989353
R-HSA-9022702	MECP2 regulates transcription of neuronal ligands	0.120792	0.117915	0.117014	0.136631	0.136271	0.148647	0.137952	0.143279	0.101717
R-HSA-9022707	MECP2 regulates transcription factors	0.0869143	0.0778097	0.0608323	0.0387584	0.07208	0.0627385	0.0525696	0.0569598	0.0193743
R-HSA-9022927	MECP2 regulates transcription of genes involved in GABA signaling	-0.0334985	-0.0439265	-0.0455091	-0.0756854	-0.0631187	-0.0684714	-0.0577831	-0.0691702	-0.0100101
R-HSA-9023661	Biosynthesis of E-series 18(R)-resolvins	0.0424427	0.0421842	0.0510236	-0.00897494	0.052714	0.0394349	0.0349925	0.0351099	-0.0176418
R-HSA-9024446	NR1H2 and NR1H3-mediated signaling	0.099391	0.0973843	0.101316	0.0992565	0.0953775	0.103366	0.0982836	0.0971476	0.086019
R-HSA-9024909	BDNF activates NTRK2 (TRKB) signaling	-0.115979	-0.0459711	-0.0369928	-0.0543812	-0.0421071	-0.0138084	-0.0189226	-0.0432435	0.103819
R-HSA-9025046	NTF3 activates NTRK2 (TRKB) signaling	-0.233429	0.0266552	-0.00298516	-0.182823	-0.25278	-0.237566	-0.250208	-0.210652	-0.174887
R-HSA-9025094	Biosynthesis of DPAn-3 SPMs	0.0166068	0.0254358	-0.00478357	-0.0466608	0.0587834	0.00136382	0.0447663	0.0202147	-0.00826849
R-HSA-9025106	Biosynthesis of DPAn-6 SPMs	0.0236902	0.156317	-0.0679482	-0.0514199	0.203503	0.0207233	0.162046	0.0565795	0.125981
R-HSA-9026286	Biosynthesis of DPAn-3-derived protectins and resolvins	-0.0325076	-0.0398031	-0.0313473	-0.0663563	0.0139921	-0.00784149	-0.0118651	-0.00911158	-0.0805193
R-HSA-9026290	Biosynthesis of DPAn-3-derived maresins	0.0123587	0.0068799	-0.0226774	-0.103845	0.0251677	-0.0582663	0.0236975	-0.0140802	-0.0357968
R-HSA-9026357	NTF4 activates NTRK2 (TRKB) signaling	0.12246	0.171345	0.157187	0.0942981	0.167416	0.160309	0.179772	0.14389	0.260868
R-HSA-9026395	Biosynthesis of DHA-derived sulfido conjugates	0.368167	0.3368	0.289976	-0.31407	0.10791	0.202921	0.099159	-0.260427	-0.406012
R-HSA-9026403	Biosynthesis of DPAn-3-derived 13-series resolvins	-0.015804	-0.0444055	-0.0214171	-0.0886641	-0.010746	-0.0391367	-0.021338	-0.02234	-0.0881239
R-HSA-9026519	Activated NTRK2 signals through RAS	0.122231	0.102767	0.116097	0.0747616	0.102705	0.0856054	0.0875961	0.0712081	0.0801169
R-HSA-9026527	Activated NTRK2 signals through PLCG1	0.0680856	0.0994501	0.084854	0.116805	0.104022	0.0668495	0.0464784	0.0795517	0.0128319
R-HSA-9026762	Biosynthesis of maresin conjugates in tissue regeneration (MCTR)	0.368167	0.3368	0.289976	-0.31407	0.10791	0.202921	0.099159	-0.260427	-0.406012
R-HSA-9027276	Erythropoietin activates Phosphoinositide-3-kinase (PI3K)	0.129055	0.120975	0.122102	0.0824677	0.103889	0.0611496	0.0656868	0.0745404	0.0403934
R-HSA-9027277	Erythropoietin activates Phospholipase C gamma (PLCG)	0.165951	0.166272	0.165488	0.126462	0.170844	0.0979557	0.0913702	0.114895	0.0856723
R-HSA-9027283	Erythropoietin activates STAT5	0.211251	0.193896	0.198024	0.118086	0.196241	0.114704	0.122193	0.123001	0.121024
R-HSA-9027284	Erythropoietin activates RAS	0.142611	0.121148	0.141033	0.0958277	0.137282	0.0819617	0.0791323	0.088191	0.0663711
R-HSA-9027307	Biosynthesis of maresin-like SPMs	0.223466	0.241472	0.264762	0.22928	0.142758	0.181165	0.17162	0.197937	0.165217
R-HSA-9027604	Biosynthesis of electrophilic œâ-3 PUFA oxo-derivatives	0.0148653	-0.00912332	0.0104854	-0.0454611	0.0190832	-0.00327306	0.011738	0.0104995	-0.0440351
R-HSA-9028335	Activated NTRK2 signals through PI3K	0.0491024	0.0530307	0.0485377	0.0246748	0.00615083	0.0111158	0.0237217	0.0213879	-0.013515
R-HSA-9028731	Activated NTRK2 signals through FRS2 and FRS3	0.0252394	0.0334903	0.0169906	0.00934644	0.0124943	0.00546584	0.0134143	0.0111743	0.0138364
R-HSA-9029558	NR1H2 & NR1H3 regulate gene expression linked to lipogenesis	0.0875173	0.0867212	0.0894022	0.0932066	0.0752313	0.0889932	0.0813646	0.087341	0.0620004
R-HSA-9029569	NR1H3 & NR1H2 regulate gene expression linked to cholesterol transport and efflux	0.114214	0.110498	0.114555	0.112227	0.108004	0.118636	0.114168	0.111433	0.10152
R-HSA-9031525	NR1H2 & NR1H3 regulate gene expression to limit cholesterol uptake	0.0909683	0.0799587	0.0846389	0.0572085	0.0524935	0.0218527	0.0349558	0.0438903	0.00679284
R-HSA-9031528	NR1H2 & NR1H3 regulate gene expression linked to triglyceride lipolysis in adipose	0.174975	0.155015	0.166304	0.136533	0.111399	0.0958489	0.12682	0.132995	0.0856381
R-HSA-9031628	NGF-stimulated transcription	0.0894887	0.0955798	0.082994	0.083956	0.0950378	0.0862092	0.0876788	0.083953	0.0794442
R-HSA-9032500	Activated NTRK2 signals through FYN	0.150333	0.155336	0.14796	0.132404	0.132987	0.128137	0.128112	0.126361	0.105528
R-HSA-9032759	NTRK2 activates RAC1	0.162825	0.163358	0.160877	0.121822	0.144773	0.132555	0.134513	0.120243	0.113697
R-HSA-9032845	Activated NTRK2 signals through CDK5	0.143788	0.138376	0.140949	0.0994115	0.132916	0.110659	0.121743	0.10121	0.134913
R-HSA-9033241	Peroxisomal protein import	0.119187	0.117517	0.104127	0.102634	0.108834	0.100067	0.0998539	0.10094	0.0926185
R-HSA-9033500	TYSND1 cleaves peroxisomal proteins	0.111913	0.103022	0.0970704	0.143243	0.12214	0.114472	0.111278	0.123334	0.122143
R-HSA-9033658	Blood group systems biosynthesis	-0.0369313	-0.0223255	0.00619631	-0.0123511	-0.040143	-0.0505343	-0.053145	-0.0353652	-0.0377375
R-HSA-9033807	ABO blood group biosynthesis	0.276729	0.248251	0.274881	0.299066	0.234963	0.233779	0.253435	0.294047	0.30244
R-HSA-9034013	NTF3 activates NTRK3 signaling	0.139326	0.153392	0.160785	0.0969745	0.0953464	0.0944633	0.081472	0.0846022	0.124113
R-HSA-9034015	Signaling by NTRK3 (TRKC)	0.130967	0.131232	0.13256	0.114289	0.114193	0.107474	0.105877	0.10861	0.0897156
R-HSA-9034793	Activated NTRK3 signals through PLCG1	0.0859465	0.111588	0.103838	0.112284	0.0975476	0.0689876	0.0482567	0.0772257	0.0310137
R-HSA-9034864	Activated NTRK3 signals through RAS	0.125618	0.11025	0.123639	0.0785681	0.0987166	0.0842021	0.0826281	0.0710293	0.0814018
R-HSA-9035034	RHOF GTPase cycle	0.102669	0.106001	0.0998661	0.0807062	0.0875458	0.0667143	0.0780436	0.0781592	0.0718052
R-HSA-9036866	Expression and Processing of Neurotrophins	0.241375	0.26664	0.206044	0.081581	0.156932	0.113588	0.160876	0.0994053	0.100839
R-HSA-9037628	Rhesus blood group biosynthesis	-0.39192	-0.468406	-0.414081	-0.42431	-0.47477	-0.362712	-0.464314	-0.411354	-0.307705
R-HSA-9037629	Lewis blood group biosynthesis	-0.0234076	-0.0116307	0.0192973	6.88e-05	-0.0287776	-0.0375036	-0.0416261	-0.0218224	-0.02619
R-HSA-909733	Interferon alpha/beta signaling	0.174674	0.172119	0.175494	0.171704	0.168205	0.173018	0.173376	0.170037	0.161355
R-HSA-912446	Meiotic recombination	0.0546209	0.0649393	0.0691998	0.0874183	0.0961605	0.0822722	0.086059	0.0853573	0.161767
R-HSA-912526	Interleukin receptor SHC signaling	0.0928537	0.0912566	0.093715	0.0786741	0.0842842	0.0780841	0.0863585	0.0776515	0.051148
R-HSA-912631	Regulation of signaling by CBL	0.105956	0.104384	0.100832	0.0993229	0.0946498	0.0815584	0.0849307	0.0902425	0.0682368
R-HSA-912694	Regulation of IFNA/IFNB signaling	0.0901225	0.0794121	0.0909557	0.10369	0.0861389	0.0969367	0.111762	0.103127	0.0509883
R-HSA-913709	O-linked glycosylation of mucins	-0.0111913	-0.0152691	-0.0160943	-0.0143178	-0.022171	-0.0291715	-0.0341256	-0.0162726	-0.0345862
R-HSA-916853	Degradation of GABA	-0.308588	-0.324335	-0.250536	-0.183313	-0.246211	-0.195931	-0.181005	-0.258261	-0.24301
R-HSA-917729	Endosomal Sorting Complex Required For Transport (ESCRT)	0.113879	0.114693	0.103444	0.103733	0.114914	0.0979506	0.103138	0.100821	0.0964804
R-HSA-917937	Iron uptake and transport	0.135859	0.13724	0.134796	0.118149	0.120907	0.122477	0.120442	0.12087	0.11675
R-HSA-917977	Transferrin endocytosis and recycling	0.0777244	0.0794658	0.0663152	0.0157691	0.0219267	0.00128841	0.0220303	0.0194912	0.0505024
R-HSA-918233	TRAF3-dependent IRF activation pathway	0.111158	0.10483	0.104644	0.109409	0.107621	0.107756	0.107243	0.105973	0.0814907
R-HSA-927802	Nonsense-Mediated Decay (NMD)	0.246978	0.24895	0.245448	0.251818	0.253412	0.257265	0.252284	0.253812	0.247417
R-HSA-933541	TRAF6 mediated IRF7 activation	0.0698535	0.064942	0.0679135	0.0692175	0.0690777	0.0699965	0.0691257	0.0675489	0.0373663
R-HSA-933542	TRAF6 mediated NF-kB activation	0.131992	0.12925	0.124369	0.11618	0.115303	0.106283	0.111463	0.112681	0.0969312
R-HSA-933543	NF-kB activation through FADD/RIP-1 pathway mediated by caspase-8 and -10	0.174795	0.157931	0.166448	0.153941	0.160896	0.165918	0.170745	0.163618	0.133479
R-HSA-936440	Negative regulators of DDX58/IFIH1 signaling	0.0997869	0.0971519	0.0930202	0.0993886	0.103603	0.0981345	0.097416	0.10096	0.0763691
R-HSA-936837	Ion transport by P-type ATPases	0.106632	0.115085	0.0920168	0.0948155	0.0627777	0.0761904	0.10329	0.108194	0.0658495
R-HSA-936964	Activation of IRF3, IRF7 mediated by TBK1, IKBKE	0.109526	0.0993962	0.0951512	0.0855435	0.0827679	0.083923	0.0914379	0.0904733	0.0759981
R-HSA-937039	IRAK1 recruits IKK complex	0.135198	0.135573	0.128064	0.118448	0.129942	0.121374	0.129663	0.121596	0.121269
R-HSA-937041	IKK complex recruitment mediated by RIP1	0.126853	0.119917	0.117923	0.103998	0.117408	0.104429	0.107559	0.105027	0.100101
R-HSA-937042	IRAK2 mediated activation of TAK1 complex	0.119556	0.117651	0.11069	0.100456	0.106539	0.101726	0.109102	0.0995264	0.0929721
R-HSA-937072	TRAF6-mediated induction of TAK1 complex within TLR4 complex	0.122543	0.114466	0.108994	0.0850807	0.0918272	0.0831464	0.0919497	0.0846476	0.078549
R-HSA-947581	Molybdenum cofactor biosynthesis	0.0217989	0.0411949	0.0457079	-0.0480493	0.129272	0.0630558	0.00994666	-0.0142672	0.00383632
R-HSA-948021	Transport to the Golgi and subsequent modification	0.0933582	0.0897046	0.091153	0.0902264	0.0897095	0.0913864	0.0929648	0.0901803	0.0924959
R-HSA-9603381	Activated NTRK3 signals through PI3K	0.128896	0.130899	0.127856	0.103584	0.0951217	0.0981118	0.0993824	0.0997853	0.0731248
R-HSA-9603505	NTRK3 as a dependence receptor	0.195452	0.185258	0.201108	0.188721	0.195172	0.180448	0.181395	0.186638	0.216886
R-HSA-9603798	Class I peroxisomal membrane protein import	0.0655128	0.0535719	0.0551328	0.04552	0.0366713	0.0333965	0.0503095	0.0436786	0.0689569
R-HSA-9604323	Negative regulation of NOTCH4 signaling	0.146176	0.142535	0.141079	0.133083	0.138108	0.132768	0.134997	0.132099	0.134824
R-HSA-9607240	FLT3 Signaling	0.117768	0.118755	0.112564	0.115319	0.104802	0.106562	0.116499	0.113304	0.101873
R-HSA-9609507	Protein localization	0.124609	0.128555	0.113893	0.109596	0.110369	0.100872	0.106925	0.107362	0.12093
R-HSA-9609523	Insertion of tail-anchored proteins into the endoplasmic reticulum membrane	0.139927	0.140083	0.133136	0.118111	0.111858	0.103662	0.113293	0.113871	0.120553
R-HSA-9609736	Assembly and cell surface presentation of NMDA receptors	0.0607302	0.0610386	0.0499443	0.0506612	0.0543866	0.0712847	0.0673009	0.0589675	0.0413189
R-HSA-9613354	Lipophagy	0.0823033	0.075751	0.0785778	0.0770506	0.0761537	0.061249	0.0618983	0.0647754	0.0452894
R-HSA-9613829	Chaperone Mediated Autophagy	0.123482	0.122845	0.120077	0.11438	0.113973	0.107295	0.112259	0.11443	0.112249
R-HSA-9614085	FOXO-mediated transcription	0.115725	0.115211	0.11245	0.110444	0.1182	0.114924	0.112569	0.111173	0.101097
R-HSA-9614399	Regulation of localization of FOXO transcription factors	0.129174	0.123889	0.120211	0.106673	0.121643	0.119366	0.115473	0.11275	0.109654
R-HSA-9614657	FOXO-mediated transcription of cell death genes	0.121855	0.122419	0.123005	0.102097	0.110294	0.106232	0.110781	0.103377	0.0876015
R-HSA-9615017	FOXO-mediated transcription of oxidative stress, metabolic and neuronal genes	0.114959	0.109899	0.109493	0.121172	0.120005	0.125413	0.120829	0.120972	0.100388
R-HSA-9615710	Late endosomal microautophagy	0.157593	0.156312	0.152178	0.144145	0.143408	0.133222	0.142753	0.141275	0.152162
R-HSA-9615933	Postmitotic nuclear pore complex (NPC) reformation	0.0994718	0.0937008	0.105091	0.0956452	0.110783	0.108671	0.104996	0.102006	0.117848
R-HSA-9616222	Transcriptional regulation of granulopoiesis	0.111287	0.115608	0.116779	0.119061	0.126387	0.126654	0.122625	0.12093	0.152828
R-HSA-9617324	Negative regulation of NMDA receptor-mediated neuronal transmission	0.0632785	0.0617876	0.0488576	0.0650541	0.0540683	0.0741254	0.0698142	0.0667851	0.0355894
R-HSA-9617629	Regulation of FOXO transcriptional activity by acetylation	0.136644	0.134577	0.14471	0.124801	0.14705	0.137098	0.130422	0.124177	0.120651
R-HSA-9617828	FOXO-mediated transcription of cell cycle genes	0.105924	0.114276	0.102653	0.109616	0.107351	0.09926	0.101446	0.102139	0.102329
R-HSA-9619229	Activation of RAC1 downstream of NMDARs	0.16627	0.161295	0.161314	0.122963	0.141643	0.121325	0.126479	0.119711	0.106441
R-HSA-9619483	Activation of AMPK downstream of NMDARs	0.107283	0.109498	0.0979933	0.107514	0.098887	0.0934393	0.101896	0.103403	0.0802645
R-HSA-9619665	EGR2 and SOX10-mediated initiation of Schwann cell myelination	0.0837272	0.087849	0.0746666	0.103629	0.0951862	0.0930587	0.0927986	0.0983689	0.0868067
R-HSA-9620244	Long-term potentiation	0.0808967	0.0830049	0.0711638	0.0867887	0.0728877	0.0862485	0.0813326	0.0836643	0.0500174
R-HSA-9623433	NR1H2 & NR1H3 regulate gene expression to control bile acid homeostasis	0.127943	0.130111	0.122	0.121019	0.101825	0.114324	0.122304	0.114605	0.101832
R-HSA-9627069	Regulation of the apoptosome activity	0.0781776	0.0791887	0.075644	0.0720716	0.0667411	0.0706396	0.0787202	0.0667124	0.075761
R-HSA-9632974	NR1H2 & NR1H3 regulate gene expression linked to gluconeogenesis	0.133217	0.13034	0.130614	0.132122	0.103941	0.129127	0.118545	0.123945	0.0992023
R-HSA-9633012	Response of EIF2AK4 (GCN2) to amino acid deficiency	0.216254	0.214978	0.207537	0.193535	0.199531	0.195452	0.201651	0.198703	0.196486
R-HSA-9634597	GPER1 signaling	0.159418	0.166373	0.145056	0.141105	0.133121	0.122215	0.132121	0.131481	0.124721
R-HSA-9634600	Regulation of glycolysis by fructose 2,6-bisphosphate metabolism	0.118128	0.119444	0.116769	0.12172	0.118578	0.119343	0.11936	0.116801	0.103024
R-HSA-9634635	Estrogen-stimulated signaling through PRKCZ	0.102729	0.0933618	0.0957367	0.0922508	0.0912926	0.0962499	0.105255	0.099022	0.0924108
R-HSA-9634638	Estrogen-dependent nuclear events downstream of ESR-membrane signaling	0.137984	0.137185	0.130567	0.119821	0.122515	0.108677	0.11857	0.119491	0.114292
R-HSA-9634815	Transcriptional Regulation by NPAS4	0.115717	0.108085	0.113728	0.102765	0.106317	0.10359	0.105794	0.101845	0.0950332
R-HSA-9639288	Amino acids regulate mTORC1	0.083549	0.083253	0.0832855	0.0770359	0.0720341	0.0746776	0.0774461	0.0775391	0.0841346
R-HSA-9640463	Wax biosynthesis	0.209047	0.181541	0.208932	0.111396	0.0985971	0.0535992	0.0728526	0.0563026	0.0426367
R-HSA-9645135	STAT5 Activation	0.0847594	0.0738776	0.0835763	0.0780739	0.0450558	0.0613544	0.0869872	0.0845243	0.062408
R-HSA-9645460	Alpha-protein kinase 1 signaling pathway	0.11807	0.117637	0.109976	0.10339	0.111838	0.108396	0.113192	0.104416	0.0979659
R-HSA-9646399	Aggrephagy	0.142329	0.145074	0.140618	0.1351	0.138139	0.129033	0.13747	0.136245	0.149268
R-HSA-964739	N-glycan trimming and elongation in the cis-Golgi	0.182666	0.231105	0.165281	0.200716	0.226369	0.193137	0.205761	0.194381	0.242579
R-HSA-9648002	RAS processing	0.121678	0.113865	0.11341	0.107628	0.114575	0.108819	0.117411	0.112504	0.0985506
R-HSA-9648025	EML4 and NUDC in mitotic spindle formation	0.0813617	0.0815462	0.0825604	0.0943696	0.0983734	0.0908998	0.0895994	0.0902734	0.136072
R-HSA-964827	Progressive trimming of alpha-1,2-linked mannose residues from Man9/8/7GlcNAc2 to produce Man5GlcNAc2	0.094047	0.180216	0.0676611	0.215294	0.217001	0.20723	0.228477	0.201639	0.223056
R-HSA-9648895	Response of EIF2AK1 (HRI) to heme deficiency	0.0740057	0.0641748	0.0619279	0.0293999	0.034773	0.0443928	0.0563542	0.0412189	0.0345556
R-HSA-964975	Vitamins B6 activation to pyridoxal phosphate	0.0641449	0.0928156	-0.041853	-0.0227108	0.0728737	-0.0206744	0.0423329	0.012639	0.150559
R-HSA-9652282	Drug-mediated inhibition of ERBB2 signaling	0.142502	0.139809	0.147916	0.144842	0.151251	0.145038	0.140545	0.146455	0.130788
R-HSA-9659379	Sensory processing of sound	0.100196	0.0970867	0.091621	0.0699594	0.0783913	0.0624842	0.0699543	0.0713843	0.0690932
R-HSA-9662360	Sensory processing of sound by inner hair cells of the cochlea	0.102181	0.10111	0.104521	0.0695442	0.0804535	0.0639214	0.0729961	0.0733634	0.0712388
R-HSA-9662361	Sensory processing of sound by outer hair cells of the cochlea	0.118508	0.115433	0.10381	0.0887567	0.101057	0.0842257	0.0880102	0.0900007	0.0823146
R-HSA-9663891	Selective autophagy	0.124003	0.123359	0.123997	0.121117	0.121519	0.114787	0.119155	0.11961	0.124989
R-HSA-9664873	Pexophagy	0.131959	0.122704	0.124793	0.121624	0.125846	0.12059	0.12189	0.122387	0.108655
R-HSA-9667769	Acetylcholine inhibits contraction of outer hair cells	-0.0409964	0.0313477	0.0036298	-0.385436	-0.284301	-0.298802	-0.219095	-0.366635	-0.233874
R-HSA-9668328	Sealing of the nuclear envelope (NE) by ESCRT-III	0.198352	0.200906	0.181676	0.149685	0.181641	0.154259	0.177791	0.163093	0.173817
R-HSA-9670095	Inhibition of DNA recombination at telomere	0.111214	0.115393	0.119039	0.135575	0.144057	0.13276	0.131758	0.133707	0.159402
R-HSA-9673163	Oleoyl-phe metabolism	-0.393738	-0.433515	-0.360666	-0.226105	-0.396011	-0.319184	-0.240539	-0.293499	-0.390897
R-HSA-9674555	Signaling by CSF3 (G-CSF)	0.13497	0.132125	0.132888	0.116596	0.126611	0.10986	0.113188	0.114656	0.0911586
R-HSA-9680350	Signaling by CSF1 (M-CSF) in myeloid cells	0.116171	0.114136	0.11067	0.103675	0.102741	0.0983309	0.106053	0.106121	0.0879473
R-HSA-9690406	Transcriptional regulation of testis differentiation	0.099722	0.0852903	0.0785734	0.0596842	0.0632352	0.046056	0.0731757	0.0656318	0.0760123
R-HSA-9696264	RND3 GTPase cycle	0.0946924	0.101637	0.0823669	0.064363	0.069753	0.0555729	0.060192	0.0574093	0.0299671
R-HSA-9696270	RND2 GTPase cycle	0.0580301	0.0749247	0.0470015	0.031796	0.045703	0.0242111	0.0292299	0.0293574	0.0184533
R-HSA-9696273	RND1 GTPase cycle	0.0604226	0.0774109	0.0553891	0.0488399	0.0509483	0.0325371	0.0373708	0.0428202	0.0312241
R-HSA-9701898	STAT3 nuclear events downstream of ALK signaling	0.126827	0.126024	0.133283	0.133616	0.141688	0.139548	0.133781	0.136812	0.110308
R-HSA-9705462	Inactivation of CSF3 (G-CSF) signaling	0.153303	0.143566	0.14537	0.124411	0.143849	0.123291	0.126848	0.121737	0.107094
R-HSA-9706019	RHOBTB3 ATPase cycle	0.0781807	0.0802908	0.0739843	0.0864359	0.0913397	0.0695409	0.0702546	0.0753893	0.0730891
R-HSA-9706369	Negative regulation of FLT3	0.149723	0.146239	0.144584	0.143968	0.129658	0.111735	0.124548	0.126436	0.102725
R-HSA-9706374	FLT3 signaling through SRC family kinases	0.17009	0.177146	0.168554	0.192862	0.145958	0.162106	0.163161	0.180294	0.142632
R-HSA-9706574	RHOBTB GTPase Cycle	0.112345	0.11406	0.108973	0.115096	0.119082	0.11717	0.110693	0.115808	0.107326
R-HSA-9707564	Cytoprotection by HMOX1	0.154153	0.152655	0.152297	0.142312	0.14823	0.141267	0.142319	0.141991	0.130164
R-HSA-9707587	Regulation of HMOX1 expression and activity	0.140086	0.134659	0.138964	0.0814738	0.108883	0.075165	0.0859334	0.0903848	0.0842705
R-HSA-9707616	Heme signaling	0.12976	0.127646	0.129597	0.105649	0.119113	0.111835	0.109197	0.109197	0.0938226
R-HSA-9708296	tRNA-derived small RNA (tsRNA or tRNA-related fragment, tRF) biogenesis	0.147868	0.129845	0.142234	0.12422	0.123429	0.104508	0.150243	0.126069	0.133103
R-HSA-9708530	Regulation of BACH1 activity	0.114972	0.109793	0.109487	0.103748	0.108339	0.107753	0.101518	0.101162	0.10102
R-HSA-9709957	Sensory Perception	0.0757711	0.0752287	0.0727012	0.0558603	0.0585169	0.0540567	0.0583429	0.0565869	0.051951
R-HSA-9711097	Cellular response to starvation	0.185185	0.18351	0.178453	0.165484	0.169379	0.167331	0.172559	0.169744	0.170758
R-HSA-9715370	Miro GTPase Cycle	0.1048	0.08278	0.0812896	0.041856	0.0954065	0.0713397	0.0605066	0.0521929	0.0631361
R-HSA-9717189	Sensory perception of taste	0.0116761	0.01689	-0.0047988	-0.0345854	-0.015482	-0.0435394	-0.0217834	-0.0289438	-0.0575216
R-HSA-9717207	Sensory perception of sweet, bitter, and umami (glutamate) taste	0.07422	0.0769521	0.052183	0.00404302	0.0406137	0.025626	0.0185921	0.000774549	-0.0220969
R-HSA-9729555	Sensory perception of sour taste	-0.112408	-0.102986	-0.103094	-0.123093	-0.122147	-0.224002	-0.136501	-0.117548	-0.154989
R-HSA-9730628	Sensory perception of salty taste	0.022029	0.0117076	-0.0380542	-0.166096	-0.103889	-0.00377181	0.00373781	-0.0963859	-0.164197
R-HSA-9734091	Drug-mediated inhibition of MET activation	0.0645785	0.056616	0.0568641	-0.0223582	0.0321332	-0.050724	-0.0697501	-0.034404	-0.0461309
R-HSA-9748784	Drug ADME	0.128003	0.115418	0.128517	0.100943	0.111202	0.108784	0.102588	0.098142	0.0909478
R-HSA-9748787	Azathioprine ADME	0.146796	0.140509	0.143836	0.119601	0.147463	0.122591	0.119015	0.117549	0.10673
R-HSA-9749641	Aspirin ADME	0.119947	0.11762	0.143404	0.0737262	0.0783517	0.0804	0.0755287	0.0646208	0.085012
R-HSA-975110	TRAF6 mediated IRF7 activation in TLR7/8 or 9 signaling	0.122677	0.121588	0.114779	0.0973	0.110452	0.0999255	0.103829	0.0974389	0.0950092
R-HSA-975144	IRAK1 recruits IKK complex upon TLR7/8 or 9 stimulation	0.135198	0.135573	0.128064	0.118448	0.129942	0.121374	0.129663	0.121596	0.121269
R-HSA-975163	IRAK2 mediated activation of TAK1 complex upon TLR7/8 or 9 stimulation	0.122543	0.114466	0.108994	0.0850807	0.0918272	0.0831464	0.0919497	0.0846476	0.078549
R-HSA-9752946	Expression and translocation of olfactory receptors	0.0490738	0.0498326	0.0750004	0.0122967	0.0528227	0.0335964	0.035086	0.0249028	0.0404178
R-HSA-9753281	Paracetamol ADME	-0.0520221	-0.0889258	-0.0675928	-0.042443	-0.0703235	0.00180413	-0.0208048	-0.0456787	-0.0404267
R-HSA-9754119	Drug-mediated inhibition of CDK4/CDK6 activity	0.0933264	0.106193	0.100672	0.114133	0.127408	0.119612	0.109462	0.109008	0.169307
R-HSA-9754189	Germ layer formation at gastrulation	0.0977297	0.0892905	0.096573	0.0939819	0.0814222	0.103224	0.0907318	0.0958729	0.0629156
R-HSA-9754706	Atorvastatin ADME	-0.0778859	-0.0748817	-0.056952	-0.10968	-0.120309	-0.0967706	-0.0915567	-0.0958832	-0.204059
R-HSA-9755088	Ribavirin ADME	0.18551	0.166433	0.19764	0.118099	0.109857	0.142563	0.140193	0.133224	0.147609
R-HSA-9755511	KEAP1-NFE2L2 pathway	0.127497	0.126044	0.128697	0.124355	0.12929	0.123607	0.12707	0.125493	0.135932
R-HSA-975574	Reactions specific to the hybrid N-glycan synthesis pathway	0.257927	0.221559	0.293272	0.238607	0.173258	0.161893	0.179736	0.181441	0.270542
R-HSA-975576	N-glycan antennae elongation in the medial/trans-Golgi	0.0293998	0.0273972	-0.0244215	0.0102508	0.0175373	-0.0178106	0.052774	0.0298189	0.0473507
R-HSA-975577	N-Glycan antennae elongation	0.0349465	-0.0162284	-0.02338	0.0804309	0.0432564	0.015133	0.0762069	0.0947039	0.0467587
R-HSA-975578	Reactions specific to the complex N-glycan synthesis pathway	0.0056704	0.0420792	-0.0535416	-0.0664614	-0.0140992	-0.0586782	0.025176	-0.032468	0.0289445
R-HSA-975634	Retinoid metabolism and transport	0.0710913	0.0640944	0.0681908	0.0514206	0.0436173	0.0700851	0.0670474	0.056398	0.0324349
R-HSA-9757110	Prednisone ADME	0.000137584	-0.0535318	0.0332755	-0.0496783	-0.171124	-0.107048	-0.119386	-0.0831855	-0.0648445
R-HSA-9758274	Regulation of NF-kappa B signaling	0.10214	0.100038	0.101168	0.0971546	0.102505	0.0986217	0.0976553	0.0974733	0.0865227
R-HSA-9758881	Uptake of dietary cobalamins into enterocytes	-0.0123839	-0.0706283	-0.018347	-0.0231157	-0.00259572	-0.0277376	-0.0282791	-0.0103992	0.00872272
R-HSA-9758890	Transport of RCbl within the body	0.0349152	0.041344	-0.0055537	0.0391665	0.0304785	0.031802	0.0349674	0.0639857	-0.0100518
R-HSA-9758919	Epithelial-Mesenchymal Transition (EMT) during gastrulation	0.0524995	0.053932	0.0520212	0.115483	0.0615985	0.0963823	0.0869242	0.109092	0.0903008
R-HSA-9758920	Formation of lateral plate mesoderm	-0.0882253	-0.0928623	-0.0632258	-0.0375616	-0.0028581	0.00430381	-0.0172013	-0.0139274	-0.0851458
R-HSA-9758941	Gastrulation	0.1023	0.097015	0.101305	0.101918	0.0967938	0.10612	0.100267	0.102945	0.0875597
R-HSA-9759194	Nuclear events mediated by NFE2L2	0.147082	0.144219	0.149707	0.140228	0.143312	0.139112	0.141142	0.140611	0.140364
R-HSA-9759218	Cobalamin (Cbl) metabolism	0.0629789	0.0401103	0.00304385	0.0737098	0.0534	0.0784933	0.0825082	0.0845721	0.073955
R-HSA-975956	Nonsense Mediated Decay (NMD) independent of the Exon Junction Complex (EJC)	0.290849	0.292177	0.288165	0.289165	0.294228	0.293486	0.290536	0.290503	0.287393
R-HSA-975957	Nonsense Mediated Decay (NMD) enhanced by the Exon Junction Complex (EJC)	0.246978	0.24895	0.245448	0.251818	0.253412	0.257265	0.252284	0.253812	0.247417
R-HSA-9762114	GSK3B and BTRC:CUL1-mediated-degradation of NFE2L2	0.14383	0.143926	0.142699	0.133603	0.134712	0.127761	0.131654	0.13226	0.128239
R-HSA-9768759	Regulation of NPAS4 gene expression	0.208186	0.185487	0.202203	0.199911	0.193828	0.224557	0.204809	0.201869	0.161864
R-HSA-9768777	Regulation of NPAS4 gene transcription	0.164139	0.170799	0.163092	0.170352	0.159328	0.225511	0.202431	0.178061	0.109887
R-HSA-9768778	Regulation of NPAS4 mRNA translation	0.231276	0.193059	0.222695	0.215359	0.212103	0.223261	0.205481	0.214288	0.188463
R-HSA-9768919	NPAS4 regulates expression of target genes	0.101763	0.0970063	0.100319	0.0894618	0.0937568	0.0859929	0.0913581	0.0873717	0.0863859
R-HSA-977068	Termination of O-glycan biosynthesis	-0.0235141	-0.0112274	-0.0329193	0.00855137	-0.0087501	-0.0327564	-0.0250967	-0.0110056	-0.0269845
R-HSA-977225	Amyloid fiber formation	0.128577	0.1318	0.121306	0.115964	0.11756	0.111193	0.11565	0.113284	0.121416
R-HSA-9772755	Formation of WDR5-containing histone-modifying complexes	0.0511699	0.0580452	0.051747	0.0704432	0.0724912	0.0757104	0.0681517	0.0690257	0.0571549
R-HSA-977347	Serine biosynthesis	0.0429374	0.0206374	0.0203397	0.0238328	0.0151405	0.0287173	0.0227937	0.0163702	0.0725107
R-HSA-977443	GABA receptor activation	0.0816252	0.108587	0.0746264	0.0596515	0.072792	0.0626993	0.0722459	0.0581488	0.0655609
R-HSA-977444	GABA B receptor activation	0.093134	0.123294	0.0836859	0.0778611	0.0888837	0.0857086	0.0958587	0.07934	0.0857984
R-HSA-977606	Regulation of Complement cascade	0.0841289	0.0889614	0.111763	0.0199875	0.0675135	0.0280338	0.0643911	0.0422492	0.0520159
R-HSA-9793242	SUMOylation of nuclear envelope proteins	0.081434	0.0782186	0.0867329	0.109395	0.1238	0.118897	0.113785	0.117313	0.0874652
R-HSA-9793380	Formation of paraxial mesoderm	0.106022	0.105	0.113422	0.113324	0.108588	0.113176	0.10717	0.112937	0.0937598
R-HSA-9793528	Ciprofloxacin ADME	0.0409232	0.121785	0.0853145	0.0803094	0.0452935	0.193486	0.181892	0.12115	0.0387586
R-HSA-9796292	Formation of axial mesoderm	0.0899978	0.0743358	0.0808721	0.0632317	0.0562589	0.0781891	0.0722058	0.0719651	0.0392594
R-HSA-9818025	NFE2L2 regulating TCA cycle genes	0.201516	0.199726	0.185156	0.119226	0.129509	0.124445	0.132771	0.139051	0.104636
R-HSA-9818027	NFE2L2 regulating anti-oxidant/detoxification enzymes	0.129581	0.117405	0.128077	0.0881369	0.106741	0.087941	0.0988836	0.0978289	0.0753373
R-HSA-9818028	NFE2L2 regulates pentose phosphate pathway genes	0.150499	0.142691	0.145645	0.102008	0.116749	0.104382	0.100285	0.102603	0.0714161
R-HSA-9818749	Regulation of NFE2L2 gene expression	0.179491	0.1843	0.181725	0.183672	0.182907	0.188386	0.184456	0.183768	0.195642
R-HSA-9823730	Formation of definitive endoderm	0.109288	0.099658	0.106451	0.099215	0.0857385	0.099606	0.094585	0.102417	0.0679269
R-HSA-982772	Growth hormone receptor signaling	0.125691	0.114169	0.122838	0.0833978	0.102803	0.0785186	0.0918994	0.0847064	0.0684229
R-HSA-983168	Antigen processing: Ubiquitination & Proteasome degradation	0.103174	0.102093	0.102681	0.100538	0.10371	0.102146	0.100376	0.0982974	0.0964556
R-HSA-983170	Antigen Presentation: Folding, assembly and peptide loading of class I MHC	0.118103	0.109571	0.110703	0.100511	0.0962137	0.0999389	0.104426	0.101726	0.116327
R-HSA-983189	Kinesins	0.0441688	0.0497449	0.0490166	0.0470713	0.0628412	0.039953	0.0464853	0.0471842	0.107532
R-HSA-983231	Factors involved in megakaryocyte development and platelet production	0.101466	0.102676	0.107721	0.108431	0.114001	0.108126	0.105124	0.106098	0.113538
R-HSA-983695	Antigen activates B Cell Receptor (BCR) leading to generation of second messengers	0.114956	0.118647	0.118577	0.0975972	0.115746	0.0772347	0.0825865	0.0904114	0.0752932
R-HSA-983705	Signaling by the B Cell Receptor (BCR)	0.131602	0.133199	0.133378	0.124113	0.134792	0.1138	0.119506	0.121654	0.111623
R-HSA-983712	Ion channel transport	0.128755	0.124832	0.119352	0.104888	0.103902	0.0983491	0.109008	0.110418	0.0886354
R-HSA-991365	Activation of GABAB receptors	0.093134	0.123294	0.0836859	0.0778611	0.0888837	0.0857086	0.0958587	0.07934	0.0857984
R-HSA-997272	Inhibition of voltage gated Ca2+ channels via Gbeta/gamma subunits	0.0940357	0.127304	0.0820934	0.0714229	0.084644	0.0893136	0.0915051	0.0745573	0.0865789
