# Supplementary material for: Innate protection against intrarectal SIV acquisition by a live SHIV vaccine
Source: JCI Insight. 2024 May 21;9(12):e175800. doi: 10.1172/jci.insight.175800 (PMC11383375; doi:10.1172/jci.insight.175800)
Supplement: Supporting data values [file jciinsight-9-175800-s025.xlsx]

## Sheet: Fig1B
Fig1B-left															Figure 1B-Middle& and Right
Weeks P.I.	DFMZ	GB7P	DX8T	DEK3	GB7L	825/	R51	R59	H127	DEK2	R27	861/			Weeks P.I.	GB7L	GB7P	DEK2	R27	OF1	O5D	DF3T	DFMZ	DFXM	DF2B	R59
0	1.7	1.7	1.7	1.7	1.7	1.7	1.7	1.7		1.7	1.7	1.7			0	1.69897	1.69897	1.69897	1.69897	1.69897	1.69897	1.69897	1.69897	1.69897	1.69897	1.69897
1	6.27	6.02	6.35	6.27	3.63	1.7	3.01	4.26		3.67	3.71	7.5			1	1.69897	2.86273	3.07664	1.69897	1.69897	3.9857	3.52827	4.66688	6.02093	5.91678	1.69897
2					6.96	6.81				7.02	7.54	7			2	6.451	3.46583	2.32222	3.08529	4.9594		7.0056	5.07327	8.40084	7.5143	2.96142
3	6.3	4.91	5.73	6.01	7.02	6.24	7.44	6.2							3	6.15951	2.49276	1.69897	1.69897	7.76821	7.53532	7.18318	4.91792	7.56779	7.36759	3.97331
4	4.93	4.12	4.27	4.35	5.83	4.97				4.92	5.4	3.96			4	5.24334	2.13988	1.69897	1.69897	6.68745	6.86596	6.44268	3.79955	6.82215	7.11652	2.90902
5	3.81	4.43	4.66				4.24	3.28		3.32	3.57	2.39			5	5.04568	1.69897	1.69897	1.69897	6.26649	6.60956	6.31597	3.63969			1.69897
6		3.54	4.05		3.24	2.68	3.74	1.7		3.16	2.95	1.7			6	5.32584	3.01536	1.69897	1.69897	5.81218	6.27362	5.59232	3.04766	6.26991	6.09466	1.69897
7															7		2.42814	1.69897	1.69897	5.94916	6.41308	5.99346		6.15802	5.72675	1.69897
8	4.26		4.14	4.18	4.09	1.69897	2.64	1.7		5					8	4.15033	2.10721	1.69897	1.69897	5.55772	6.17113	6.00291	2.55145	5.99845	5.81184	1.69897
9															9	4.99653	3.27875		1.69897	5.69851			3.10619	6.08328	5.21845	1.69897
10	1.7	1.7	3.9	2.91			3.75	1.7		1.7	2.45	2.91			10	5.3904	1.69897	1.69897	1.69897	5.83242	6.18315	5.71931
11															11		1.69897	1.69897	1.69897				3.5168	6.10555	6.56848	1.69897
12							3.78	1.7		1.7	2.91	2.93			12		4.5605	1.69897	1.69897	5.92492	5.80269	6.14	3.64621
13															13	4.71341	2.74741	1.69897	1.69897					7.14828	5.53562	1.69897
14															14		3.60184	1.69897	1.69897	5.42885			3.5168
15															15	4.65258	2.902	1.69897	1.69897		6.20083	5.80641
16	1.69897	3.6052	1.69897	1.69897	1.69897	1.69897	1.69897	1.69897		1.69897	1.69897	1.69897			16				1.69897				3.64621
20	1.69897	1.69897	1.69897	1.69897	1.69897	1.69897	1.69897	1.69897		1.69897	1.69897	1.69897			17	4.75096		1.69897	1.69897	5.89663	5.88014	5.42804	4.29327	6.32656	5.22869	1.69897
24	2.90902	1.69897	1.69897	2.93399	1.69897	1.69897	1.69897	1.69897		1.69897	1.69897	1.69897			18		2.52763		1.69897
28	1.69897	2.85673	1.69897	1.69897	1.69897	1.69897	1.69897	1.69897		1.69897	1.69897	1.69897			19	4.92903		1.69897	1.69897	5.62185	5.56323	5.21099	3.03463
32	1.69897	1.69897	1.69897	1.69897	1.69897	1.69897	1.69897	1.69897		1.69897	1.69897	1.69897			20		1.69897		1.69897
36	1.69897	2.82737	1.69897	1.69897	1.69897	1.69897	1.69897	1.69897		1.69897	1.69897	1.69897			21	4.41614		1.69897	1.69897	5.50121	4.87815	4.35407	1.69897	6.53289	6.17114	1.69897
40	1.69897	1.69897	1.69897	1.69897	1.69897	1.69897	1.69897	1.69897		1.69897	1.69897	1.69897			22		2.67669		1.69897
48	1.69897	1.69897	1.69897	1.69897	2.07555	1.69897	1.69897	1.69897		1.69897	2.91593	1.69897			25	4.50094	2.83059	1.69897	1.69897	5.28453	4.85511	5.19609	3.92804	6.59403	6.5406	1.69897
56	1.69897	1.69897	1.69897	1.69897	1.69897	1.69897	1.69897	1.69897		1.69897	1.69897	1.69897			29	4.94322	1.69897	1.69897	1.69897	5.18296	6.21053	5.9311	4.36562
64	1.69897	1.69897	1.69897	1.69897	1.69897	1.69897	1.69897	1.69897		1.69897	1.69897	1.69897			31				1.69897
68	1.69897	1.69897	1.69897	1.69897	1.69897	1.69897	1.69897	1.69897		1.69897	1.69897	1.69897			33	4.91952	1.69897	1.69897		6.50052	5.947	6.54655
72	1.69897	1.69897	1.69897	1.69897	2.62531	1.69897	1.69897	1.69897		1.69897	1.69897	1.69897			37		3.70603			7.00023
76	1.69897	1.69897	1.69897	1.69897	1.69897	1.69897	1.69897	1.69897		1.69897	1.69897	1.69897			39		3.08743
78	1.69897	1.69897	1.69897	1.69897	1.69897	1.69897	1.69897	1.69897		1.69897	1.69897	1.69897

## Sheet: Fig1D
Dilution factors	VS1		VS2		VS3		VS4		VS5		VS6		N1		N2		Naive#1		Naive#2		S1		S2		S3		S4		S5		S6
150	3.29975		0.17605		0.102		0.1375		4		0.1605		3.28395		3.39395		0.17885		0.13705		0.2025		0.1117		0.2893		0.10715		0.2266		0.20275
600	3.2779		0.09925		0.0774		0.07435		3.2924		0.09255		3.34025		3.479		0.0799		0.0957		0.1165		0.0892		0.12715		0.0819		0.1154		0.11985
2400	3.2167		0.0691		0.0689		0.0637		1.14235		0.0687		3.2847		3.44865		0.06655		0.0782		0.0828		0.0823		0.0903		0.0735		0.0774		0.08965
9600	3.04655		0.0665		0.06625		0.0632		0.38275		0.0693		3.3405		3.4925		0.07825		0.0672		0.0789		0.07905		0.10435		0.06495		0.0935		0.1262
38400	1.20615		0.0647		0.06795		0.06105		0.13955		0.06245		3.1355		3.37955		0.06685		0.076		0.0894		0.07925		0.08235		0.06555		0.0709		0.073
153600	0.6386		0.0686		0.0701		0.16395		0.08985		0.06815		1.6959		2.91195		0.0835		0.07985		0.06855		0.12225		0.07175		0.0663		0.06355		0.06555

## Sheet: Fig1E
	challenge times	Naive	Vaccinated-SHIV				challenge times	Naive	SHIV-Exposed
Naive Control	1	1				Naive Control	1	1
	2	1					2	1
	2	1					2	1
	6	1					6	1
	6	1					6	1
	8	0					8	0
						SHIV-Exposed	3		1
							5		1
							8		0
Vaccinated-SHIV	3		1				8		0
	5		1				8		0
	8		0				8		0
	8		0				5		1
	8		0				8		0
	8		0				8		0
							8		0
							8		0
	challenge times	Naive		Naive-SHIV			8		0
Naive Control	1	1					8		0
	2	1
	2	1
	6	1
	6	1
	8	0
Naive-SHIV	5			1
	8			0
	8			0
	8			0
	8			0
	8			0
	8			0

## Sheet: Fig2
	GB7L-VS	DFMZ-VS	R59-S	DEK3-VS	825-VS	DX8T-VS	GB7P-VS	DEK2S	R27-S	R51-S	861-S	824-S	Naive	Naive	Naive	Naive	Naive	Naive
Neutrilzation tier 1	30	30	30	30	30	30	280	30	66	57	30	70	30	36	30	30	30	30
Neutrilzation tier 2	20	20	20	20	20	20	20	20	20	20	20	20	20	20	20	20	20	20
ADCC-SIVmac251	11.31	22.4	0	3.389	1.312	3.107	11.61	3.572	4.702	22.56	1.88	21.14
ADCC-SHIVsf162	12.27	13.41	4.759	0	34.05	8.077	58.12	26.1	42.98	33.58	6.725	33.83
	GB7L-VS	DFMZ-VS	R59-S	DEK3-VS	825-VS	DX8T-VS	GB7P-VS	DEK2S	R27-S	R51-S	861-S	824-S		anti-SIV IgG	anti-HIV Ig	Rh plasma	anti-Flu mAb
ACDP-gp130SIVmac251	1.16	1.12	6.74	0.98	1.29	3.88	1.13	2.26	1.76	2.12	1.16	3.31		43.52	8.39	1.37	0.66

## Sheet: Fig3A
	IFNg-CD4(G+T))	IFNg-CD8(G+T)
DEK2	0.2859	0.4545
R27	0.4954	0.872
R51	0.2086	1.453
R59	0.425	1.016
861	0.7726	1.647
824/KMV	0.1601	0.2119
	IFNg-CD4(G+T))	IFNg-CD8(G+T)
GB7L	0.243	0.1993
DEK3	0.1502	0.301
825/MG6	0.228	0.572
DX8T	0.1492	1.057
DFMZ	0.1251	0.594
GB7P	0.298	0.94

## Sheet: Fig3B
	Challenge times	IFNg+ in CD8+T In PBMC-Tat		VL(Area Under Curve)
S1	8	0.4545		58.07
S2	8	0.872		54.05
S3	8	1.453		42.47
S4	5	1.016		47.22
S5	8	1.647		42.47
S6	8	0.2119		42.47
VS1	3	0.1993		156.8
VS2	8	0.301		42.47
VS3	8	0.572		42.47
VS4	8	1.057		42.47
VS5	5	0.594		101.3
VS6	8	0.94		98.56
	Challenge times	IFNg+ in CD4+T In PBMC-tat+gag		VL(Area Under Curve)
S1	8	0.2859		58.07
S2	8	0.4954		54.05
S3	8	0.2086		42.47
S4	5	0.425		47.22
S5	8	0.7726		42.47
S6	8	0.1601		42.47
VS1	3	0.243		156.8
VS2	8	0.1502		42.47
VS3	8	0.228		42.47
VS4	8	0.1492		42.47
VS5	5	0.1251		101.3
VS6	8	0.298		98.56

## Sheet: Fig3C
A*01 Postive	A*01 Negative
2.78
4.18
0.74
2.29
2.17
	0.46
1.29	0.74
	0.13
2.42	0.94
	0.57

## Sheet: Fig3D
	Challenge times	CM9+% in REctal CD8+T
S1	8	2.78
S2	8	4.18
S3	8	0.74
S4	5	2.29
S5	8	2.17
S6	8
VS1	3
VS2	8	1.29
VS3	8
VS4	8
VS5	5	2.42
VS6	8

## Sheet: Fig4B
Cd8+T in blood
Day P.I.	825	824	DEK3	861	R51	DX8T
0	1013	952	3526	1249	481	1338
4	2	0	1	989	531	779
7	0	1	0	968	807	523
10	0	0	1	898	323	500
14	0	0	0	701	411	316
17	0	0	0	658	430	465
21	8	3	9	264	244	297
28	256	1	5	445	417	374
Cd4+T in blood
Day P.I.	825	824	DEK3	861	R51	DX8T
0	1326	1327	1764	1892	575	965
4	802	747	531	1715	834	653
7	650	598	328	1761	1426	714
10	568	612	180	1585	597	701
14	564	852	287	1009	594	448
17	840	772	603	1272	842	628
21	760	859	535	993	643	637
28	1637	1441	1034	1292	783	587

## Sheet: Fig4C
Viral load data for depletion grp
Day Post-treatment	825	824	DEK3
0	1	1	1
4	1	1	1
7	1	1.88649	3.50379
10	1	2.23045	4.99322
14	1	2.89763	6.3075
17	1	2.65801	5.47422
21	1	2.72835	4.28217
28	1	2.61278	3.20683
35	1	3.02119	2.32222
42	1	2.38021	2.07918
49	1	2.716	1.74036
56	1	2.50515	1.8451
Viral load data for non-depletion grp
Day Post-treatment	861	R51	DX8T
0	1	1	1
4	1	1	1
7	1	1	1
10	1	1	1
14	1	1	1
17	1	1.07918	1
21	1	1.36173	1
28	1	1.20412	1
35	1	1.20412	1
42	1	1	1
49	2.72428	1	1
56	2.70757	1	1

[truncated: 17 more sheets: Fig6C, Fig6D, Fig6E, Fig7B, SFig1, SFig2B, SFig2C, SFig2D, SFig4, SFig5, SFig7, STable3, Sheet14, Sheet15, Sheet16, Sheet17, Sheet18]
